# Supplementary material for: Systems Biology Analysis Merging Phenotype, Metabolomic and Genomic Data Identifies Non-SMC Condensin I Complex, Subunit G (NCAPG) and Cellular Maintenance Processes as Major Contributors to Genetic Variability in Bovine Feed Efficiency
Source: PLoS One. 2015 Apr 15;10(4):e0124574. doi: 10.1371/journal.pone.0124574 (PMC4398489; doi:10.1371/journal.pone.0124574)
Supplement: S1 Table — Matrix cells contain standardized additive gene effects. The file can be uploaded in PermutMatrix for visualization. (TXT) [file pone.0124574.s002.txt]

gene	RFI	FCR	dDMI	arginine	lysine	C0	C2	C5	C81	C14	C18	PCaaC320	PCaeC361	SMC202
SEPT7	-1.55081	-1.74881	-0.70552	-1.12412	0.55236	-1.92773	-4.54329	-0.44686	-1.19357	-2.49634	-3.1223	-0.00457	-0.01769	0.34944
AATF	1.00641	1.59588	1.13612	1.40271	-0.55092	0.77296	0.15757	1.3765	0.3383	0.14546	0.0733	-0.11304	0.48584	-0.14128
ABC1	-0.16403	-0.20008	-1.31969	0.98117	0.71585	0.56054	1.19766	-0.51317	0.64101	1.6532	1.84045	0.05286	-0.13832	-0.1079
ABCC4	-0.1571	-0.04636	0.42617	-0.01258	-0.22354	1.37985	0.53598	0.18432	0.11278	0.29129	0.61113	-1.57109	-1.98354	-1.70026
ABHD2	0.53629	-0.05533	0.78466	1.22999	1.55624	2.01102	0.79716	1.17952	-0.81365	-0.27639	-0.10582	-0.43528	-0.15721	0.3027
ABL2	-1.46483	-1.08525	-0.15988	-1.02905	-1.8859	0.53627	0.77305	-0.48765	0.14935	0.12202	-0.36542	0.94301	1.21176	0.09573
ABLIM1	1.76637	1.20005	0.13446	-1.14354	0.37691	-0.65325	-1.92032	1.32407	-1.49628	-2.76586	-2.64176	-0.21833	-0.32505	0.59647
ABR	-1.9086	-1.53488	-0.5913	-0.18442	1.12673	0.3542	0.46559	-2.18783	-1.15903	0.20535	1.0203	0.97491	0.51102	1.35092
ACACB	0.04399	0.27389	-0.76615	-0.13435	-0.33822	-0.19807	0.44201	-1.34939	2.17084	0.31082	-0.07673	2.95939	2.58806	3.07347
ACAP2	-2.33573	-2.73005	-0.71343	-1.41729	-0.37527	-0.6229	-1.15307	-0.74401	-0.29151	-0.64747	0.0242	0.42296	0.75858	-0.44841
ACER3	-1.74635	-1.1288	-1.24149	0.31058	0.27654	-0.88993	-0.65749	-0.44908	-0.93961	-1.22817	-1.03464	-0.5629	0.00644	-0.43505
ACOT11	1.78994	0.98484	1.09395	-0.0128	0.26634	-0.24056	-0.32237	0.94896	-0.15743	-0.1527	-0.31859	-0.71923	-0.75409	-0.71547
ACOT2	-2.74899	-2.73261	-2.36177	0.43433	0.76701	1.6833	1.10866	1.24472	-0.83396	-0.33759	0.36063	-0.03647	-1.0646	0.02897
ACTN1	0.08975	1.25769	1.0298	2.01131	-0.04045	0.71227	0.83144	2.2241	-1.13668	0.51133	-0.60546	-0.63628	-0.50233	-0.2214
ACTN2	0.47805	0.81447	0.62299	0.5733	0.9901	1.88358	1.58045	-0.14306	1.77061	-0.69434	0.80253	-0.28214	0.40821	-0.70879
ACVR1	0.49053	0.62872	0.96566	2.15888	0.06247	0.48165	1.77124	-0.25432	-0.16149	2.16229	1.74952	0.86643	1.26735	0.52971
ADAM10	-1.81153	0.40711	1.48934	2.83322	0.05992	0.19641	-1.26641	1.43727	0.6146	-2.47811	-2.35761	-1.81676	-1.16741	-1.99068
ADAM11	0.12303	-1.14033	-0.44896	-1.16736	0.51256	-1.8731	-1.37262	-0.87607	0.71415	-0.80892	-0.74958	0.74839	0.50157	0.44625
ADAM12	-0.18067	0.62232	-0.09135	-1.63214	-1.79533	-1.65462	-1.33408	-0.71654	-0.28136	-0.90527	-0.7073	1.0451	0.69354	1.84832
ADAM7	0.04953	-0.52546	-0.00348	-0.9792	-1.44031	-0.59862	0.72017	-1.47036	1.4943	-0.36623	0.21742	0.22515	0.40506	-0.12793
ADAMTS12	-1.40659	-0.92897	-0.56582	-0.63641	-0.83575	-1.12662	-0.85966	0.51892	-0.48452	0.58685	-1.22785	0.00501	0.11659	0.64321
ADAMTS15	2.68026	1.45753	1.36633	-0.15221	-0.02888	-0.1738	-0.03519	-0.12974	0.10263	-1.03547	-0.74003	0.47401	0.35052	-0.05449
ADAMTS17	0.54184	0.52752	1.75908	-0.0503	0.58352	1.51944	0.74686	1.2794	0.16967	0.20535	0.65386	-0.31404	-0.43939	0.29937
ADAMTS18	-0.58561	-0.26669	0.14764	1.21675	-0.35625	-1.81848	-0.70961	-0.34698	-0.3098	-0.69304	-1.66293	1.82358	1.93453	1.09721
ADAMTS9	-0.36373	-0.10913	0.18279	-0.21861	-0.10533	1.49516	1.46929	1.56239	-0.53531	-0.25166	-0.02172	-0.04923	-0.39848	-0.30486
ADAMTSL1	0.64862	1.19364	0.1125	0.0033	-0.41467	-0.13738	-0.35985	0.16241	0.30985	-0.07588	0.08285	-1.54557	-1.14328	-1.71695
ADAP1	2.02292	1.76497	2.48396	0.29161	-0.67363	0.72441	0.50934	-0.10671	-0.3098	0.73267	0.02875	0.0752	-0.52016	0.77006
ADARB2	-0.74648	-1.22616	-0.13264	-1.40052	-0.86927	-2.03697	-1.90231	-0.89355	-0.05991	-0.37014	-1.61338	-0.3619	-0.31246	-0.1513
ADCY2	1.18669	0.86827	1.74414	1.39543	0.25595	1.1371	-0.76818	1.2708	-0.56375	0.45274	-0.28813	0.03053	0.08407	0.28935
ADCY5	0.08975	-0.80087	1.24595	-0.78949	0.51844	-0.99311	-0.6052	-1.53528	-0.52719	-1.53415	-0.68366	-1.62852	-1.98249	-1.35641
ADNP	1.8579	1.20773	1.37423	-0.19832	0.29144	0.28744	0.2977	0.49534	0.45004	-0.27379	-0.08537	-0.68095	-0.34393	-0.56524
AGPAT4	-1.08347	0.40327	-1.22831	-0.41891	-0.14826	-0.17987	-0.02018	-1.08443	-0.40935	-0.25817	-0.79777	1.50453	0.86663	1.41435
AGPS	-0.33461	0.60951	0.07647	-0.02957	-0.11415	0.70013	-0.02132	-0.10616	-0.03146	0.63632	0.14195	-2.5059	-2.70316	-2.7251
AGTPBP1	-0.44832	0.08814	1.67737	0.13676	0.43062	0.09324	0.6381	-0.64135	0.64304	0.73137	0.42291	2.24153	1.91984	2.07199
AGTRAP	-2.34128	-1.93968	0.11162	-0.27244	0.37338	-0.73214	-0.32895	-0.53786	-0.6755	0.97485	0.35381	0.93663	0.54668	1.60463
AGXT2L1	-0.3041	2.73981	-4.46612	-2.75934	0.72545	-1.71531	-5.50497	-1.77138	-2.82701	-1.38181	-4.81489	-4.24152	-4.42984	-2.91872
AIG1	-0.44971	-0.28207	-0.28992	0.21131	0.30202	0.90041	0.95219	0.0137	-0.10054	0.35378	1.70452	2.41382	3.05173	2.13541
AK7	-1.41214	-0.96228	-0.32243	0.44006	0.00268	-0.30125	-0.59398	0.06086	-1.71164	0.29519	-0.12719	-0.2949	-0.76563	0.02897
AKAP6	-0.72429	-0.48703	-0.46916	0.16653	-2.01841	-0.08883	0.34314	0.1083	-1.25858	-0.6045	0.10785	2.66586	3.16397	2.36575
AKAP9	3.04914	2.46055	3.65783	-0.91942	-2.55103	-4.6102	-3.53517	-3.24517	-0.59829	-7.85415	-4.69441	1.03234	1.76563	0.85018
ALD	-1.89612	-0.05149	-1.9365	-0.6642	-1.90687	-0.33159	-0.65069	-1.48617	0.18186	-0.27639	-0.60546	-0.65223	-0.75829	-0.45508
ALDH4A1	1.24633	-0.02715	0.89976	-1.2514	0.15833	-0.50759	-0.1356	-0.92656	0.22249	0.72746	0.73115	-0.26618	-0.20022	-0.13461
ALG10	-1.92386	-0.6843	-0.91288	-1.71045	-0.8479	-1.072	-0.69818	-0.84	0.18795	-0.05375	0.78252	0.42615	0.27604	0.79677
ALK	1.97023	1.29356	0.87516	-0.21574	2.0471	0.4513	0.46409	2.4344	-1.19763	0.65715	0.95165	-0.51504	-0.55688	0.21257
AMDHD1	-0.48161	-0.64331	0.71173	-0.25214	-1.54715	-0.04028	0.44445	-0.4488	0.62882	0.80038	-0.2604	2.24791	1.93767	1.87503
AMMECR1L	-2.15822	-1.67323	0.4209	-0.27023	0.0413	-2.45572	-0.39107	-1.83048	-0.62674	-0.57586	0.68978	1.53005	1.46562	1.58794
ANAPC16	0.11055	-0.1245	-2.74837	1.75719	1.76972	1.65296	1.23138	1.26469	0.11278	-0.48732	1.30399	0.35915	0.53304	0.53638
ANGEL2	1.59163	0.27645	-0.07905	0.43565	-0.18179	0.03255	0.6073	0.0628	-0.39716	1.40972	0.2156	1.91291	1.66388	2.1521
ANGPT4	-0.67575	-0.14756	-0.42699	2.01241	2.99198	2.01709	0.65775	0.92288	-0.06194	-0.05245	0.79798	-0.66499	-0.72997	-0.13461
ANK3	0.70964	1.67146	-0.0193	1.46138	1.78187	1.36165	1.4428	0.4479	0.38706	0.41107	0.99984	-0.37785	-0.25581	-0.73883
ANKRD17	-1.58132	-1.79108	-1.43216	-0.73788	-0.89789	-0.81104	0.16873	-0.69656	-0.23869	0.07906	0.33335	-1.66999	-1.72338	-1.02926
ANKRD22	-0.65495	0.32769	-0.41996	-2.53456	-1.55793	-2.38897	-1.92135	-0.58253	-0.3098	-0.45477	-1.18921	-1.19461	-1.03628	-0.65538
ANKRD40	-2.08611	-1.54513	-1.46467	-0.47427	0.0562	0.0022	0.06537	-1.11328	0.27328	-0.73601	-0.60001	1.60982	1.30407	1.50782
ANKS6	1.66375	1.50493	0.48768	0.91786	0.83151	0.64551	1.59077	0.50672	0.99452	0.99177	1.77453	0.97172	0.77327	1.35092
Annexin-14	-1.90306	-0.31793	-1.14221	-0.05802	-1.28839	-0.15559	0.80787	-0.67714	0.95998	2.1063	1.22397	0.42934	0.54983	0.84684
ANO4	0.87051	0.37893	1.41904	-0.88302	-1.21076	-0.65325	-0.12162	0.00482	-0.37278	0.16629	0.10512	1.97991	1.60304	1.54454
ANP32B	5.82548	5.95511	5.63215	-2.4	-0.38997	-2.97158	0.78262	-2.12596	-0.17165	1.57898	-1.28241	3.0232	1.50338	4.33533
ANXA11	-0.0725	-0.08992	-1.03062	0.7222	0.26909	-0.37407	2.20093	-1.94257	-0.09038	0.7535	1.4472	1.35458	1.15301	0.60649
ANXA3	0.17018	-1.15442	2.53317	-1.93346	-1.75514	0.14786	2.78129	-1.02006	1.61011	1.03344	1.32081	2.95939	1.67542	4.28859
ANXA4	2.46253	2.53741	0.93403	0.00815	0.21538	0.65158	1.6678	-0.6641	-1.17934	0.64674	0.21515	0.50272	0.68935	1.25077
AOAH	-1.39133	-1.58356	-0.92079	-0.38317	0.01189	-2.39503	-5.0989	-0.57421	-0.40325	-3.79966	-3.42645	-0.92342	-0.61772	-0.47177
AP1B1	0.78175	0.60054	0.48504	-0.16677	-1.03041	0.22675	0.92037	0.25812	-0.08022	-0.05245	0.47338	-1.47218	-1.64366	-1.49996
AP1M1	0.24923	0.05356	-0.36373	0.50778	0.07757	1.4102	1.12734	-0.82807	1.67918	0.54648	0.4311	-1.53918	-1.84402	-2.07748
APBB2	-0.26527	-0.84314	0.00355	-0.53648	0.21165	-0.36194	-1.31935	0.31528	-1.45565	-0.67872	-1.21785	-1.76252	-1.31007	-1.44655
APEH	2.01599	-0.04124	1.20817	-0.77317	0.45414	-0.0767	-0.36346	-1.58272	0.06199	0.39545	0.04329	1.15677	0.73236	1.05715
APLF	-1.21383	-0.32306	-0.71519	0.85653	0.36122	1.88965	1.99592	0.55277	-0.84819	0.6858	-0.00126	0.76434	-0.14777	-0.00775
AQP3	-0.9226	-0.39095	-0.76439	2.44609	-0.26588	1.79861	3.01904	-0.84083	1.4618	0.25223	0.90073	3.05829	3.614	2.33237
ARFRP1	-1.83788	-2.20484	-0.77933	-2.45383	-3.40456	-2.35255	-1.83777	-2.882	-0.76082	-1.49899	-2.70313	0.75158	0.67886	0.95033
ARHGAP10	2.31276	1.88154	0.17049	0.04234	0.47394	-0.05849	-0.2668	-0.61832	0.50692	-0.00948	-0.03581	1.1121	1.36596	0.48965
ARHGAP15	0.54184	0.89389	0.64408	-2.02831	0.55412	-1.1509	-4.34161	0.71036	4.11513	-0.49123	-4.71351	0.46443	-1.03418	1.11056
ARHGEF10L	1.82461	2.0058	-0.25038	-1.67736	0.49943	-0.41656	1.17746	0.50949	0.12904	1.60372	2.25053	0.30172	0.80579	0.44959
ARHGEF4	1.16312	0.81447	0.63705	-0.77405	-0.34939	-2.35255	-0.18153	-1.07056	-0.25698	-0.54591	0.40245	-0.1258	-0.07538	0.17251
ARL5B	2.67332	1.38836	1.74854	-0.98515	-0.30685	-0.73821	-0.36599	-1.66318	0.27125	-0.80892	0.89846	-2.11666	-1.77793	-2.24773
ARPP21	-2.88212	-0.96228	-1.54463	0.80889	-0.69931	0.13572	0.31567	0.07834	1.56135	-0.39618	-0.14901	0.31129	0.72187	0.08238
ASB7	-1.23185	-0.52674	-1.67467	0.66264	0.9452	1.24634	1.07819	-0.04928	0.64711	0.65064	0.45974	-0.33957	-0.55583	-0.10456
ATE1	1.23246	1.12575	0.22936	0.91411	0.03953	0.8033	2.09341	-0.4968	0.71415	0.08296	1.82363	0.25705	0.14281	-0.61866
ATF7	0.08143	-0.13987	0.39103	1.56197	-0.07416	-0.4469	-0.5	0.35024	-0.11476	-0.81673	-0.92371	1.65767	1.45408	1.855
ATG13	1.47653	0.64025	1.40059	-0.40986	-1.01767	-0.84138	-1.02654	-0.79034	-0.34637	-0.84538	-1.18648	-0.19599	-0.05755	-0.02445
ATP2A2	1.1021	0.47244	0.97269	0.56933	1.37844	0.82151	1.33237	0.65931	1.71575	-0.50034	0.75434	0.40701	0.85719	0.61984
ATP2B2	-2.26362	-2.4636	-1.50509	-0.57839	0.25497	0.77296	-0.09916	1.09462	0.68977	0.56862	-0.16493	-0.54695	-0.48345	-0.19804
ATP2C1	-0.87822	-1.58484	-1.34166	-0.70236	0.77917	0.16606	-0.10451	0.25785	0.97827	0.23921	0.57203	-1.63171	-1.19993	-1.39647
AVIL	2.95207	4.51271	1.24595	4.36167	3.93646	4.85129	2.36781	2.60281	-0.5861	-3.68638	-0.46635	6.6412	5.58404	5.20996
B3GNTL1	-1.65898	-1.2236	-1.56044	0.08426	-0.06338	-0.50759	-1.11793	-0.42911	-1.1123	-0.09151	0.21742	-0.70009	-0.39009	-0.48846
BACH2	1.10626	1.1693	-0.90058	-0.48177	1.25435	0.0022	1.28321	-0.72736	0.22656	1.01521	2.29963	1.82358	1.93872	1.30085
BAHCC1	-1.87532	-1.76162	-0.3813	1.30455	0.86816	-0.91421	-0.33759	-0.58059	-2.56899	0.816	0.70524	-1.72104	-1.34154	-0.99588
BAZ1B	-0.58561	0.05484	-0.02281	1.81675	1.62269	-0.63504	-0.45351	-0.22824	-1.50034	-0.55372	-0.68321	0.51548	0.50367	0.33275
BBS9	-3.55471	-3.17712	-3.95914	1.21631	-1.49364	1.16137	0.55037	1.22363	1.23832	-1.19041	0.51293	0.69096	0.83936	0.04232
BCAS3	-2.0459	-2.02294	0.44199	-0.49258	1.12418	2.13847	2.25731	-5.28273	-4.94399	2.35238	4.75373	1.56196	-0.68381	1.66472
BCL2L13	-2.44113	-1.23257	-0.90585	-0.73082	3.06647	0.63944	0.29113	0.86739	-1.11027	0.25223	-0.77959	0.29853	0.69564	0.55307
BHLHB4	-1.83788	-2.20484	-0.77933	-2.45383	-3.40456	-2.35255	-1.83777	-2.882	-0.76082	-1.49899	-2.70313	0.75158	0.67886	0.95033
BIRC6	2.1727	1.11935	0.07208	0.82719	0.60822	0.15999	-0.78647	-0.18801	-0.79333	-0.84017	-0.93962	0.3081	-0.08168	0.62985
BLCAP	-1.77963	-1.64889	-0.07641	-0.73633	-1.38366	0.5302	0.28933	0.06946	0.1778	0.80689	-0.74776	2.21601	1.41422	2.32236
BLK	-0.10301	-0.33843	-0.10804	-1.06479	-1.04668	-1.83062	0.21106	-2.278	1.59589	-1.22426	-0.66729	1.46943	0.71557	1.13393
BLM	2.7288	2.00323	2.33723	-0.83979	-0.82536	-1.62428	-0.73977	-0.24461	-0.49468	0.01526	-0.33041	0.61758	0.29387	0.40953
BNC2	-2.34405	-1.37091	0.88571	-0.48773	0.23027	-0.10704	0.69204	-1.42624	-0.5861	-1.1162	0.27107	-0.63309	-0.77403	-1.13275
BNIP3	-0.44278	-1.02889	0.4209	-0.5003	0.56431	-0.61683	-1.94615	1.02249	-0.4317	-1.46384	-2.18712	-1.00318	-0.66283	0.00894
BPIL1	-2.2137	-1.90253	-1.57186	-1.29155	-0.61227	-0.44083	0.78018	-1.01646	0.54552	-0.85059	1.22988	0.38467	-0.06594	0.68661
BRD7	1.54171	0.7517	1.16775	0.10389	0.2983	0.34813	0.12755	0.73394	-0.31793	0.57903	0.12877	0.13901	0.30016	0.27934
BSAP	-0.24169	0.10864	-0.97526	0.45705	0.56275	0.67585	2.35513	-0.3578	-0.08835	1.76517	1.53858	-0.3268	-0.09217	-0.66873
BTBD1	0.26171	1.12959	-0.07465	0.69506	0.78799	1.56192	1.42032	1.61844	-0.50077	0.8772	0.76616	0.05286	0.69145	0.56977
BTBD9	1.63462	0.76323	-0.48059	0.64036	-0.05162	0.26317	0.05076	0.30418	0.24078	-0.31676	0.04602	0.15177	0.56032	0.19922
BTRC	-1.28178	-1.06091	-0.75297	-0.31192	0.17244	0.24496	-0.04823	0.17156	-0.31793	0.12723	-0.12265	0.73563	0.60857	0.74336
C1QTNF7	0.20485	-0.22314	1.8777	-0.86979	1.93438	-0.42869	-0.6566	-2.35097	-3.78595	-1.93517	-2.63766	0.08477	-0.06489	-0.04448
C6	9.51709	2.75262	0.63178	3.04962	-3.98109	0.70013	-2.24922	-0.979	-0.21228	-2.62784	-3.91199	-0.60437	-1.22825	-1.30968
C9	2.57625	0.73761	2.03322	-1.01185	-1.59008	-0.6229	-1.41335	0.68567	-0.00099	-0.41311	-1.41971	-0.70009	-0.58625	-0.27482
CABP7	-0.11827	0.48141	-1.30651	0.13168	-0.00536	0.7851	1.02509	0.19792	1.28911	1.24046	0.47883	0.27301	0.04945	0.64321
CACNA1A	-1.20412	-1.17492	-1.25819	-0.78839	-0.11278	-0.21628	-1.05581	0.10081	-0.02537	-0.37795	-0.74367	0.30491	0.21729	0.55307
CACNA1E	1.24633	1.15009	0.00091	-0.30641	-0.47701	-0.29518	0.32276	0.74948	1.32161	0.34858	0.28834	0.65905	1.20966	0.29269
CACNA2D1	-1.90444	-0.83418	-1.30915	0.34036	0.94913	-0.37407	-0.74944	0.57469	-0.37075	0.44102	0.30925	-0.40337	-0.75514	-0.45508
CACNG2	-0.13768	-1.07756	0.13271	-2.39846	-2.76608	-1.01131	-1.21725	-0.7601	0.64101	0.40847	0.16741	-0.95852	-0.62926	-1.47659
CACNG7	-2.8322	-1.77571	-2.03579	-2.4225	-0.35527	-0.05242	0.03704	0.20319	0.27125	0.6194	0.55521	-1.00957	-0.58311	-0.67875
CADM1	1.06188	0.78629	-0.02018	1.50705	1.96555	0.2571	0.18481	-0.04041	-0.836	-1.20213	0.54339	0.32724	0.81838	0.5464
CADM2	3.03111	0.03306	3.36788	0.03749	0.58588	0.03861	0.59934	0.14576	-0.85225	-0.80501	-0.14856	-0.36828	-0.51387	-0.3082
CADPS	0.2312	1.37811	-0.03687	1.86572	2.13375	1.11889	0.37687	0.36522	-1.79087	-0.68783	-0.2454	-0.24385	-0.06699	0.39951
CALN1	0.98561	0.5493	0.3058	0.5969	-0.52935	1.02785	1.72861	0.08833	-0.37481	1.42274	1.72543	-0.38742	-0.52121	-0.49514
CAMKK2	1.18808	0.62616	0.52722	0.64918	-0.15081	0.39668	-0.29867	0.32388	-1.28499	0.72226	0.40518	-2.15495	-2.17341	-2.08749
CAND1	-0.4927	-0.15909	-0.23193	0.60418	0.51021	-0.71393	0.34516	-1.80773	0.42566	-0.05635	0.65068	1.47901	0.45437	1.5145
CARS	-1.8462	-1.58996	-0.86895	0.42948	0.44709	0.1782	0.74144	-0.36751	0.16154	-1.12661	0.23788	0.6431	1.00615	0.44625
CARS2	0.90656	0.29695	-0.11331	-0.4381	0.41847	1.1553	0.57088	0.70453	0.64508	0.11291	0.68023	-2.00499	-2.22271	-1.75033
CASC1	0.03012	0.34434	0.5404	1.05506	1.67268	0.95503	1.38473	-0.58281	-0.89695	-0.40529	0.22515	1.27163	0.52885	1.50448
CAST	1.95497	1.12575	1.74326	0.64212	-0.60776	1.0582	1.64629	0.40739	0.72431	-0.473	-0.00762	0.75477	0.5792	0.25263
CBL	-4.3216	-5.3292	-3.05326	1.60124	-0.85437	-1.14483	-1.58226	2.40666	-0.02943	-0.05375	0.48065	-0.13537	0.76383	-0.95916
CC2D1B	1.30318	-0.30256	1.28022	0.56955	1.29885	-0.84138	-1.4141	0.08112	0.11278	-0.45607	-0.32768	-1.20418	-1.01425	-0.78557
CCAR1	1.33369	0.85418	0.53337	-0.87199	-0.4876	0.06896	-0.79872	-0.44769	-1.11027	-2.46379	-0.22175	-0.77985	-0.43519	-0.38832
CCBE1	0.74847	0.01769	0.18279	-0.68692	-0.30156	-1.61214	-1.25526	-1.04392	-0.62674	-0.55503	-0.18811	0.70691	1.46876	0.8435
CCDC109B	-1.13478	-0.74066	1.34787	-0.84574	-0.69206	0.66979	0.42353	-1.71756	-0.4642	-0.30764	-0.10173	-1.19142	-1.68352	-0.89907
CCDC122	0.14799	0.32128	-1.09212	0.52521	0.86914	-0.61076	0.40156	0.12051	1.9758	1.2652	1.77817	-1.62852	-1.39609	-1.68023
CCDC138	-1.35389	-0.81112	-0.35758	-0.05736	-0.32842	0.0022	-0.00588	-0.00406	-0.79943	-0.54982	-0.39679	0.44529	-0.11105	-0.40167
CCDC155	-1.84343	-0.48062	0.0879	1.4755	0.70859	0.77296	-0.21216	2.00436	-1.61005	-0.25817	-1.19739	0.4102	0.83201	0.4596
CCDC7	3.29599	1.70092	2.15096	-1.11773	-0.64148	-1.12662	-0.41967	-1.55026	0.1717	-1.04198	0.7607	-1.90609	-1.76849	-2.01405
CCDC91	-5.42687	-4.67204	0.38839	2.56454	1.04616	1.01572	0.16462	1.93583	0.8523	-1.86876	-0.00262	-1.3318	0.21939	-1.29966
CCNC	1.57915	1.24873	0.37609	-0.43126	0.05326	-0.544	0.2677	-0.88911	-1.22607	0.92407	1.39491	0.48039	0.91698	0.3895
CCNH	-0.94756	-7.00602	-2.69126	1.66477	-0.69578	7.76439	5.07379	1.66588	0.49067	2.60107	2.79745	4.60567	3.28041	2.32236
CCPG1	2.3502	1.70989	0.42266	0.65072	-0.37194	0.54841	0.51071	-0.30814	-0.99853	-0.22041	-0.65638	0.11986	0.06728	0.09573
CCRN4L	0.19237	0.42248	0.72579	1.50947	1.15614	1.39199	-0.46049	0.75725	3.0668	0.41107	-1.66066	3.37734	3.21642	3.54416
CCT6B	-1.79627	-1.75393	-0.81359	0.71734	-0.85379	1.34344	0.15698	0.92621	0.85434	0.38894	-0.08946	0.35277	0.06833	0.07236
CD247	-2.02232	-1.34401	-1.16329	0.80668	0.92717	-0.39228	-0.82197	0.31334	0.60444	-0.54201	-0.79686	-0.04285	0.16694	0.23928
CD8B	-1.88226	-1.01736	-0.49904	-0.41361	0.9652	1.71365	1.28203	-1.0922	-1.61209	-0.04073	0.3038	0.23791	-0.85795	0.31606
CDC2L6	-1.30397	-0.8662	-0.4305	0.85631	-0.55856	1.38592	0.40484	-0.54258	-0.55563	0.11031	0.35699	-0.04604	-0.27889	-0.05449
CDC42BPA	-1.26652	-0.82649	-0.80305	-0.89846	-0.51406	0.73654	0.68305	-0.58142	0.59225	-0.06416	-0.50908	-0.04285	0.00119	-0.2648
CDCA5	3.50401	3.02803	1.37248	-0.61743	3.44893	0.82151	1.0728	3.19876	0.34033	2.63622	2.78426	0.65905	2.12125	-0.74217
CDH10	1.19224	0.62872	0.50965	-0.80626	0.35064	-0.7989	-0.67559	-0.20077	-0.01927	-0.76986	-0.44043	-1.47218	-1.84087	-1.46658
CDH11	-0.4192	-0.38198	-0.30398	1.01999	1.91439	-0.3498	-0.75857	0.871	-0.73848	0.0452	-0.6191	2.80943	2.51253	2.86649
CDH12	-1.20828	-0.74066	-1.19141	0.00683	-1.48795	-0.13132	0.32659	-0.59502	1.29723	0.64804	0.13786	1.79486	2.09398	1.13059
CDH13	-0.10301	-0.27438	0.51931	1.38572	0.27575	-0.41049	0.79354	-0.20798	-0.10054	-0.10583	0.17877	2.07563	2.36987	1.73816
CDH15	-1.65344	-1.75009	0.60278	-0.62736	-0.69676	-0.53794	-0.06958	-0.88578	-0.64705	-0.13838	0.01965	-0.42252	-0.60409	-0.28149
CDH18	-0.15432	-0.63818	0.23024	0.14315	-0.71558	-0.5258	-0.1907	0.26895	0.68571	1.44748	-0.24449	1.73105	1.84851	1.87169
CDH2	5.77417	3.73002	5.49069	0.33705	0.37514	-0.36194	-0.06688	-2.82318	-0.13508	0.6194	1.4081	0.47082	0.22778	-0.17133
CDH26	-0.62444	-0.9738	-0.3321	-1.5653	-1.6883	-1.69711	-1.24367	-1.03976	-0.48249	-1.13703	-1.23104	-1.08295	-0.71843	-0.76554
CDH4	-1.94466	-1.95505	-0.70025	-2.40045	-3.28047	-2.16441	-2.0326	-2.7036	-1.39267	-1.08495	-2.99409	0.92067	0.98412	1.37429
CDH6	0.12303	0.14066	0.4086	0.44249	-0.30862	0.03861	-0.34805	0.49284	0.79745	0.09338	-1.14784	2.13943	2.60589	2.31568
CDH9	0.99116	1.03736	0.68098	0.27903	-0.58365	0.06896	0.67763	0.10498	1.26879	0.91886	-0.04763	1.79805	2.18734	1.70811
CDK6	1.12013	0.05356	0.96566	-0.96067	-2.77216	-2.38897	-2.3362	0.75642	1.94736	-2.64216	-2.89317	-1.2648	-0.87683	-1.69692
CDYL	1.34479	-0.12322	0.27593	0.14646	0.30633	0.0811	0.8508	0.09305	1.63246	1.34071	1.90955	0.38467	0.38513	0.89358
CELF4	0.07727	0.15347	0.19773	-0.25677	-0.32626	0.23282	-1.45321	0.55249	-0.76895	-0.24515	-1.24968	-2.01776	-1.90381	-1.72028
CENPC1	-3.16087	-1.5605	-0.1713	2.07727	5.6639	1.19172	1.52319	-0.40996	-2.15657	2.15057	0.11331	-2.45804	-1.25972	-1.68023
CENPF	3.2114	3.04597	0.02903	1.20727	1.14986	1.75006	1.42321	2.37753	-0.66331	2.99298	1.73361	0.5442	0.84041	0.78341
CEP110	1.88841	1.16162	-0.31189	0.98778	2.77046	1.98675	2.76659	1.2683	-0.59017	2.299	2.81336	-0.11304	-0.44883	-0.1513
CEP170	0.87605	1.85592	1.05616	0.77072	-0.29098	0.11144	0.40092	1.48193	0.67758	0.73918	0.27925	-1.44666	-0.82857	-1.4599
CHCHD3	0.48082	0.32897	-0.4595	-0.19589	0.2389	-0.57435	-1.27916	-0.16165	-0.43373	0.84855	0.26425	-1.68914	-1.82933	-1.6435
CHD1L	-0.27497	0.44682	-0.1511	1.26352	0.57804	0.6273	1.27659	1.02443	1.32771	0.31082	0.85708	-0.09709	0.104	0.13913
CHEK2	-0.06696	-0.13731	-0.8461	0.29403	0.08776	0.29351	-0.16528	0.41738	1.60605	1.42274	-0.03581	1.84272	1.83067	2.36575
CHST1	-1.02661	-0.52417	-0.32507	0.68822	1.33178	0.45737	0.15458	0.33914	0.5374	0.92277	0.86618	1.95439	1.90935	1.94847
CLDN10	0.1993	0.2329	1.25298	0.70058	-0.16767	1.39806	0.96324	0.71064	-0.09851	-1.01334	0.11649	-1.00957	-1.23664	-1.42652
CLEC16A	1.22691	1.42038	1.07374	-1.37979	0.13873	-1.424	-1.34899	-2.32239	-1.86198	-2.47811	-1.38561	-0.39699	-2.4986	-0.22808
CLIP2	0.0842	-0.765	-0.55264	0.42727	-1.37053	1.27668	1.35379	0.71202	1.51259	1.48524	1.82909	-0.13537	0.28653	-0.61198
CLN8	-0.05864	0.85674	-1.22129	1.77462	0.83719	0.90041	0.31576	0.30696	0.60851	0.05823	0.59022	1.4471	1.71214	1.59128
CLOCK	-2.10275	-1.41703	-0.77142	-0.56251	-0.47427	-0.19201	0.66262	-0.09728	-0.43373	-0.21129	0.51247	-1.2648	-0.86004	-0.37163
CLPTM1L	1.35449	1.76881	1.6185	2.68234	-0.61913	3.05488	0.87746	2.41332	0.82792	-0.34801	1.72407	-2.31766	-1.18209	-1.97733
CMTM7	1.88008	1.71757	0.55797	-0.56493	-1.08001	-0.14345	0.55735	-1.0381	1.17737	0.6858	0.64523	-0.87876	-0.42995	-1.42652
CNGA3	-0.75619	-2.18563	-0.28377	0.7008	0.66919	0.43917	-0.24408	-0.06454	0.25297	-1.29588	-0.69866	1.59705	1.40687	1.53119
CNN2	-1.65621	-1.67707	-0.74945	0.02139	0.97304	-0.0949	-0.16393	-0.98649	-0.4256	0.31733	0.4611	-0.61714	-1.06355	-0.78223
CNOT2	-4.61976	-0.88029	-2.09642	0.70609	-1.50363	-0.17987	-1.39682	1.78435	2.12818	-0.41831	-2.07574	-2.11028	-1.97724	-2.58156
CNST	-1.77409	-0.71889	-1.12463	-0.63971	-1.15881	0.66372	0.2779	-0.21547	0.0945	0.22749	0.1424	-0.90109	-0.76668	-0.78223
CNTN1	0.42258	0.84265	0.34446	0.47977	0.17401	0.57875	1.26969	0.48729	0.63492	0.00614	1.22124	1.85548	1.91669	1.9685
CNTN5	-4.44503	-0.44988	-5.86317	-2.39405	-3.35242	-1.28442	-3.22819	-1.06751	3.36139	-0.29202	-2.22759	-2.81857	-3.84029	-2.41464
CNTNAP2	0.94262	0.20728	0.60542	-0.16611	0.19303	0.31172	-0.34019	0.55693	-0.44186	0.61809	-0.82641	2.45529	1.90935	1.88504
CNTNAP5	-2.23588	-1.68732	-0.42611	0.16014	-0.27961	0.01434	-0.05436	0.59467	-0.24682	-0.14229	0.11103	1.0451	1.34603	0.86687
COBLL1	-1.16529	-0.88285	-0.51925	0.20823	-0.03555	0.91254	0.37929	0.34497	0.03558	-0.14619	0.19651	-0.10666	-0.21805	-0.60197
COG1	1.99657	2.12493	1.30833	-0.97236	0.07639	0.23889	0.44358	-0.01544	0.66133	-0.81022	0.2406	-0.21195	-0.43834	-0.8757
COL11A1	1.33092	0.37252	1.77226	-1.05662	-1.45717	-0.1738	-0.03592	-0.08147	0.01526	-0.67221	-0.55864	-0.8309	-0.69325	-1.18616
COL11A2	-0.83801	0.00616	-0.2785	1.98749	2.32939	2.27806	2.43021	0.07501	-0.29558	1.15322	2.71834	1.86186	1.84221	2.42584
COL1A2	1.23384	1.78803	0.57379	1.13161	-0.38742	-0.31945	-0.56965	0.71286	-0.09648	-0.77637	-1.04646	-0.07795	-0.20546	-0.23476
COL24A1	1.22691	1.40629	0.78993	0.86161	1.53938	0.8033	1.03879	-0.38333	1.18753	-0.48732	0.90755	0.55377	0.23198	-0.10456
COL25A1	0.47943	-0.35764	1.33206	-0.92207	-0.49015	-0.51973	-1.24637	-0.62054	-0.07006	-0.42613	-0.62729	-2.29214	-2.19019	-1.48994
COL4A2	-1.40659	-0.99046	-0.15461	-1.14133	-0.85614	0.37848	0.38402	-0.35503	0.92138	0.34207	0.45428	-0.39699	-0.56003	-0.29818
COL4A3	-0.13352	0.44938	-0.19415	0.10874	1.28709	-0.03421	-0.74129	0.77695	0.1331	-1.23729	-1.20649	0.2411	0.20051	0.19922
COL8A1	0.31857	2.21972	0.09756	0.74161	-0.18433	-1.46042	-0.68651	-1.952	0.26313	-2.77627	0.22788	-2.33361	-1.50938	-3.33267
COPG2	1.83987	1.69067	1.66155	-1.4689	-0.35469	0.2753	0.03271	-0.78451	1.27692	0.41888	0.02966	-0.51504	-0.19602	-0.43171
CORIN	1.03276	-2.64935	1.76611	1.31249	-0.61953	-0.22842	1.06083	-2.93582	0.91122	0.05953	0.85845	3.50815	3.64442	3.14357
CPAMD8	-0.4719	-0.5626	-1.74496	1.19911	0.28379	0.22068	0.4203	0.71202	-0.91117	-0.70085	-0.22994	2.00224	1.98698	1.7415
CPB1	1.23246	1.23335	0.85583	0.1533	-0.22433	-0.67752	-1.33571	-0.55007	0.54146	1.01391	-0.25312	-1.3318	-0.86109	-1.12607
CPE	-1.8878	-1.45802	-1.11233	-0.50163	0.10383	0.61517	-0.5337	-0.25348	-0.04365	-0.27119	0.13377	0.50272	0.4785	0.6599
CPNE8	-1.62154	-1.75906	0.08877	-0.50846	-1.63164	0.4513	-0.17188	0.75669	0.57397	0.09859	-0.93689	1.15996	1.19917	1.25411
CPPED1	-1.35389	-0.93025	-0.04126	0.07212	-0.30078	0.34206	-0.67657	2.32287	-0.55969	-0.01208	-0.45453	-0.88195	-1.01215	-0.34826
CPVL	-0.86852	1.01558	-0.72749	1.57344	-0.90123	2.07171	2.94062	-0.21159	-0.20415	1.11416	2.34418	1.71191	1.32505	1.62466
CRAMP1L	-0.46496	-0.42426	0.44375	1.46116	-1.37406	1.53765	1.50505	1.50579	0.09247	0.3642	0.76389	1.89377	2.00271	1.39766
CREBBP	-0.55094	-0.5357	-1.00865	-0.71802	-0.75773	-2.128	-1.63088	-1.77194	-1.23014	-0.15661	-0.37678	-0.18961	-0.23903	-0.52185
CRLF2	-2.2234	-0.46397	-3.40033	0.53999	-0.65383	1.50123	0.07147	0.74892	0.65117	0.03739	-1.16375	-2.49633	-2.91087	-2.78519
CRLF3	-2.03619	-1.49389	-0.45335	-0.78332	-0.55248	-0.64718	1.06023	-0.78007	-0.69581	1.55034	0.883	0.80582	1.24952	0.55307
CSMD1	-0.89348	-1.25947	0.29262	0.40014	-0.0479	0.09324	0.24415	0.07002	-1.53082	-0.18265	-0.069	-0.98085	-1.53981	-0.6487
CSN1S1	0.53352	0.49422	-0.63874	0.33352	-0.0771	-0.04635	0.19646	-0.8622	0.11685	0.52956	0.46201	2.25748	1.72367	1.9251
CSN1S2	1.60134	1.19108	0.93579	-0.17163	-0.85379	-0.41656	-0.68353	0.26978	1.40288	0.6858	-0.29177	3.02639	2.24294	2.22555
CSNK1A1	-0.04061	0.99509	0.25132	0.85455	1.35119	0.40275	0.75168	-0.64995	0.32204	1.11286	1.01666	1.74701	1.8548	1.81494
CST9L	1.60966	0.79013	0.59136	-0.24949	-0.13258	-1.12662	-1.00737	0.09221	0.17373	0.05692	-0.40452	-0.64904	0.00749	-0.85901
CTNNA2	0.21872	0.87339	0.3058	0.52058	0.42395	-0.67752	-1.68796	-0.10977	-0.03756	-0.57195	-1.13965	-0.49909	-0.61877	-1.22622
CTNNA3	1.44047	0.34947	2.23794	0.48661	0.92207	-0.12525	0.41049	0.77417	0.77307	0.92146	-0.03717	2.15539	1.68276	1.97851
CTNND2	1.19224	-0.11297	0.35413	0.57175	0.07129	0.02648	-0.05344	0.09166	-0.01115	1.77299	-0.22266	2.40424	2.70555	2.62948
CTTNBP2NL	-1.9197	-1.87947	0.15292	0.77889	0.67292	0.29351	-0.72561	0.28781	-1.3175	0.8173	-0.59137	0.05286	0.14176	-0.56858
CUBN	0.78175	1.5946	0.34007	1.10447	0.81327	1.67116	1.69932	0.74365	-0.08632	-0.29072	0.71297	0.51548	0.19421	0.22259
CUX1	-0.3138	0.03434	-0.31452	-0.79589	0.19107	-1.02952	-1.83116	-0.06787	-0.64908	-1.93777	-2.1994	0.92386	0.78481	0.90025
CYP2C87	-0.25556	-0.61897	-0.43929	1.03786	1.16378	2.98206	3.17602	1.54797	0.45613	3.20391	2.90156	1.64172	0.46171	2.13207
DACH1	0.87605	0.36484	-0.64314	-0.20846	-0.93083	-0.57435	-0.14642	-0.10921	0.75885	0.65846	0.46519	1.3801	1.2726	1.56123
DAPK1	0.41148	-0.2795	0.11338	-1.0917	-1.55931	-0.36194	-0.62685	0.38103	-0.12086	-0.18265	-1.29787	-1.54557	-1.65729	-1.38312
DCC	0.55293	0.35587	1.14666	-1.62993	-1.24683	-0.23449	0.11363	-0.12614	0.32408	-0.3415	-0.01535	-1.33499	-1.46533	-1.37311
DCLK1	-3.41326	-2.39443	-2.92322	-1.0231	-0.42585	-0.56221	0.20702	-1.95561	-1.17731	-0.30243	0.7116	-1.30947	-1.92479	-1.53668
DDR2	-0.11549	-0.33843	-0.48498	1.19756	0.08697	0.42703	-0.21252	1.03802	1.27285	-1.8284	-1.12738	-1.72423	-1.43176	-1.51665
DEFB122A	1.66375	0.76067	0.04133	-1.81898	-1.13392	-2.0491	-0.99791	-2.00055	0.37893	-0.59799	-0.78823	0.44848	0.57186	0.08572
DEK	5.47878	3.31626	1.90933	0.96197	-0.05535	0.94289	1.71585	-1.20262	2.15459	1.06989	1.13623	2.84453	0.82782	3.09016
DENND2C	-1.8878	-0.11169	-0.54824	-1.70405	-2.47497	-0.98704	-0.95472	-1.40987	0.27735	-0.97949	-0.85778	-0.69052	-0.71948	-0.5352
DGKG	3.4735	1.6215	3.28704	0.21484	0.31594	0.06896	0.40974	-0.22796	-0.29355	-0.45737	0.55976	1.29396	0.99671	1.2274
DGKH	1.7941	0.22905	0.23814	0.73984	1.11634	-0.50152	-1.35663	2.07317	-0.01115	0.16759	-0.34041	-1.16271	-0.4803	-0.6487
DIAPH3	-1.27623	-1.54257	0.13534	0.09131	0.50198	1.11889	0.95759	0.4823	2.15459	-0.00948	-0.24994	-0.62671	-0.69115	-0.50182
DIP2C	-0.98778	-1.11728	-0.62644	-2.19353	-1.88296	-1.63642	-1.60449	-2.96384	-1.40689	-0.88053	-1.41152	-0.82771	-0.81704	-0.58527
DISP1	-1.95575	-2.31117	-0.54824	-0.27751	0.26478	-0.63504	-0.56957	-0.19522	0.42363	-0.23603	-1.37788	1.43115	0.71452	1.12726
DLG2	-1.0488	-1.17876	-0.13264	0.14205	0.37573	0.2753	0.67893	-0.28289	-0.74457	0.33035	0.2497	-1.86142	-1.32266	-1.75367
DLGAP1	-1.27207	-0.46397	-0.40151	0.46455	1.33198	0.8822	0.27028	-0.68546	-0.41951	-0.89485	-0.59455	-0.08752	-0.37645	0.05233
DNAH5	1.00087	0.62744	1.52712	0.31058	-0.2653	0.95503	0.35749	1.02165	0.20218	0.73788	-0.46453	1.56834	2.0111	1.75485
DNAH9	-1.6049	-0.74194	-0.70816	0.70653	0.402	-0.17987	0.41347	0.19126	-0.46624	0.40196	0.22151	0.1071	0.01483	-0.10456
DNAJB11	-0.57868	-1.00199	0.35852	-0.90971	0.47963	-0.56221	-2.6331	-0.81115	0.39315	-3.85695	-2.72904	-0.70966	-0.48974	-0.22808
DNAJC22	-0.75619	-0.78422	-0.8382	1.74087	-0.11219	0.97323	-0.7606	1.50718	0.26516	-1.02766	-2.25396	1.8172	1.27889	2.02859
DNAJC5	1.34756	0.62104	0.74864	-0.17449	-0.43094	-0.62897	-0.05999	-0.4316	0.13513	0.13895	-0.11264	0.39105	0.09141	-0.09789
DNMT3A	1.75666	1.19364	0.72843	-0.32582	-1.42757	0.55448	0.98549	-0.94515	1.64871	-0.14359	0.49429	-0.32999	-0.60723	-0.36829
DOK6	-1.86561	-1.91406	-1.55781	0.58278	-0.19629	0.5302	0.83859	0.16213	0.2489	0.91365	1.43719	0.36234	0.34632	0.10241
DPP6	1.90227	2.28505	2.5358	0.3333	-0.42859	-2.75917	-0.57936	-2.11985	-2.68683	-0.03812	-0.58091	4.33448	3.56784	3.97814
DPYSL5	2.48334	1.86617	-0.01315	0.13411	1.2273	-0.19201	1.69229	3.6338	-0.73238	-0.56544	0.98893	-2.48995	-2.41678	-1.42986
DSC2	1.1437	-0.29616	0.54128	-0.8089	0.11305	0.12965	-0.69662	1.10156	-0.28542	-0.29983	-0.62047	-1.1978	-0.6943	-0.49848
DSE	-1.48841	-1.39397	0.45078	-2.02567	-1.15352	-1.6	-0.60009	-2.46472	-0.88069	-0.90657	-1.4579	1.4822	0.55193	1.3142
DSG4	1.23384	0.36356	0.61245	-0.79104	-0.44663	-0.36194	-0.10389	-0.26791	0.15748	0.14806	0.64614	0.88239	0.27499	1.2274
DSP	1.33092	0.51215	0.84617	-0.48883	-0.02829	-1.33297	-0.87936	-0.96208	-0.32199	-1.72294	-1.96345	-0.31404	-1.2849	-0.75886
DST	-0.52876	0.19959	-0.00348	-1.37824	-1.96196	-1.55145	-1.37864	-1.14464	0.58413	-1.62399	-0.02899	0.00501	0.23512	-0.91576
DVL2	1.45296	0.75426	0.08702	0.1297	-0.70088	-0.95062	0.18732	-0.98178	-0.25901	-1.33103	-0.73276	0.76115	0.59703	0.28267
DYNC2LI1	0.17157	-0.26029	-0.52628	0.51352	3.0404	-0.3498	-2.18981	1.9547	-0.93758	0.18843	-0.73185	-3.39604	-3.4553	-3.91353
DYSF	1.87038	1.84439	0.49383	-0.08736	0.63645	0.15393	-0.65608	-0.5423	-0.03553	0.19364	0.08012	0.67501	0.57605	0.9737
DYX1C1	-3.94856	-2.78898	-0.67916	-0.47626	-0.85163	-0.896	-0.30124	0.0198	0.97014	0.1064	0.51338	0.50591	-0.08692	-0.01109
eag-related	2.56377	1.90204	1.16863	-0.36398	-1.0061	1.87751	1.14899	-0.77147	1.34396	0.74569	0.42428	0.62077	0.82572	0.22259
ECE1	1.58054	0.87468	1.06934	-1.13251	-0.7591	-1.21766	-0.52854	0.57996	-0.29151	-0.07979	0.05102	-0.85961	-0.65339	-0.32155
ECHDC2	1.99796	1.56001	0.79696	0.39462	-0.56562	1.4102	-0.40629	0.6127	0.8198	-0.75293	-0.86642	-1.16271	-0.69115	-1.46658
EDEM1	0.50578	1.83286	1.83289	0.60881	-0.9469	2.95778	4.71351	-0.03402	1.9372	5.08793	4.7019	0.32724	1.01349	0.99706
EDEM3	-0.65218	0.06508	-0.51749	0.87594	1.9287	1.84109	1.76037	0.84492	0.2489	1.34592	1.42219	-0.10985	0.13547	-0.25145
EFHA2	0.82752	0.38662	0.5527	-1.60743	-1.80729	-1.20552	-0.64158	-0.83695	1.66699	-0.84928	-0.60501	0.77391	0.98517	0.22926
EFHB	-0.18483	0.05484	-1.49806	1.20903	0.68938	0.90647	1.86591	0.22483	2.36182	1.73653	2.47603	0.93343	1.33449	1.03378
EGF	0.31163	1.12703	-1.91981	-0.62229	0.44709	2.61185	0.73896	-0.11199	-0.13101	0.74048	-0.47544	-2.45804	-2.72309	-2.66168
EIF2AK3	-1.55081	-0.82905	-0.5254	-0.21795	-0.48583	-0.23449	-0.04382	-0.69795	-0.37887	-0.49513	0.36608	-1.01276	-1.02894	-1.22288
EIF2B3	-1.59658	-1.59637	0.23727	-1.42567	-1.57087	0.87006	0.17455	0.56109	-0.65112	0.12593	0.93619	0.39105	0.53934	0.42956
EIF3H	-0.46774	0.31616	1.88209	0.79234	1.18927	0.47558	-1.10744	1.98244	-0.19603	-1.34014	-1.9689	-2.43571	-0.83172	-1.08601
ELL2	-1.45651	-0.77653	-0.79954	1.03278	-0.40173	0.12358	0.42184	0.19653	1.32568	0.59987	-0.09355	0.82177	1.03133	0.62318
ELMO1	-0.30271	-0.99302	-0.05708	-1.6489	0.99206	0.9793	0.63266	-0.73513	0.5313	1.90319	1.51221	2.41382	2.5461	2.43919
ELN	0.49746	0.47244	-0.17218	-0.06861	-0.22236	1.03999	0.20248	0.25702	-0.60032	-0.42743	0.0933	-1.58704	-1.59121	-1.39981
ELOVL1	0.86496	-0.55876	0.51668	1.19293	0.34868	0.77903	-1.05163	1.5882	-0.06803	-0.09932	-1.33242	-2.49952	-3.16578	-2.0007
ELOVL2	0.19098	-0.2257	0.4086	-1.1592	-0.1612	0.80937	1.26905	-1.28142	0.88075	1.89017	2.326	0.76115	1.08587	0.957
ELP3	-1.68811	-2.03575	-1.19405	1.45918	0.91149	1.85323	-0.16113	1.54408	-0.79536	0.56601	-0.18857	-0.42252	-0.07538	-0.10123
EMID2	-2.9376	-1.69629	-0.4182	0.72109	-0.31528	-0.18594	0.86301	0.26895	1.11439	1.02693	2.91111	-2.52185	-1.93528	-2.81524
EML4	-2.15684	-1.75137	-2.81691	0.69528	0.00072	0.12358	-0.4955	-0.67353	0.44597	-0.82324	-1.07555	-0.03009	-0.07014	-0.42504
ENPEP	1.56251	1.22823	0.99026	-1.20442	-0.6207	0.2571	-0.19875	-1.16101	-1.11027	0.4944	0.02875	-1.06061	-1.07719	-0.56524
ENTHD1	1.07714	0.92463	0.26538	0.14117	0.13735	1.70758	1.19425	0.85546	-0.00911	1.10245	1.22488	-1.81676	-1.57442	-2.1843
EP400	-2.19705	-1.82823	-0.54121	-0.73324	-0.90201	-0.45904	-0.57767	-1.1746	1.33787	-0.13838	-0.97099	1.05786	1.10161	0.71999
EPAS1	1.33508	0.53393	0.4253	-0.75464	0.06835	-0.78676	-0.43203	-0.09756	0.37487	0.27957	0.22196	0.89834	1.38799	1.13059
EPB41L4B	-1.43848	-1.66042	0.41212	-0.3878	-1.32662	0.98537	0.81467	0.74171	1.38053	0.08166	-0.53318	-0.00776	0.2047	-0.36161
EPHA7	-0.03229	-0.81752	-1.44534	-1.36501	0.10501	-1.248	-3.22435	-0.38555	-0.81771	-1.04589	-3.44054	-1.40838	-1.69821	-0.80226
EPHB1	0.08698	0.0907	1.35842	0.76543	2.00809	0.12965	-1.70011	1.48082	0.0498	0.98657	0.24242	-3.24928	-2.67798	-2.70507
ERO1L	-0.05309	4.02849	-1.04028	-1.05265	1.72502	1.79861	3.65775	-1.86405	-0.57391	2.62451	4.62234	-1.01914	-2.3979	-1.15278
ESR1	2.66916	0.78244	0.28471	1.44352	0.42043	1.70151	2.24813	-0.67853	0.50083	-0.27379	0.98574	2.14263	2.26287	1.8116
ESRRB	-0.76174	0.02794	-1.67379	1.7283	1.07968	0.76689	-0.39246	1.57488	-0.7527	-0.09672	-0.52954	-0.5948	-0.50338	-0.33824
EXOC4	-0.25001	-0.30512	0.1002	-0.28104	0.46453	-0.16166	0.41199	0.76751	-0.62877	-0.81022	-0.8987	2.17134	2.08244	1.87837
EXOC6	-2.5382	-2.41236	-1.02798	-0.16435	-0.69108	-0.01601	-0.49788	0.61325	0.35252	-0.473	-0.40088	0.35277	0.00539	0.01561
EXOSC9	1.38639	0.71071	-0.18009	0.0172	-0.24589	-0.00387	-0.7691	0.77251	0.52115	-0.96386	-1.48563	0.03372	-0.10056	0.53638
EXT1	1.59163	1.26666	-0.10804	-0.4906	0.42827	-0.50152	-0.9747	-0.26486	0.47442	0.01135	-0.83141	0.06243	-0.07748	0.68327
EYA2	1.22552	0.66843	0.79433	0.77205	0.75917	0.72441	0.71896	1.54186	0.14732	0.1689	0.6966	0.08796	0.28653	-0.25812
FAM155A	-0.30132	-0.2193	-0.77757	-0.01302	0.63959	0.29351	-0.60486	0.62075	-0.70394	1.90189	-0.82732	1.6481	2.00691	2.2389
FAM19A1	0.9551	1.02968	2.03585	0.19124	-0.63286	0.81544	1.60272	0.74892	0.95592	2.08417	2.57695	0.71648	1.99432	0.64655
FAM48A	-1.11814	-0.27438	-0.11595	-0.06045	-0.46348	0.38455	0.90343	-0.193	0.49677	-0.07588	0.11831	2.4521	1.73312	2.5093
FAM65B	0.76789	-0.00281	0.68274	-0.57398	1.36432	0.17213	0.19177	-1.36604	-0.13101	0.24832	1.48538	-0.48314	-0.49394	-0.53186
FAM81B	-2.25946	-0.3538	-0.91112	0.25984	0.16558	-0.11311	0.22227	0.27311	-1.28702	0.18192	0.12104	0.3432	-0.12888	-0.26814
FAM83D	1.76498	1.65224	0.21442	-0.18199	-0.01829	0.22675	0.29514	0.96505	0.5374	0.38764	-0.42497	0.48358	0.81208	0.13913
FANCC	-2.35931	-1.95249	-2.26072	-0.48971	0.40063	0.48772	-0.3888	0.29225	0.58413	0.19233	0.43337	-0.78623	-0.6408	-0.67541
FAR1	0.17573	0.15475	-0.3936	0.54087	-0.07691	-0.60469	0.68988	-0.41607	0.88278	0.33295	1.2567	1.68958	1.60828	1.46108
FARP1	1.17144	2.18642	0.52458	2.16307	0.40749	1.16744	0.9868	1.51828	-0.81568	-1.99115	0.2406	-3.25566	-2.32657	-3.25923
FAT	-1.19441	-1.25306	-0.67301	-0.18376	0.20577	0.23889	0.36499	-0.49791	-1.17528	0.66497	0.29652	0.6431	0.16169	0.90693
FBLN7	-1.35805	-0.58694	0.17576	-1.14486	-0.51641	0.4331	0.93534	-0.2926	-0.27729	-0.20869	-0.55682	-0.09071	-0.41107	0.02897
FBN3	5.75198	8.7131	0.98939	-3.25853	-0.02731	-0.21628	-2.93244	0.03783	-0.91929	1.98782	-1.46335	-8.71457	-7.04188	-7.96284
FBXL13	-1.79905	-1.04426	-1.68872	0.19345	0.9946	-0.26483	-0.99801	-0.47849	-0.49062	-0.38186	-0.72185	0.14858	-0.13308	0.22259
FER1L3	-6.27003	-4.19807	-0.65456	1.69962	1.00911	2.90923	-1.53603	2.11701	2.31103	-1.42998	-0.77822	-1.5009	-1.00376	-1.79373
FGD5	1.98687	0.38021	1.47879	-0.41383	0.69585	-0.67752	-0.10031	-1.262	-0.14727	-0.03943	0.20423	0.00182	-0.45513	0.06903
FGF2	-3.21357	-4.23522	-4.38704	0.89778	-3.25263	-0.11311	0.8536	-0.90298	1.17737	0.95532	0.32744	-0.4289	-1.31637	-0.77556
FGFR1	-0.21534	-2.77745	-2.09642	-0.41736	0.02013	-5.7633	-2.84614	-1.3247	-1.80306	0.07906	0.04739	-1.93161	-4.46026	-0.6053
FHIT	0.56819	0.63385	0.38224	1.08241	-0.20433	1.69544	-0.21301	2.04265	-2.04279	-0.63185	-1.22376	0.19963	0.00015	0.05901
FILIP1	-1.71307	-0.60872	0.11162	-1.96501	0.75937	-0.75035	-0.16699	-1.54221	0.01526	0.24051	0.7357	-0.03328	-0.17294	0.19588
FIZ1	-0.34986	-0.81752	-0.25214	1.41771	0.25556	1.24634	0.82757	-0.80837	0.00511	1.19489	0.25652	1.15677	1.49499	1.59461
FKBP5	1.35172	0.63513	1.32854	-0.16038	-0.50838	-0.28911	-0.02902	1.43948	0.09044	0.65325	-0.8446	-0.45123	-0.06175	-0.10123
FLCN	-3.24685	-2.20484	-0.5008	-0.31876	-0.72676	-0.96276	-0.63463	1.37207	0.86043	-0.12536	0.06921	-0.87876	-0.26525	-0.97251
FLNB	0.66526	1.80084	0.12744	0.86602	0.44963	1.72578	1.58659	0.95784	0.22046	0.99438	0.73752	0.31448	0.33583	0.08572
FLT1	-3.04438	-0.61897	-1.52618	1.03984	1.48135	-1.1509	-0.7566	0.13771	0.43582	-0.70215	-0.86597	-1.12442	-0.05545	-1.44989
FMO1	-3.6504	-1.56819	-1.22041	0.25742	-1.27349	1.6833	0.77863	0.54833	0.56584	-0.7334	-0.25676	-0.86918	-0.20231	-1.92058
FOX1	-1.43432	-1.9653	0.10986	-0.34038	0.05992	0.66979	0.57368	0.86823	-1.4394	0.32774	-0.21448	-2.29852	-1.84926	-1.92726
FOXN1	1.58054	0.63513	0.20212	-0.05824	-0.83418	0.39061	-0.65719	0.35162	-1.0737	-1.04849	-0.20084	-0.59161	0.10085	-0.51851
FRMD5	-2.09027	-1.40422	-1.33375	-0.57641	-0.64481	-0.08276	0.29606	-0.43576	-1.44955	0.73658	0.89209	-0.4289	-0.18973	-0.51517
FRS2	0.49192	0.44298	0.41915	0.62227	-0.7789	1.45875	1.41469	0.55693	0.43582	0.92146	0.36063	1.57791	1.52121	1.40433
FSHR	-3.34115	-1.14674	-2.08763	-0.40964	-0.13003	-1.29049	-1.99135	0.32832	3.28215	-0.23082	-0.57364	-1.94118	-1.23349	-1.97733
FURIN	0.26032	0.60438	0.10108	1.90918	0.83739	2.83033	1.18944	2.01907	-0.25698	-0.16702	0.65114	0.60482	1.17189	1.29083
FYB	1.33092	0.52752	0.80136	-0.12001	0.22577	0.82151	-0.62657	1.64035	0.03558	-0.02641	-0.22857	-0.25342	0.09351	0.89024
FYN	2.29196	2.26712	1.70812	-0.9406	-0.99218	-0.73214	-0.57931	-0.33422	-0.29151	-0.7959	-0.36996	-1.21057	-1.13174	-1.21621
GABBR2	-0.59532	-1.16595	-1.122	0.07984	0.65586	0.12358	0.67686	-0.25515	0.98842	1.23786	0.30062	1.58429	1.4824	1.52785
GABRB1	-0.86297	-0.9943	-0.93748	-1.04449	-0.12239	-0.24056	0.09944	-0.33311	-0.62877	-0.25817	0.68114	-1.57747	-1.27441	-1.16279
GALM	0.70409	0.5019	-2.88105	-2.88794	2.07925	-1.26621	1.32961	-5.11709	6.49216	7.02403	6.09625	3.09658	2.62792	2.2823
GALNT14	-1.92386	-0.68174	-0.88652	-0.41758	-0.08593	1.25847	1.1229	-1.6063	-3.96067	0.26004	-1.03464	1.81401	0.97783	1.83163
GALNT7	0.19653	-0.34612	0.08438	-1.54854	0.56608	-2.18869	-0.2858	-0.92407	-1.77055	0.48008	0.5693	1.47901	2.11286	0.79343
GALNTL1	1.03276	1.71501	0.94633	2.50653	0.27183	1.97461	1.4509	2.52513	-0.08225	0.33165	-0.14901	0.33043	0.44178	-0.0812
GAP43	-0.24585	0.39302	0.00179	-1.82162	-0.84202	-1.99448	-1.38018	-2.05854	0.01526	-1.52243	-1.15238	0.65905	-0.49814	0.70663
GAS2	0.44199	0.01384	0.92788	-0.02229	0.30673	1.13103	1.62379	-0.63913	2.0652	0.8785	2.07686	-0.52142	-0.32295	-0.72882
GAS6	-1.49534	-1.05579	0.20036	1.74638	1.7803	2.05958	0.17006	1.76132	-0.19603	0.20535	0.1865	-0.58842	-1.26287	0.05567
GAS7	-1.84897	-1.55794	-0.25214	-0.47516	-0.6801	0.61517	-0.09697	-0.40497	-0.20618	-0.39878	-0.88461	0.15177	-0.42261	0.22592
GATAD2A	-2.24143	-2.13311	-0.31013	-0.80185	-0.53504	-0.51973	1.52636	0.08112	-0.46624	2.40967	1.50311	-0.37147	0.44178	0.049
GCLC	1.25326	0.47757	0.91119	-1.01515	1.36236	0.70013	0.07956	-0.14029	0.04371	-0.58888	0.15741	1.50453	1.38379	0.76005
GDF8	-4.57539	-2.58018	-0.97087	-1.40934	-1.51736	-3.91834	-1.25569	-0.71682	-1.1062	0.55429	0.2597	1.72786	1.0628	2.72629
GFM2	3.72728	2.75262	3.02257	-0.51552	-0.4629	-1.12662	-2.15984	1.10072	-0.01115	-1.27504	-2.1212	-0.53418	-0.62507	0.26265
GFRA1	2.77317	1.44856	-1.09827	0.48572	-0.51543	-0.71393	-0.00123	-0.23462	-1.24029	-1.16307	0.0142	-0.58523	-0.89991	-0.66205
GFRA2	-1.28733	-0.72913	0.31722	-0.46876	-1.00061	-0.53187	-1.05652	-0.1106	-0.39106	-2.23593	-1.79341	-1.55514	-1.58386	-1.78037
GJA9	-1.96962	-1.29149	-0.74594	-0.44096	-1.35112	-0.3498	-0.73653	-0.31397	0.18389	-0.55763	-0.80959	-0.21514	0.34108	0.35946
GLIPR1	0.36849	0.41864	1.39181	-0.37214	-0.66991	0.79116	-0.71386	0.23149	0.2936	0.18061	-0.72367	-1.60938	-1.88388	-1.33638
GLIS1	-1.52308	-1.76674	-0.37339	-0.20163	-1.13646	0.03255	-0.45588	0.80469	-0.49468	-0.50425	-0.78504	0.25386	1.02818	0.69996
GLULD1	1.48347	0.98356	-0.10892	-0.54971	-0.33998	-1.072	-0.50332	-0.97789	-0.86444	-0.70346	0.59522	-0.03328	-0.11	0.35946
GMDS	-1.54943	-0.65868	-0.98229	0.3922	0.83151	-0.21021	0.86525	0.46621	-0.66127	-0.36363	-0.16856	0.33043	0.24561	0.01228
GMPS	-1.91138	-0.67149	-0.92694	0.01764	-0.1071	-0.61683	-1.16774	0.72312	-0.44795	-0.56023	-0.38906	-0.83728	-0.10371	-0.96584
GNA14	-0.62444	-0.07839	0.61157	0.59139	-0.16199	0.84579	0.14802	0.34136	-1.78274	0.40066	-0.06582	-1.49133	-1.46533	-1.20285
GNG4	-1.12646	-0.72785	-0.03072	-1.1281	-0.42291	-2.35255	-1.54481	-0.84333	-1.5105	-0.69564	-1.97936	0.12943	-0.20756	0.47963
GNPTAB	0.29638	-0.28207	0.73458	-0.55126	-1.73417	0.04468	-0.35216	0.10525	0.37487	0.51914	-1.00417	1.25567	0.59284	1.24743
GOLPH3	1.75111	1.92253	2.64212	-0.45729	1.95222	-0.02814	-0.31706	-0.97345	-2.13625	-1.55237	0.49884	0.15815	0.55927	-0.61866
GPATCH8	1.54726	0.30079	1.44892	-0.10391	0.86346	0.23889	-1.76796	0.63711	0.17983	0.00875	-1.18057	-0.1258	0.39772	-0.27148
GPC5	1.07436	1.93918	-0.48498	-2.77721	-0.95886	0.29958	0.4621	-0.60723	3.28825	-1.63961	-1.98572	-2.23152	-3.52978	-1.37311
GPC6	1.3753	0.81575	1.09922	-0.36155	0.32339	-0.22235	-1.76056	1.12181	-0.66737	-1.03417	-0.58955	-2.32404	-1.94158	-1.78705
GPD2	-0.54124	-0.20136	-0.16691	-0.48927	-0.94886	-2.44359	-1.76919	-0.7182	0.30782	-2.72419	-2.63675	1.04829	1.54954	-0.31154
GPR56	-1.40382	-1.61686	-0.58954	-0.20913	0.7627	1.28275	0.33043	0.19847	0.57803	0.09989	-0.34769	1.38329	0.08616	2.04194
GPR88	1.93972	1.80724	1.05968	1.6394	0.58647	0.30565	0.3736	0.01703	0.85434	-0.39097	1.06167	-0.2949	-0.11525	-0.70545
GRB2	-1.19302	-0.04252	-1.37065	-0.30685	-2.16524	-0.61076	2.1247	-2.40146	-1.24639	0.20015	1.81272	2.44572	2.27336	2.38244
GRIA2	-2.65192	-1.67323	0.64144	1.75168	0.49139	0.79723	0.88247	1.38594	0.40128	0.40586	1.02575	0.66863	0.9044	0.42956
GRIK1	1.45712	1.3986	1.68967	0.96462	0.21048	1.57406	-0.62544	1.17258	0.19811	-0.89876	-0.34269	-2.56652	-2.45979	-2.63497
GRIK2	0.67636	0.04971	0.45868	-0.14361	-0.14513	-1.56359	-1.96341	-1.8327	-1.20169	-2.8557	-1.50609	-1.33818	-0.55164	-0.9191
GRIK4	-1.24572	-0.68302	-0.83117	0.03573	0.10815	-0.45297	-0.13517	-0.01849	0.16764	-0.80371	-0.83642	0.47401	0.74914	0.75003
GRIP2	4.95597	5.07763	2.83981	-0.12905	-1.89119	0.1782	0.86493	2.09009	-1.08589	0.11812	-1.60656	-0.00457	-1.62897	-0.91242
GRM7	-0.22089	-0.45244	-0.63523	-1.28692	-0.30352	0.39668	1.7063	-0.6777	0.21437	1.43446	2.13051	0.75796	0.61382	0.92028
GSG1L	0.41703	0.38662	0.93491	0.62425	0.54059	1.02179	1.02123	0.35884	-1.48409	-0.16442	0.52793	-1.69233	-1.92479	-1.21621
GSX2	-0.07944	-0.01306	-0.95857	0.56337	0.68821	0.56054	0.37574	-0.20132	-1.48409	0.71444	-0.24494	3.04553	2.65835	2.51264
GTDC1	0.38097	-0.5895	-1.16505	0.57506	3.01452	-0.88993	-3.95312	3.60577	-0.20618	-1.72815	-3.82743	5.29482	7.29918	6.31158
GTF2B	-1.15697	-1.37732	-0.37515	-1.64317	0.23165	-0.24663	-0.19417	-0.31757	-1.20576	-0.9899	-1.41516	-0.3938	-0.67122	-0.21806
GTF2F2	-0.96282	-0.98918	1.36896	-0.31501	0.29202	0.41489	-1.11369	0.06891	-2.0367	-1.03026	-1.97299	2.08201	1.645	2.07866
GTF2I	-0.20564	-1.08269	-0.09838	-0.4392	0.2634	-0.48938	2.24446	-2.31518	0.4094	1.17926	2.50421	-1.42114	-1.19048	-0.81228
GTF3C1	0.04121	0.00616	-0.58954	-0.3117	0.11854	-1.09021	-1.76424	-0.13169	0.68977	-0.63315	-1.20739	1.53324	1.56632	1.50782
GUCY1A2	0.9967	0.28798	2.32756	-1.98486	1.22298	0.1782	0.98463	-1.09164	0.91325	1.22744	1.2117	2.99448	2.94577	2.8498
GULP1	1.03969	1.1091	1.137	0.87969	0.74643	-0.46511	-1.30986	0.27477	-0.32808	0.85767	-0.81278	1.95758	1.78976	2.52599
HADH	-0.97807	-0.50752	1.65804	-1.33457	-0.64815	-0.42869	-0.76261	-1.03199	-0.67753	-0.5394	-0.57364	-1.41795	-1.4884	-0.84232
HBS1L	0.13413	-0.20264	-0.19327	-1.44089	-1.95686	-0.56828	-1.4268	0.58468	-0.78724	0.77434	-0.67093	-2.66542	-3.29166	-2.2711
HELB	-0.01426	-0.37174	0.89449	2.49594	0.27419	0.9793	1.35948	0.16046	0.21437	0.22879	0.32017	1.71191	1.28833	1.72814
HERPUD2	-1.39133	-1.58356	-0.92079	-0.38317	0.01189	-2.39503	-5.0989	-0.57421	-0.40325	-3.79966	-3.42645	-0.92342	-0.61772	-0.47177
HLF	1.30318	1.09629	-0.0852	0.26425	0.75466	0.66979	1.17125	0.25285	-0.1046	-0.03682	0.53293	0.93343	0.84041	1.23742
HMCN1	-0.91428	-0.05277	-1.57362	0.4694	0.16323	1.82896	1.70643	0.24869	0.72025	0.49831	0.70115	-0.55333	-0.43415	-0.68208
hNRP	1.34063	1.03352	0.61069	0.05911	-0.16316	-0.19807	0.44173	-0.16415	0.3769	0.41628	0.75025	0.11986	0.66942	0.11242
HNRPLL	0.70409	0.5019	-2.88105	-2.88794	2.07925	-1.26621	1.32961	-5.11709	6.49216	7.02403	6.09625	3.09658	2.62792	2.2823
HNRPM	1.24078	1.09629	0.99026	0.66947	0.24694	-0.5258	-0.20158	0.7123	-0.71816	-0.9873	-0.41634	-1.00318	-0.72787	-1.12274
HOMER1	0.83584	0.58901	0.56236	2.09138	2.26176	2.61185	1.39246	0.35051	0.31189	2.67789	3.17934	2.56058	3.6654	3.26708
HPS5	-0.45387	-0.78165	-1.09652	2.37925	-0.55366	0.82151	0.79502	2.51736	-1.51863	-0.45477	-2.10393	-0.69052	-0.06384	-0.66205
HRH3	-1.16529	-0.25773	-1.23359	0.658	0.41611	1.19172	0.29805	1.24611	0.27532	-0.54852	-0.16038	0.06882	-0.20126	0.25931
HS6ST3	0.7554	-0.13987	0.31019	1.01668	-0.28039	1.79254	1.62244	0.91345	-1.56739	-0.46909	0.2447	-0.92023	-1.29224	-1.46991
HSPB8	-3.6712	-1.98579	-0.67125	1.4358	4.89212	1.94427	-0.3776	0.72229	-3.00173	0.58164	0.75888	-3.33542	-3.19725	-4.11048
HSPG2	2.0257	0.65819	0.84617	0.0119	-0.73303	-0.34373	-0.56756	0.04588	-0.47843	-1.3115	-0.089	-1.14995	-1.26182	-1.01257
HTR2A	-2.95978	-1.54513	-1.40492	-0.49788	-0.23099	-0.40442	0.19121	-0.06094	1.91689	-0.49774	0.72797	-1.17228	-0.54219	-0.72214
HTR3B	-1.60213	-1.89868	-1.63952	0.21595	0.88032	0.28137	0.05541	0.58912	-0.45811	0.13765	-0.05309	0.26982	0.61067	0.45293
HTR6	0.6514	1.68298	-1.00865	-0.37964	-0.27647	0.73048	1.43698	-0.82918	-0.23869	1.38108	1.65678	0.25705	0.0998	0.11576
HUNK	-1.09734	-0.68814	-0.35846	-0.08516	-0.05358	0.50592	-0.93208	-0.1622	0.24078	-1.27374	-1.80251	1.65767	1.45303	1.70144
IFT52	2.4972	0.60695	1.07901	-0.27574	-0.88339	-0.65931	-0.41098	-0.30509	0.05996	0.19754	-0.80414	0.25067	-0.07643	0.25597
IFT80	2.13525	0.81319	0.32425	-0.24221	-0.33234	-0.3498	0.7185	-0.17663	-0.67753	2.26775	0.80207	0.40701	0.45752	-0.08787
IFT81	0.34492	0.67996	-0.19063	0.30639	-0.33587	0.07503	-0.69189	0.07307	-1.29718	0.622	0.14422	-2.02733	-2.15138	-1.86383
IGFBP7	1.82323	-0.02459	1.50515	0.82499	-0.32215	0.85792	0.55724	1.38483	0.69993	0.79517	0.20469	0.25705	0.12078	-0.34492
IGSF2	3.11432	1.05017	-0.25565	0.28565	1.20122	-0.99918	-1.72075	-0.33283	-0.74051	0.10249	-0.28586	3.69958	3.70106	3.27042
IGSF21	-0.59116	-0.60872	-0.08432	-0.18949	0.29104	1.27061	2.36556	-0.65883	-0.22447	1.7795	2.26326	0.27301	-0.17924	0.2326
IL20RB	0.48776	0.83753	0.45166	0.71536	0.62626	-0.45297	-1.24412	1.49997	0.12091	-0.24515	-1.2865	-1.69552	-1.88598	-1.40315
IL23R	-3.54778	-3.1041	-2.06918	0.44205	1.57055	1.30096	0.69857	1.46751	0.77916	0.73658	0.59022	-0.01733	-0.12888	-0.47511
IL27RA	-2.32464	-1.18773	-0.80393	-2.22883	-1.82023	-1.53324	-2.95452	-0.80865	-2.17891	-2.15391	-2.98773	1.11848	2.36147	1.97184
IL2RB	-5.42687	-4.67204	-0.28377	2.56454	1.04616	1.01572	0.16462	1.93583	0.8523	-1.86876	-0.00262	-1.3318	0.21939	-1.29966
INPP1	2.34743	1.40757	0.174	-0.50582	0.00562	-2.12193	-2.23907	-0.44159	-0.81162	0.61549	-0.02672	0.80901	0.12603	2.10537
INPP4A	-0.29716	0.3469	-0.48762	0.74867	1.21985	0.91861	0.41719	0.27255	0.18389	0.66627	-0.55773	-2.30171	-2.57833	-2.33453
INPP4B	0.74292	0.35331	-2.19307	0.9955	2.38173	-5.57516	-4.25799	-2.24276	-3.75954	-6.73832	-4.48528	0.73882	-0.97334	1.80159
INTS5	-0.24169	0.18678	-0.07026	-1.3542	0.43983	0.82151	0.20927	-0.12003	0.90513	-0.18916	-0.15492	1.45667	1.52436	1.72147
INTU	-3.04715	-2.85303	-0.40063	0.77315	1.91439	0.19034	0.07074	-0.16165	-0.89085	-0.667	1.04166	-0.18323	0.25191	-0.85234
INVS	-1.8254	-1.35554	0.36731	-0.63001	-1.35151	-0.73821	-1.60175	-1.60381	-2.34551	-2.27239	-3.34689	-0.63628	-0.6985	-0.61198
IQCH	0.21456	0.9003	0.0097	0.67521	1.65367	1.03392	0.74758	0.27061	0.65117	1.65971	1.62086	0.79624	1.19182	0.60983
ISL2	-3.08598	0.44426	-1.79328	1.26639	-5.47035	-1.03559	3.1145	-4.38491	2.86567	-1.6344	3.95449	3.9931	2.0688	3.3906
ITGA3	0.3255	-0.26926	1.28637	-0.16611	-0.0475	-0.8778	-1.60993	0.33359	-0.38091	-1.55237	-0.97144	-0.11304	-0.08587	0.41621
ITGA9	0.19653	-0.65996	-0.33034	1.69256	0.728	0.6273	-0.60674	1.69196	0.49473	-1.32192	-1.62929	-0.2598	-0.05126	0.10909
ITGB4	-1.44958	-1.97939	-1.3566	1.22271	1.27434	-0.73821	-0.12303	-0.66299	-1.30734	1.18577	0.21105	-0.55014	-0.64919	0.04566
ITK	2.16299	0.89261	0.08087	-0.33354	-0.12611	-0.63504	-0.28511	0.04838	1.51462	-0.43784	-0.87142	1.30034	1.21805	2.12874
ITPR1	-0.3138	-0.36149	-0.28729	0.40212	0.50472	-0.93242	-0.77039	0.71258	1.93111	-2.4091	-2.00709	0.15496	0.26869	0.049
ITPR2	-2.24421	-1.41575	0.02991	-2.24339	-0.11631	0.31172	0.96868	-2.0885	-1.98185	1.36285	1.04166	1.43115	0.7376	1.62132
JAKMIP2	2.55822	1.23335	0.09317	0.39506	-0.99963	0.0993	-0.27442	0.14326	0.48458	-0.93391	-1.00554	-1.20738	-1.36777	-1.10271
JARID2	0.10223	0.55314	-0.23369	-1.33236	-0.70617	-0.38014	0.56803	-1.53778	-0.23666	0.39024	1.27898	-0.25342	-0.1614	0.049
JMJD1C	-0.60364	-0.30897	-0.38745	1.33366	2.28509	1.59227	0.66957	-0.43299	-0.43373	-1.64742	0.5293	-0.82133	-1.09083	-1.11272
JPH2	-1.51198	-0.92	-0.67565	-0.69221	0.20401	-0.80497	-0.66492	-1.41154	-1.09401	0.0413	0.02102	0.00501	-0.30826	0.12578
KANK4	1.36143	0.25467	0.90767	-0.02847	0.82994	-0.19201	-0.1592	-0.19272	0.74463	-0.16833	0.24424	-0.22471	0.01378	-0.45508
KBTBD7	-2.69352	-2.21637	-1.64128	-0.47692	-1.24017	-0.53794	-0.13809	-0.57338	-0.6755	0.6858	-0.1131	-0.94895	-1.23244	-0.89239
KCNAB1	2.27254	1.13984	0.67571	0.19565	0.72173	-0.05242	-0.56867	-1.1549	0.13513	-0.19437	-0.11264	-0.07476	-0.35127	0.49299
KCNB1	-1.37469	-1.69501	-0.24511	-1.6617	-1.38347	-0.28911	0.49323	-1.93452	-1.32156	0.96704	0.11922	2.12986	1.77927	1.87503
KCNB2	-2.28165	-2.06009	0.23814	0.59072	0.06541	0.48772	0.85022	0.89042	1.00061	-1.46253	0.80707	-1.50409	-1.45693	-2.06413
KCND2	-2.06392	-0.70223	-1.05698	-0.28854	0.36495	-0.34373	-0.12545	0.52503	0.15139	-1.13443	0.07739	0.17729	1.06385	0.21591
KCNG3	1.20472	0.10992	1.36105	-0.19346	0.40219	0.20248	0.84311	0.15325	0.31798	0.32644	0.54293	0.69734	1.07643	0.67659
KCNH5	1.08823	1.9379	-0.11859	-2.52045	-0.20159	-0.14345	-0.52344	-1.69869	0.1717	0.17801	1.18396	0.41339	-0.03762	0.05901
KCNH7	0.76511	0.29566	-0.55	-1.98795	1.14477	0.73048	-1.34438	1.0924	1.97784	0.97615	-0.14947	4.73967	4.45426	4.89616
KCNIP4	2.03402	1.33071	0.52898	0.53447	0.47982	-0.02814	-0.70951	1.06466	1.20378	0.19494	-0.02263	-1.38923	-0.56842	-0.7355
KCNJ10	1.36143	-0.39864	0.12919	1.17109	1.38118	0.46951	-1.45697	1.05328	0.90106	-3.53014	-1.70431	-2.72604	-2.54056	-2.14424
KCNK10	-0.33322	0.42505	-1.15451	-0.34677	-0.36233	-1.30262	-1.54929	-0.18523	-1.56739	-0.95084	-1.87252	-2.0369	-2.27936	-1.74365
KCNK2	0.00516	-0.44603	0.07647	0.0858	-1.03747	1.10675	1.39811	0.20402	1.50853	1.95136	0.63159	1.68001	1.4352	0.80011
KCNQ3	-1.62709	-0.60231	-1.68345	0.23514	0.49119	-0.04635	1.11723	-0.54868	0.87872	0.0413	0.898	-0.55652	-0.90515	-0.78223
KCTD1	1.16728	0.1112	0.66341	0.02624	0.24713	-0.64718	-0.81204	1.30742	-0.01724	-1.38441	-1.11101	-0.34276	0.36835	-0.07786
KCTD8	0.47389	1.42679	-0.47444	1.5355	1.86675	-0.24663	0.09243	-0.82557	-0.42763	0.30431	-0.53636	2.04372	2.09503	1.66806
KCTD9	-3.63792	-1.62711	-0.38306	-0.93574	0.76054	-1.92773	-0.55724	-0.35392	-0.48655	-3.49369	-3.42418	0.09434	0.34632	-0.3516
KIAA1797	-3.19415	-0.95843	-0.40854	-1.03589	0.74408	-0.19201	-0.45529	-1.36548	-1.34391	-0.64617	0.11967	-0.26299	-0.45408	0.15582
KIF1A	1.83987	0.58901	0.07823	0.89756	2.0867	0.6091	-0.89304	0.78971	-1.02494	0.34337	-0.04308	-0.44485	-0.70269	-0.39499
KIFAP3	-1.175	-1.69501	-0.45686	-0.49876	-0.87398	0.86399	0.28447	-0.30426	0.64304	0.58294	0.67069	-1.32542	-0.8548	-1.42652
KIRREL3	0.95233	2.91402	0.71349	-0.80979	0.10423	-2.15835	-1.97429	-2.56599	1.02499	0.18061	2.0314	-2.22514	-2.54791	-2.40797
KIT	0.60425	-1.14161	-0.78723	-0.18949	2.44525	-0.96883	-0.92506	-0.13307	-0.37075	-1.19432	-0.88961	-3.56833	-2.99374	-2.9254
KLHL14	-0.53014	-0.86108	-0.57636	-0.59736	-0.5023	-0.21628	-0.99272	0.18849	0.36877	0.06474	-0.57591	-2.26342	-2.15138	-2.30114
KLHL18	-0.96282	-1.03145	-0.28201	1.22028	-0.15748	1.56799	1.76336	1.12986	1.02093	1.67794	1.27944	0.33682	0.48689	-0.15464
KLHL2	1.30596	1.37939	0.89449	0.50425	0.89424	1.79861	1.66195	1.45252	0.01323	0.59466	0.83253	0.48358	0.38513	0.13913
KLHL29	-0.11688	0.06637	0.18103	-0.26935	0.90384	-0.68359	-1.43965	-0.55729	-2.58728	-0.32847	-1.46881	0.91429	0.49738	0.71999
KLHL32	0.74708	1.22054	1.19411	-0.13214	0.86816	0.81544	1.19145	0.64433	0.40737	1.4592	1.58404	1.02596	1.00405	1.0438
KLHL8	-1.53556	-1.46827	-1.03326	-1.20133	-0.92789	0.55448	1.26828	0.05781	1.26066	1.38238	1.83909	1.13124	0.61067	2.20218
KPNA3	1.11735	1.22695	0.56324	-0.75993	0.57627	-0.78069	-3.5829	-2.34098	-1.9148	-4.07569	-3.31234	-0.54376	-0.80025	-0.08787
KRT31	-1.46345	-0.58438	-0.12298	0.96021	0.1695	0.05075	0.1541	-0.83972	-0.71613	0.79777	-0.23221	1.0451	0.32639	0.59313
KRT34	-1.5522	-0.58054	-0.72924	0.38558	-0.18826	-0.29518	-1.42622	-0.01599	0.60647	-0.95605	-0.57364	-0.10347	-0.76878	0.07236
KRT40	-4.23424	0.40967	-4.01713	-1.62596	-1.21645	1.22813	0.45546	1.78851	3.26996	0.89933	-1.49336	-1.5328	-2.00032	-1.22288
KYNU	1.2907	0.86571	-0.01578	0.72771	0.16421	1.90178	2.45198	0.98087	-0.17571	0.84334	1.79908	0.2762	0.12393	0.22259
LAP3	-1.32893	-0.88926	0.43935	-1.98177	-0.92612	-1.10842	-1.7539	-1.12827	-1.30124	0.109	-0.86915	-0.81814	-0.27784	-0.21139
LARGE	0.30886	-1.07756	0.55094	1.84146	1.77932	1.43447	1.86572	1.75189	0.73853	-0.27639	0.9371	1.0802	0.94216	1.59128
LASS3	-0.42475	0.23802	-2.43469	-0.36685	-0.33802	1.98675	2.015	0.27283	0.61866	0.82772	0.98711	-0.45761	-0.51702	-0.34158
LASS6	-1.39688	-0.68942	0.37521	0.74492	-0.27	0.40275	0.38546	0.06863	-0.54344	1.06078	0.67387	-0.76709	-0.51387	-0.95916
LCA5L	-0.37621	-0.35636	0.32864	-0.00949	1.0836	0.21461	-0.07449	0.5955	-0.8746	1.27822	0.39563	-1.88057	-1.61743	-1.64684
LCMT1	1.134	1.77137	0.51668	0.13499	0.00503	0.42096	0.68272	0.10442	-0.62064	-0.78158	0.3038	-1.54557	-1.51673	-1.4165
LGR5	-0.80334	-1.60021	-0.32243	2.01749	1.47175	0.59089	0.4273	1.45142	0.54756	0.31603	0.0683	0.36553	-0.03972	0.31606
LHX8	1.39194	0.31744	0.79521	-1.22582	-1.83963	-0.2709	0.39854	-0.30204	0.68571	1.21442	1.26943	0.03691	-0.67857	0.01895
LIMA1	2.25313	0.71839	0.13007	3.043	2.16727	0.57268	2.29417	-2.77879	1.0575	0.1077	-0.15038	4.31853	3.05068	4.09497
LIMD1	-2.8114	-1.54769	-0.93045	0.44359	-0.00065	-0.04635	-0.33642	0.12079	0.13716	0.27176	0.48247	1.14082	1.89257	0.88022
LIMK2	0.53491	0.19062	0.00442	-0.54177	-0.85888	-0.38014	-0.05121	0.14437	-1.14074	-0.97297	0.17332	-2.76114	-2.50595	-2.87866
LIPC	-1.45513	-0.96868	-0.51134	-2.35677	-1.34308	-0.47118	1.39355	-2.1623	-0.42154	1.52821	2.56377	0.78348	-0.10895	0.67325
LMF1	1.00503	1.15265	0.13271	-1.46295	-0.60443	-1.89131	-1.1498	-3.01045	-1.23623	0.21968	0.98756	-1.57109	-2.17446	-2.05745
LOH12CR1	-0.45248	-0.35124	-1.23359	-0.17361	-0.26863	0.56054	-0.07956	0.22261	0.94779	0.85246	0.12786	1.61301	1.40163	1.36761
LPGAT1	1.30318	0.75682	1.03156	0.45065	-0.76557	0.11144	0.51321	0.34219	0.82792	0.42019	0.6425	0.48358	0.52885	0.21257
LPHN3	0.23536	0.02281	0.59048	0.84308	0.28634	0.76082	0.59897	0.28948	0.16154	-0.05635	0.66887	2.34682	1.99432	1.78156
LPP	-0.98501	-0.8598	-1.00075	-0.09486	-1.87472	0.66372	1.41218	-0.06427	-0.43373	2.31723	1.82863	0.42934	0.3117	0.47296
LRCH1	-2.72126	-1.09806	-3.35288	0.03661	-0.03633	0.24496	-0.83109	0.27921	-1.26874	-2.50675	-2.34715	-0.87876	-0.38694	0.02563
LRFN5	-1.45097	-1.20695	-0.46477	-1.1989	-0.36664	-0.30732	0.47435	-0.38804	-1.19763	0.54518	-0.2804	0.67501	0.75963	0.83349
LRP8	1.88286	1.13216	0.11777	0.24815	0.95932	0.29958	0.99564	0.00759	-0.36872	0.38633	0.80071	1.56196	1.24113	1.49113
LRRC2	-7.61521	-3.86373	-8.11514	1.27124	1.70267	5.15474	4.97321	-1.16378	0.69384	3.24948	2.43329	0.43253	1.18868	0.49299
LRRC7	0.1993	-0.37302	-0.28904	-1.18854	-0.5613	0.67585	0.28342	-0.78618	-0.36262	1.81205	1.22761	-1.86142	-2.60665	-2.44135
LRRC8D	2.09365	1.52158	2.83718	1.0244	1.07459	1.06427	0.05676	0.41183	0.92341	0.81079	0.7707	0.97172	1.4866	0.65656
LRRCC1	1.532	1.66377	2.51296	0.38823	-0.31587	0.14786	0.55445	0.01508	-0.04162	0.31212	-0.07445	0.06243	0.11029	-0.14128
LRRK1	-0.44694	0.60054	-1.50157	0.58411	-0.79772	-1.86704	-1.53888	-0.13446	-0.71003	-0.77377	-0.99417	0.24429	0.92433	-0.11458
LTBP3	-1.2901	-1.20951	-0.29256	0.13587	-0.01104	-0.20414	-0.02046	-0.48626	-0.62674	0.15067	0.12695	0.2411	0.04525	0.28601
LY6D	-1.39549	-2.15745	-0.76	-0.36266	0.82719	0.39668	0.11836	0.75198	-1.21591	0.60638	0.20651	0.49953	0.6883	0.50968
LYCAT	2.29196	2.14671	1.52536	-0.63442	0.1005	1.06427	2.17372	-1.09858	-0.76895	0.234	0.58567	-0.35552	-0.38065	0.18253
LYZ2	-1.43294	-1.33889	-0.20909	-0.02824	0.42101	-1.43614	-0.64936	-1.03532	-1.85588	-0.45737	0.14968	1.9512	1.36491	2.73964
MACROD2	-0.75619	-0.12578	-1.23622	1.62969	-0.21472	0.58482	1.02119	0.56831	0.09044	1.27692	0.5252	0.43572	0.46591	0.55307
MAGI3	1.12845	0.43145	0.26187	0.11867	-0.88691	0.42703	0.68384	-0.87746	1.79702	-0.49513	0.04011	2.33724	1.99537	2.14543
MAML2	-0.70349	-0.74322	-0.02369	-2.04971	-1.9945	-2.17048	-2.2469	-1.40238	0.27735	-1.38962	-1.9639	-0.07476	-0.34603	-0.14128
MAML3	0.53491	0.01897	0.29965	-0.60641	-0.14591	0.32386	-0.01641	-1.63932	1.07375	-0.70866	-0.93007	2.36915	1.86739	2.36909
MAP4	-1.93218	-1.45674	-0.13704	1.74815	0.40317	1.36772	1.6573	1.16592	0.63289	0.34988	0.94483	0.53782	0.4764	-0.13795
MAPK10	0.43367	0.22393	0.56588	-1.49802	-0.36076	-3.50565	-1.53188	-2.5879	-0.78114	-2.62654	-0.9278	-1.60618	-1.53456	-2.59491
MAPK15	-1.53695	-1.40678	-0.96999	-0.39464	0.75074	-0.45904	0.35092	0.41932	-0.72832	0.5582	0.17332	0.7771	0.64319	0.83015
MAPK8IP3	-0.87545	-1.45802	-0.03775	-1.99103	0.58745	-1.81242	-1.57552	-2.09405	0.25906	-0.57065	-0.81823	-1.28076	-1.45484	-1.07934
MAPKAP1	-0.43168	-0.69967	0.45341	1.26837	-0.42389	1.88965	1.33995	1.4811	0.87262	0.51523	-0.48044	0.13901	0.35157	0.09907
MAPRE2	-0.66605	-0.57541	-0.58427	-0.6889	-0.04868	-0.03421	0.7447	-1.01923	0.65727	0.26394	0.77025	1.68001	1.67962	1.63801
MARCH11	-0.83662	-0.0976	-1.1958	0.21948	0.62273	-0.16773	-0.47876	1.1884	-0.07616	-0.5993	-0.02126	-1.51366	-1.46008	-1.59343
MARCH2	-1.43155	-1.25819	-1.09037	-1.8439	0.36456	-0.56828	-0.60036	-1.27975	0.11075	0.61028	-0.04627	1.07382	0.84565	1.2441
MARCH3	-0.293	-1.09037	-0.01491	-2.11898	-0.07632	-1.13269	-1.3649	-1.75418	0.12701	-0.75163	-0.8987	-2.37828	-2.93394	-2.62829
MARK4	3.64268	2.49258	2.06309	-1.70736	1.31767	-0.48331	-3.11626	1.7899	2.55482	-1.65133	-1.71795	2.55739	1.67647	1.78489
MATN2	0.19098	-0.64715	0.49119	-0.09773	0.83601	-0.56221	-2.97916	-0.55257	-1.38048	-2.49243	-2.67949	-0.5278	-0.5401	0.39951
MBNL2	2.05066	2.17617	1.43574	2.22374	0.47865	0.8822	0.31953	1.12348	-1.70757	-1.54196	0.59658	-3.03871	-1.83353	-2.21769
MBOAT1	-0.62583	0.3943	0.68801	2.80851	2.02868	3.65571	3.55267	-0.34199	0.42972	0.76392	3.38438	1.5492	2.32266	0.38616
MCM10	-4.31328	-1.61302	-0.8505	1.69874	1.20671	1.70151	1.22406	2.62057	0.55975	-1.12271	0.10331	-1.14676	-1.39189	-1.69024
MCM5	-2.161	-2.45976	-0.03599	1.86131	2.23922	1.06427	1.5036	0.69815	-0.75067	-0.70085	-0.40179	0.96215	0.67466	0.8869
MCPH1	1.51259	0.85418	0.17928	-0.06795	-0.62737	-0.16773	0.01916	0.3827	0.68165	0.21837	0.99893	-0.09709	0.29597	-0.37496
ME1	1.93972	1.33583	1.00696	0.2583	0.95422	0.03861	-0.06453	-0.33588	0.12497	0.12463	-0.28768	0.11667	0.39353	0.46962
MED15	-2.70046	-0.0502	-3.65074	-0.71493	-1.67751	-0.10097	-0.56242	1.40009	-1.71773	0.57513	0.97802	-1.62852	-1.73492	-1.87384
MEF2C	0.55848	0.31232	-0.57548	-0.79699	1.49998	-0.77462	-0.32539	-0.46989	-0.09444	0.40977	0.78252	-1.92523	-1.79367	-1.92726
MEIS2	1.24633	0.61463	1.02365	-0.41648	-0.74695	-0.65325	0.07434	0.25923	1.25863	-0.69434	-0.56318	0.75796	1.40477	0.3027
MELK	-1.95021	-1.40806	0.76621	-0.69486	-1.15352	-1.06593	-1.68025	-2.84232	-2.68073	-2.23333	-2.65494	-1.0989	-1.20517	-1.06598
MET	0.17157	0.00872	0.3181	0.60705	0.54569	-0.50152	-0.92099	0.35911	-0.71816	0.31863	0.1124	-1.45623	-1.48106	-1.34306
METTL14	1.72893	1.06811	1.51482	0.02161	0.13892	0.99144	0.73371	0.01758	-0.33621	-0.80501	-0.53454	-0.62671	-0.74256	-0.65538
MFAP2	-1.3844	-0.35124	-0.95769	-0.01302	-1.80748	-1.76993	-1.105	-0.36946	0.03355	-1.36358	-2.34352	1.7502	1.15931	1.23074
MGA	1.27545	1.32174	1.15457	-1.25207	-0.72911	0.0022	-0.66235	-0.14861	0.07621	-0.9899	-0.70094	0.41658	-0.31561	-0.09121
MGLL	-1.52585	-1.98067	-1.27137	0.36948	0.1007	-0.51973	-0.55494	-0.02237	-0.4256	-0.58107	-0.26722	0.21239	-0.17504	0.22259
MGST1	0.37127	-2.38674	0.43233	-2.91927	-3.68704	-2.54069	-1.13247	1.05883	-0.1046	-0.69304	-2.08983	-2.68776	-1.85451	-2.65166
MGST2	-0.67159	-0.10273	-0.22051	-0.58082	-0.11239	1.34951	0.03571	0.11663	1.31552	-0.62143	-0.93007	1.5811	1.63556	1.62466
MINPP1	1.40858	0.9272	0.4868	-0.71251	-0.44408	-1.73352	-1.55137	-0.05622	-0.99446	-0.71908	-1.82206	-0.82452	-0.9062	-0.78891
MKL2	-0.96698	-0.44219	0.1494	-0.51067	-0.09828	-1.24193	-0.10772	-1.06889	0.18795	-1.16828	-0.04127	-1.78804	-1.6531	-2.24105
MMAB	0.89131	-0.37045	0.30141	-0.60729	1.7705	1.09461	1.01766	0.69122	0.08637	0.37462	1.20988	-1.96352	-1.90591	-1.5734
MMD	-2.17625	-0.88285	-0.18888	-0.34346	0.0117	0.57875	-0.07558	1.48832	0.2936	0.00745	-0.10082	0.60163	1.03447	0.2326
MMP16	-0.38314	-0.40632	-0.48762	0.98117	0.23929	0.45737	0.30484	1.00778	0.81777	0.40717	-0.35314	1.6162	1.71214	1.57458
MMP25	1.96191	1.54848	1.44013	-0.4628	0.32731	-0.45297	-0.66771	-2.01332	-0.26917	0.04651	0.58567	-0.0588	-1.37406	-0.3783
MND1	0.7665	0.81831	0.38488	0.89999	0.03542	0.51199	-0.18232	0.35828	-2.16469	-1.65393	-1.66384	-0.2949	-0.15301	-0.31821
MOV10	1.13954	0.54674	0.72404	-1.27964	0.07972	0.36027	0.16421	-0.01349	-2.34957	0.45795	0.36836	-2.75795	-2.6077	-2.56487
MPP5	-0.26943	0.83881	-0.1511	2.56962	0.49276	1.48909	0.47445	2.42747	0.15951	0.38373	-0.1972	-0.44485	-0.14147	-0.67541
MPRIP	1.72338	0.31744	1.26792	-0.57773	0.89678	-0.06456	-1.11521	-0.15527	-0.07006	0.09338	-0.53272	-0.18961	-0.52331	0.01228
MPZL1	-0.02813	0.46604	-0.95154	-0.6492	-0.65834	-1.61214	-1.65961	0.95451	1.00874	-0.58888	-1.21603	-2.49633	-2.0276	-1.85715
MRPS27	-1.72971	0.35331	1.94623	-1.28493	0.76701	-5.0593	-3.04996	-2.96717	-1.80712	-1.27374	-0.56727	-2.12942	-1.23559	-1.27963
MRVI1	0.86219	1.23079	-1.74584	-0.09685	-0.70696	-0.61076	-1.43261	-0.31064	-1.36422	-1.39223	-1.88889	-2.08476	-1.63631	-2.10085
MSH3	-1.44265	-1.03914	-0.78899	0.74624	-0.53504	-0.50759	-0.47511	1.12264	-0.80552	0.21837	-0.35996	-0.84047	-0.94816	-1.50997
MSRA	-1.93911	-2.17538	-0.99284	0.88168	-2.77608	1.36772	3.06921	-0.1844	3.34514	0.79907	1.79408	1.59386	0.53514	0.75671
MSX1	-1.70197	2.22741	-6.81298	-0.60949	0.30026	-0.17987	-2.36864	1.44559	-7.81267	-6.72009	-5.07539	-3.15995	-2.49755	-3.27592
MTA3	1.6901	0.98868	1.56138	-0.03927	0.51354	-0.04635	-0.01504	0.56359	0.08028	0.08817	-0.09719	-0.15771	0.64634	0.2326
MTHFD2	1.55142	1.00918	0.25835	0.40278	1.30865	1.88358	0.38021	1.53409	-0.34434	-0.89876	-0.73822	0.49953	1.24218	0.92028
MTMR7	-0.73539	-0.72145	-0.94539	2.13197	1.0836	2.19309	2.07376	0.49451	-0.17977	-0.41831	0.19923	0.70372	0.51626	1.06049
MTR	1.87454	1.03096	1.56051	-0.25832	-1.22154	-1.69104	-0.75767	-0.60306	-1.61209	-1.18651	-0.14038	-1.50409	-1.44015	-1.55003
MXRA7	-1.52308	-1.41575	-0.85489	0.18198	-0.65128	1.07034	1.42182	-0.06121	0.49067	-0.54982	-0.36951	0.87282	0.86873	0.86353
MYB	1.06466	0.74017	1.05353	1.62881	0.81406	1.81075	1.47287	0.72007	-0.08835	1.24957	0.48292	0.24748	0.56032	-0.11792
MYCBP2	2.20043	1.46522	0.89713	-0.60045	-0.63129	-1.19338	-0.73645	-0.16415	0.09653	-0.19957	0.28061	-1.17547	-1.34679	-1.5033
MYH11	2.05482	1.83927	0.52458	1.55469	1.23965	0.91254	0.27062	0.99946	-0.69175	-0.65138	0.42155	-0.06518	-0.24218	-0.25812
MYH15	0.53491	0.30591	3.00E-05	0.77822	0.97422	-0.00994	-0.41636	-0.08313	0.3322	-2.46639	-2.47445	-2.02733	-3.08815	-1.83712
MYL2	1.74141	0.14835	-0.35582	0.00131	0.67076	1.11889	-0.25882	-0.48931	-1.80915	0.26394	-0.49408	-0.5948	-1.06775	-1.1895
MYLIP	-1.37192	-0.33971	-0.26708	-0.33442	0.19656	0.06289	0.39799	0.07085	-0.18384	0.13504	0.33881	0.07839	-0.27889	-0.25479
MYO10	1.34063	3.3944	-2.36089	4.99344	-2.15309	2.7393	-2.09894	5.91384	2.31103	4.03069	-1.62156	2.34043	1.38484	1.78156
MYO16	0.27974	1.36274	2.37589	0.94808	0.5453	1.1553	-0.12905	0.7628	0.98436	1.29905	0.90573	-2.45804	-1.99613	-2.45804
MYO18A	-2.02925	-1.40678	-1.11761	0.31653	0.67527	-0.41656	-0.41267	-2.0541	-0.94977	-0.44175	-0.37997	-0.65223	-1.3898	-0.0645
MYO7A	-1.55636	-0.3474	-0.47707	0.3322	0.27497	-0.39835	0.62668	0.2129	-0.27323	-1.23208	-0.92007	0.39424	0.24876	0.503
MYOM2	-0.46635	-1.20951	-0.69849	-0.71185	-0.06711	-0.23449	0.22695	-0.94987	-0.86444	-0.6683	0.14468	-1.74976	-1.98564	-1.53668
N4BP2L2	1.82739	0.81703	1.16599	-0.20141	-0.58679	-1.35117	-0.51704	-1.2054	0.48051	0.89933	0.20378	-1.60938	-1.57442	-1.75367
NALCN	-0.0725	-0.56004	-0.39624	0.31168	-0.43957	1.42234	0.80469	-0.02237	-0.29964	-0.09281	0.67341	-1.60618	-1.55554	-1.75701
NCAM1	0.64308	-0.88798	0.28208	0.33528	-3.20206	0.18427	-0.95613	-0.56394	-0.85225	-1.1826	-2.62675	-2.44209	-3.3011	-1.85715
NCAPG	-3.02635	-2.39955	1.41289	2.19484	0.77387	0.79116	1.18929	1.34238	1.20987	0.32123	1.12441	0.66543	0.59808	0.12911
NCF4	1.87731	0.49934	1.67385	-0.75199	-1.39248	-0.25876	-0.8457	0.00648	0.81777	-0.38186	-0.61092	0.62715	0.28967	0.3027
NCOA1	2.38765	0.92335	0.14501	-0.16369	-1.1053	1.39199	1.86075	-0.20854	0.58616	0.1051	0.79116	-0.49909	-0.52226	-0.34492
NCOA2	-1.72694	-1.09806	-0.58954	0.13521	0.66076	0.42096	0.42233	0.05309	-0.08835	-1.28155	0.6575	-0.33318	-0.30931	-0.39499
NDC80	1.22968	0.74401	0.10547	-0.85457	-0.07534	0.73654	0.1404	1.43921	0.73853	1.61935	1.12759	-0.35552	0.01168	-0.39165
NDRG3	-1.52308	-0.69198	-0.26532	1.60322	3.03962	1.5073	0.84446	0.3519	-0.89491	0.13635	2.22507	-2.89833	-2.34964	-2.21769
NDST1	-2.91125	-6.27201	0.02288	2.57624	2.84417	9.58507	7.39325	0.17434	2.18913	2.39926	8.66401	-0.15771	0.9023	0.31272
NDUFA10	-1.74912	-1.45546	-1.08861	-0.51398	-0.09573	0.53627	0.16565	-1.11717	-1.20169	-0.05896	-0.82232	0.04329	-0.24637	-0.18802
NDUFAF2	2.54574	2.31964	1.6308	-0.75464	-1.01257	-0.08883	-0.89707	0.49756	0.70399	0.46576	0.07057	0.16134	-0.14147	0.79677
NDUFS4	-0.40256	0.53009	-0.01754	0.05139	-0.28019	-0.0949	-1.57565	1.6792	-0.12086	-0.45217	-1.56246	0.05605	-0.11525	0.03564
NECAB2	-0.11272	-0.82393	-0.12737	0.5872	-0.42996	-0.60469	0.41434	-0.12891	0.3769	0.01786	0.04784	1.63534	1.82858	1.34758
NEDD4	-3.29955	-1.8167	0.1784	0.29558	-0.04201	-0.86566	-1.32151	-0.95237	1.74217	0.19884	-0.23858	0.53463	0.83726	0.24262
NEGR1	1.35449	2.03526	-0.98405	-0.70082	0.20205	-1.09628	-1.63432	-1.24812	-0.5536	-0.44045	-1.87661	-0.62671	-0.95446	-0.3516
NEK11	0.55987	0.34947	-1.25116	0.53072	-0.47074	-0.22235	-0.18592	-0.26736	0.70603	-0.29592	-0.84324	1.67682	1.60723	1.74484
NELL2	-0.69101	0.08942	1.02541	0.34367	-0.46486	2.14454	2.10879	0.70481	0.74666	1.12067	1.50993	0.90153	1.12364	0.24929
NEURL	2.68858	2.12749	1.16687	-0.82104	0.94677	0.31172	0.53173	-0.25459	-0.80958	-1.16177	-0.78913	0.18048	0.03057	0.67325
NFATC2	-0.81859	-0.07454	0.35588	0.20271	0.18695	1.08854	0.1962	0.69149	-0.40122	0.72877	-0.39133	1.47263	1.9083	1.50114
NFIA	-2.75731	-2.32141	0.94809	-0.38405	2.27293	0.26317	-0.51625	0.04311	0.54959	1.15453	-0.13901	0.65586	0.53095	0.28267
NFIB	-1.028	-1.53232	-0.19151	0.04786	-0.65109	-0.64111	0.31263	0.545	1.9433	0.84595	1.73407	-0.08114	0.13547	-0.56524
NFKB1	-1.34834	-0.90847	-0.66686	0.35448	-0.16944	0.56054	1.26366	0.73117	0.6593	1.02172	1.06167	0.89196	1.47716	0.55975
NFX1	-0.66882	-0.51393	1.52009	-1.51611	-2.1278	-0.83531	-1.62361	-0.09146	0.36064	-0.31025	-1.32696	-1.95714	-1.49889	-2.21101
NKAIN2	0.28113	1.01302	1.03244	1.60146	0.23243	1.45268	2.29365	0.71036	0.79339	0.64023	0.66068	2.11391	1.97649	2.01857
NKD2	1.30041	1.36145	0.25835	1.10889	-0.20198	-0.01601	-0.48721	0.96644	-0.69988	-0.78028	-0.26949	-1.14995	-1.05306	-0.55857
NLGN1	1.73725	0.92335	0.97621	-0.74714	-0.81889	0.59696	-0.20106	-0.32506	1.56948	-0.64356	-0.28859	-0.55014	-0.79186	-0.73883
NLN	-1.91138	-2.43414	-0.64489	-0.00442	-0.0228	-0.01601	-0.24946	-1.09386	0.99655	-0.02771	0.18423	0.87601	0.71452	0.87355
NOL10	-1.35528	-1.33376	-0.14846	0.58896	-0.32744	0.52413	0.04597	0.77168	-0.95586	-0.52899	-0.26494	-0.74157	-0.14462	-0.20805
NOTCH4	-0.49547	-0.86876	-0.54912	-1.64515	-0.15454	-1.96414	-0.6648	-1.59077	-0.94977	-0.31025	1.01575	-0.47995	-0.431	-0.05449
NOX4	6.2748	6.99272	0.08438	-1.13295	-1.5944	-2.72883	-0.22847	-2.06991	-0.37684	-0.61752	-0.5941	2.96258	2.04362	4.84942
NPAL1	-0.3665	-0.84955	0.20212	-2.5092	-0.52778	-1.56966	-1.97878	-0.81919	-1.24233	-0.56414	-1.19103	-2.6399	-2.81331	-1.67021
NPC1	-0.85465	-0.48318	-0.38042	-1.72015	0.06129	1.04606	-0.0296	-0.5079	0.19202	-0.01599	0.58658	-1.7689	-1.98249	-1.86383
NPR3	0.0218	0.2329	0.57115	0.16764	-0.59404	0.02648	-0.6367	0.10081	0.69587	0.20275	-0.54773	2.35639	3.12411	2.67621
NPY	-2.11801	-1.65786	-1.03589	-0.0567	-1.42071	-1.0538	-1.63875	-0.97845	0.61663	-0.9274	-0.44907	-0.88833	-1.09188	-1.29299
NR2C2	-0.13768	-0.23723	-0.25565	1.35815	1.59799	0.85792	0.62536	1.64868	-0.42154	-0.279	-0.2113	-1.64128	-2.02655	-1.77704
NRG3	1.40719	1.04889	-0.05093	0.16477	-1.10314	-0.61076	-1.13798	0.3347	0.63289	-0.39097	-0.91643	-0.52142	0.02532	-0.1947
NRXN1	0.27558	-0.12578	0.45166	0.58389	0.52099	0.46344	0.2028	0.4995	-0.59626	0.00745	-0.01581	1.74701	1.87683	2.13875
NRXN3	-2.28304	-1.09678	-2.05424	-0.47538	0.35319	-1.08414	0.19402	-1.14741	-0.59423	0.74048	1.15896	-0.94895	-0.75095	-0.63869
NSFL1C	-1.44126	-0.22058	-0.70025	0.99683	1.98339	0.94896	-0.12592	0.50172	0.03152	0.29519	0.54566	-0.76071	-0.09427	-0.40501
NTF3	-1.49812	-1.1429	-1.61404	0.21418	0.30085	0.26924	0.60548	0.64017	-0.23869	0.85376	0.52384	-0.46718	-0.59884	-0.27815
NTRK3	1.85096	1.82389	0.67747	0.38403	0.02228	-0.23449	-0.29336	-0.36751	1.18346	-0.10192	0.54975	-0.25023	-0.1614	-0.15798
NTSR2	-1.55636	-1.07628	-0.61238	-0.0931	-0.68794	-0.14345	0.03406	0.85935	-0.08429	-1.21255	-0.70275	0.17091	0.25296	0.46628
NUMB	1.77746	1.57538	2.03234	0.16433	0.09893	-0.59256	-0.72612	0.01481	1.18549	-0.22171	-0.36633	-0.26618	0.02952	0.25931
NXPH1	1.3961	2.28377	0.95512	-1.5289	-1.7867	-1.53931	-0.99358	0.29586	0.51099	-0.57846	-2.4349	1.07063	1.07853	1.54454
NXPH2	-1.05712	-0.80343	-0.88828	1.81433	1.18711	1.5862	0.84427	1.85426	0.37283	0.76522	0.18832	-0.38742	-0.217	0.44625
OAS2	0.65556	0.04203	-0.09047	-0.74207	0.59823	0.43917	-0.22243	-0.09423	-0.64502	-0.52248	-0.10719	-1.6668	-1.52092	-1.36309
ODZ3	2.31415	1.96993	-0.16252	-1.35199	-1.12705	-1.52717	-1.73434	-0.87024	-1.0676	-1.22166	-0.91507	0.48677	0.35576	0.44625
OLAH	1.69287	0.91311	1.76172	0.30727	-0.98297	-0.41049	-1.39732	1.32656	0.68165	-0.64226	-1.83069	-1.18823	-0.76144	-1.19952
OPTN	-4.31328	-1.61302	-0.8505	1.69874	1.20671	1.70151	1.22406	2.62057	0.55975	-1.12271	0.10331	-1.14676	-1.39189	-1.69024
OSBP2	1.85096	0.73505	1.08604	0.77094	0.34397	-0.88387	-0.90739	0.06974	0.99046	-0.39097	-0.61183	0.14858	-0.35442	0.30938
OSBPL6	-0.52876	-0.70864	-0.23457	-0.97699	-0.11533	0.05075	0.14745	-0.44936	0.95389	-0.84407	0.00511	-1.15952	-1.21986	-1.5734
OSTF1	0.00516	-0.25004	-0.87686	-0.05361	0.45924	0.8033	1.74094	-0.20049	0.83808	1.88626	2.0905	1.71829	1.92508	1.54454
OXNAD1	-0.06557	-0.12706	1.08779	0.87705	1.43587	0.82151	0.96204	0.91928	0.85027	0.94881	1.2708	-0.73838	-0.60828	-0.75886
OXSR1	3.72312	6.65069	1.17478	-3.50713	-0.97435	-0.50152	2.64124	-2.76797	-0.05178	6.35089	5.08061	-1.83909	-2.15453	-2.24773
P2RX2	1.6582	0.55955	0.65023	1.39234	0.52785	0.85185	-0.05902	0.25535	-0.93758	0.18973	0.69069	-0.17685	-0.93243	0.23928
P4HA2	1.06466	1.00021	-0.50958	-1.99037	-0.31509	-0.55614	-1.57454	-0.16082	-1.15496	-1.16958	-1.7675	-1.85504	-1.32266	-1.70693
PAFAH1B2	-1.46067	-0.31281	-2.37758	-1.03457	-0.04084	-0.81104	-1.87405	-0.3972	-1.15496	-2.80101	-3.10184	-1.98904	-2.43671	-1.96732
PALLD	-0.87822	0.69277	-1.27313	-0.30839	-0.4133	-0.49545	1.08798	-1.6432	0.35049	1.34462	1.45265	1.50772	0.52255	0.88022
PAPPA	1.78717	0.59542	0.97093	-0.37435	1.00029	0.21461	0.84465	0.95229	-0.03959	1.52039	1.09667	-1.78166	-1.65939	-2.19766
PARD3	-6.84139	-3.4077	0.40509	3.51572	0.88326	0.87006	0.90011	1.47278	-0.52515	4.60358	0.7116	-2.55695	-2.22376	-1.84714
PARK2	1.4585	1.20133	0.46484	-0.38251	-0.41154	-0.31945	-0.3664	-0.01266	-0.22853	0.0413	0.03829	-1.29033	-1.38245	-0.99922
PARL	0.05924	0.18678	0.37609	-0.2967	1.1532	-0.1738	-1.4571	-0.81614	0.26109	-1.80627	-1.74068	-1.29671	-1.87549	-0.76888
PARP6	-2.14436	-0.48062	-0.79426	0.0269	0.30339	0.01434	-0.03236	0.56831	-2.01638	-0.29332	0.10922	-0.0588	-0.54639	-0.48846
PARP8	-1.64512	-0.74835	-0.89267	0.36661	1.73404	0.42703	0.4946	0.29086	-0.58407	-0.08239	0.06421	-0.81176	-0.752	-0.85901
PAX8	-0.53985	-1.10703	-0.36636	-0.54376	0.22263	0.75475	1.61139	-1.63377	-0.52719	0.428	1.68224	0.84091	0.58654	0.8869
PBX1	1.34063	1.42807	0.70646	0.6108	-0.06632	-0.24056	0.8108	-0.73319	-0.16149	0.01135	0.66432	0.72286	0.64109	0.5898
PCAF	2.51939	1.53055	3.77206	1.61866	0.30261	0.6091	-0.40334	0.69621	-0.58204	0.02958	-1.30287	0.43572	-0.23588	0.57978
PCCA	1.69564	2.22741	0.79257	1.68241	-0.013	0.66979	1.63771	0.1896	-2.21955	-0.09151	1.6486	-1.18504	-0.0544	-1.14944
PCDH24	1.1548	1.0348	1.28373	-1.88339	0.4265	-1.84276	-1.23654	-1.16988	0.09247	0.46055	-0.09355	-0.17685	0.38199	-0.18802
PCDH7	0.42258	0.85674	1.0711	0.30661	0.09521	0.75475	2.60895	-0.97373	1.58167	1.5907	1.96684	3.64853	3.12096	2.95329
PCDHGA1	-1.94743	-1.11856	-1.34517	1.01999	0.57333	0.11144	0.0935	-0.12863	-1.26874	1.31858	0.84708	-0.19599	-0.81074	0.24595
PCDHGA7	-1.94743	-1.11856	-1.34517	1.01999	0.57333	0.11144	0.0935	-0.12863	-1.26874	1.31858	0.84708	-0.19599	-0.81074	0.24595
PCGF1	0.35601	1.34608	1.62465	1.02594	2.57306	2.82426	0.13892	0.3544	-0.03553	1.99954	-0.66366	-1.96352	-2.59616	-2.18097
PCNP	1.19085	0.85418	-0.007	0.05867	-0.39487	0.44523	0.58985	-0.25487	-0.19399	-0.76595	-0.63911	0.18686	-0.08168	0.00226
PCP4	0.52936	0.27004	-0.91288	0.61609	-0.41957	-0.13738	0.26574	-0.44825	0.31595	-0.75293	-0.26358	1.96077	1.87159	1.76487
PCSK5	-0.80195	0.78501	-2.88632	2.69447	1.59584	1.61047	5.08914	-0.37056	0.13716	7.18548	5.89758	2.34682	1.82018	2.0119
PCSK6	0.75402	0.52624	1.12909	-1.50684	-0.81223	-1.41793	-0.16858	-1.60408	1.07578	0.25483	0.56658	-0.62352	-0.40582	-1.20285
PDE10A	-0.06834	0.31744	-0.32595	-0.8131	-0.43643	-0.56828	-0.14506	0.40351	-0.51703	-0.70866	-0.13401	-1.82314	-1.48526	-1.69024
PDE11A	0.40178	-0.31153	-0.59218	0.62117	0.67037	-0.57435	0.51852	-0.32118	-0.09851	-0.27639	0.21196	2.52229	2.1265	2.64951
PDE1A	-0.00317	0.41608	0.03693	-0.09464	0.49492	-0.7989	-0.10755	-0.2643	-1.56739	0.42149	0.918	1.53005	1.63975	1.81828
PDE1C	-0.54401	-1.17492	0.18718	1.44286	-0.16885	1.68937	2.99866	0.47009	-0.11882	2.43702	2.66151	0.25386	-0.05335	-0.21806
PDE3A	1.90089	0.60567	1.13261	0.23602	-1.16018	0.62123	0.43882	0.7517	0.63898	-0.1527	0.34517	-1.48176	-1.0709	-2.02073
PDE3B	0.5044	-0.33971	-0.27762	1.55293	-0.89593	-0.73214	-4.0863	0.95562	-2.68886	-1.70601	-3.2846	-3.30352	-1.27126	-2.33453
PDGFC	-2.00429	-1.82439	-0.02106	-0.91015	-1.03727	-0.98704	-0.36216	-0.69379	1.70356	0.37331	-1.06464	1.81401	1.9639	1.23408
PDGFD	-3.08182	-2.74286	0.00355	1.16602	-0.45368	-0.25876	0.97384	-0.06649	-0.00708	-0.00427	0.57567	0.13263	0.77851	-0.11792
PDGFRB	0.4101	-0.81624	0.08262	-0.4778	-0.31274	1.31309	2.37625	-0.8905	0.6918	1.72351	2.37419	0.28258	-0.14986	0.0056
PDHX	-1.93079	-1.76674	-1.28455	-0.05847	-0.8036	0.23889	0.59452	0.50699	-0.54547	-0.33759	0.13649	0.18367	-0.16979	0.37281
PDLIM5	1.27129	0.88364	0.44814	0.13345	-0.15591	-0.48938	0.10847	1.14845	-0.07819	-0.29723	-0.22175	-1.23928	-1.16006	-0.74217
PDPN	1.17837	2.02117	0.86023	-1.40162	-0.39115	0.5302	-0.72062	-1.5067	-0.09038	-0.20218	-0.11492	-0.16409	-0.65549	-0.36829
PDZD2	-1.45374	-1.24538	-0.21348	1.35683	-0.99395	-0.18594	0.22693	1.08103	0.58209	0.88371	-0.41634	2.08201	2.89752	1.68141
PEA15	-0.42613	-0.28078	2.33635	-0.79832	1.20064	-0.79283	0.45527	-1.25006	-0.84615	1.83939	1.55222	2.63715	2.62897	2.34906
PEX11A	1.83571	1.15649	1.23716	0.77271	-0.36645	0.40275	0.10351	0.76224	1.43945	0.81079	0.72342	-0.0939	0.00644	-0.70545
PEX5L	0.9967	0.44426	1.40411	-1.60765	-1.52814	0.15393	0.7042	-0.31535	0.83605	0.77824	1.29217	-0.17366	0.01273	-0.52519
PFKP	-1.29287	-0.37302	-0.06411	0.88786	0.95461	1.66509	1.56623	1.55573	0.59225	1.12718	0.72661	0.21558	0.13337	0.26598
PGCP	-0.10163	-0.28207	-0.61414	-1.00655	-1.03119	-0.84138	-0.48603	-0.40053	0.21843	-0.23343	-0.19811	-1.7689	-1.46218	-1.65686
PGM2	-0.22089	0.34819	-0.4349	0.94653	-0.0577	-0.08883	0.0107	-0.10311	0.50286	-0.2126	-0.30859	1.97034	1.60514	1.68141
PHACTR1	-1.56468	-1.35554	-1.0315	0.81594	0.33319	-0.93242	-0.6042	1.37234	-0.51093	-0.87402	-1.46972	-1.35414	-1.35728	-1.8438
PHF11	1.03969	0.79397	0.9806	-0.57023	-0.13807	-0.63504	-0.20322	-0.85693	0.23875	-0.0212	0.27788	-1.68914	-1.47791	-1.77704
PHF21A	-2.50076	-0.8457	-2.11311	-0.06817	-0.3143	-1.91559	-2.89797	0.51088	-3.36946	-2.58227	-3.19004	-0.55333	-0.49709	0.29269
PHTF2	-1.63541	-1.85769	-1.49454	-3.48728	-2.009	-4.58593	-2.48036	-3.60169	-1.13871	-1.07974	0.26379	0.37829	0.00539	0.08238
PIAS4	0.97452	0.17525	0.58785	-0.17758	0.34829	-0.00387	-0.74906	0.41766	-0.36059	-0.78679	-1.19603	-2.08476	-2.05487	-2.01405
PIBF1	1.18115	0.49806	1.26352	-1.23927	-0.17218	-2.91696	-4.05979	0.33775	0.42566	0.41107	-1.77386	-3.25566	-3.18885	-2.30782
PIGU	0.55293	-0.18471	0.3304	0.4469	-0.2847	2.22951	1.64829	2.00936	-0.07413	0.58945	0.37563	0.6431	0.54983	0.44291
PIP5K1B	-1.49118	-0.85211	-0.67565	-0.53604	0.00817	-1.17518	-0.31935	-1.67345	-0.51906	-1.03808	-0.42816	-0.16409	-0.12888	-0.34826
PIP5K1C	-0.21812	0.78372	0.60893	0.07433	-2.58514	-2.37683	0.16768	-2.85453	0.02542	-2.73461	-0.67684	1.89377	1.10581	1.23074
PIWIL3	0.39484	0.0036	0.51492	-0.86515	0.05463	-0.61683	-0.90838	0.07113	-1.31343	-0.51727	0.04329	-1.8678	-1.5954	-1.55003
PKM2	-1.62709	-0.84058	0.15555	0.6558	0.51785	1.27061	0.3939	1.10072	1.52478	-0.10453	-0.7805	-0.14814	0.1554	0.15916
PKP2	0.21179	2.43493	-2.46018	6.2938	5.17127	5.98012	4.24838	3.78362	-0.66127	-1.96121	-0.04809	4.10477	4.43537	4.07495
PLA2G4A	1.49179	2.00836	1.85309	-0.08824	0.08776	-0.08883	-1.47804	-1.32387	0.02949	-3.16688	-0.34541	-1.9029	-2.79757	-1.79373
PLA2G4F	1.27545	0.78116	1.108	0.3355	0.29026	-1.32083	-0.07858	0.27422	0.40128	-0.48342	0.25243	0.28577	0.59599	-0.13127
PLB1	-1.56884	-1.66426	-2.28445	-0.34567	-0.71656	0.49379	1.10905	-0.6125	-1.3175	-0.90006	0.51975	-0.39699	-0.27679	0.14914
PLCB1	1.281	0.73248	1.43837	-1.51214	-0.31744	-0.24056	-0.38182	-0.77563	0.67961	1.38889	0.95665	0.08796	0.06623	0.22926
PLCB4	2.70383	1.89819	-0.32858	-0.31302	2.56385	-1.248	-1.23483	-1.87071	1.26879	-1.31931	1.86136	0.04648	-0.18448	-0.77889
PLCE1	-2.59645	-3.31162	-0.06499	0.6955	-1.07844	0.96716	-0.28462	0.9731	0.79135	1.00479	-0.40952	1.47263	1.37435	0.94699
PLCH1	1.5112	0.981	-0.06147	1.08219	0.35515	1.32523	0.76437	0.02729	-0.33824	1.69747	0.63113	-0.20237	-0.03342	0.03564
PLCL2	1.62353	1.39604	0.40509	-0.44868	-0.08005	-0.31945	-0.9938	-0.25709	-0.98837	-0.72559	-0.96462	-0.14814	-0.30931	-0.05449
PLEK	0.19098	0.43786	0.08262	-0.10457	0.66645	-0.17987	-0.31415	-0.26097	0.0112	-0.43654	0.24379	-1.67638	-1.60904	-1.32637
PLEKHA3	-0.81721	0.08302	0.22409	-0.06486	0.15696	1.27668	0.67146	0.0481	0.73447	-1.00683	0.05239	-3.52685	-2.98115	-4.28073
PLEKHA5	1.40858	0.22777	0.02376	-0.99905	-0.45506	-1.424	-1.72779	0.13411	0.08028	-1.02896	-1.55019	-2.0369	-1.74017	-1.39313
PLEKHG5	1.35311	0.81959	-0.67213	0.34565	-0.26	0.9611	0.59765	-0.03264	0.36471	-0.32457	0.03738	-0.11942	-0.25162	-0.41168
PLG	0.66804	-0.51265	0.87253	-2.61596	-0.82399	-3.22041	-2.16046	-0.53232	-2.62181	-1.28937	-1.36561	-3.2748	-4.5704	-1.52333
PLTP	1.91198	0.62104	1.1862	-0.17163	0.58803	-1.19945	-0.89461	-1.87709	-0.06397	-0.20739	-0.48408	0.11348	0.32009	-0.11792
PLXNA2	2.39042	2.56815	1.32766	0.25345	-0.99297	-2.05517	-1.40969	-2.76658	-0.05787	-4.16032	-1.061	-1.64766	-2.86471	-2.07748
PMEPA1	1.10487	0.43529	-0.47268	-2.01287	-1.12372	-1.75779	-1.10466	-1.69259	-0.22853	-1.23859	-0.95553	0.89196	0.78586	0.49299
PNMA2	3.84793	3.98494	0.91294	0.80271	-0.14474	-0.70787	-1.32686	0.60465	1.10626	1.62456	0.56567	0.38786	0.13757	1.3576
POLR3A	-0.42336	-0.05917	-0.19766	-0.85015	-2.10918	-1.69104	-2.2365	-0.17968	-0.3484	-1.51331	-1.50245	-0.40018	-0.30197	0.59981
POU2F3	-1.61599	-0.89054	-0.64402	-0.1328	-0.95945	0.48165	0.94061	0.30224	0.44191	0.51133	-0.1431	0.54101	-0.35337	0.98371
POU6F2	1.52923	0.82215	-1.12112	-0.75773	1.33766	-0.40442	0.14325	-0.46573	1.19159	-0.48602	1.03075	0.54101	0.63795	0.12911
PPA2	-0.38869	-0.60616	-0.49025	-1.65331	-0.03241	-2.46179	-2.6298	-1.95866	-2.2805	-0.2139	-1.43562	-1.18185	-0.96914	-0.95248
PPAN-P2RY11	1.91891	1.63559	0.20651	0.583	0.12089	-0.70787	-0.62981	0.11385	-1.02494	-1.21124	-0.38497	1.10572	1.11105	0.37281
PPM1F	0.84971	0.2393	0.50262	-0.52766	-0.19551	-0.46511	-0.32657	0.80525	-0.66737	-1.67476	-0.10401	-2.1039	-1.87444	-1.67355
PPM1H	2.22678	4.90341	-0.03775	2.72623	2.35272	1.85323	3.98426	1.30798	0.62882	1.10245	3.88902	1.78848	1.64395	1.20737
PPP1R14C	-0.1044	-1.15955	0.15467	-1.77662	-2.59377	-1.49076	-2.01859	1.28051	0.02542	1.56987	-0.36996	-4.01499	-4.20849	-2.43467
PPP2R5A	1.74973	1.1091	0.91119	-0.43589	0.42846	-1.76386	-0.95765	-0.62831	-0.89898	-2.26979	-0.28631	-1.27438	-1.36987	-0.75886
PRCP	-1.72694	-1.60405	-0.94891	0.22764	-0.86868	-0.45297	-0.12307	-0.52371	-0.14524	0.78736	0.19651	0.85367	0.62431	0.80678
PRDM10	-0.42613	-0.88926	0.24605	0.26867	-0.75597	-0.03421	0.65553	-1.01257	-0.59626	1.24046	1.59131	-1.81357	-1.68352	-1.51665
predicted	-0.21673	-0.29616	-0.28553	0.84286	0.60881	1.69544	1.31488	-1.18598	-0.80349	1.11026	0.06375	1.72467	1.00405	1.91175
PREP	-0.96975	-0.87389	-0.521	-0.91942	-1.41071	-0.33159	-1.33115	-0.05123	-0.82787	-0.47951	-1.54155	-0.99361	-1.62373	-0.67875
PRG3	4.28338	3.01394	1.09746	-0.83295	-3.05033	0.51806	-2.76261	2.04043	0.04168	0.11942	-0.47544	-5.73466	-2.55735	-6.41055
PRICKLE1	1.83571	1.45112	0.79345	0.40058	-0.60914	0.3542	1.74957	-0.85915	-0.9132	0.09729	1.43037	1.64172	0.75124	1.48445
PRKCB	0.31995	0.15091	-1.28279	-0.08185	-0.92945	0.90041	1.75394	0.36106	-0.71613	1.24437	1.6886	-0.8628	-0.60094	-0.94581
PRKCG	-2.98197	-2.01013	-2.08411	-2.3175	-0.33704	0.36027	-0.01329	-0.07314	0.5699	0.64544	0.80571	-1.47538	-1.19888	-0.93913
PRKCH	-3.86119	-3.09257	-2.42854	-0.08935	0.21067	-1.36938	-0.739	-1.88652	1.11032	1.34853	0.85163	-0.4289	-0.73626	-1.07266
PRKCQ	-1.3525	0.18678	-0.60184	1.44087	0.3671	1.2342	0.87962	0.9509	0.9803	-0.01208	-0.4127	-0.73838	0.05365	-0.67875
PRKCSH	0.24923	-0.4819	0.14237	0.87131	0.54138	0.94289	-0.77437	0.37354	-1.01884	-1.00292	-0.79004	-1.59023	-1.90381	-1.48661
PRKD1	2.50968	1.21798	1.30218	0.03462	0.5947	1.37378	1.23753	0.41044	0.15342	0.73267	-0.24585	0.83772	1.12993	0.78341
PRKG1	0.13551	-0.06686	-0.06323	-1.57037	-1.61851	-1.09628	-1.45421	0.1133	-0.61251	-1.13443	-1.34697	0.29534	-0.0586	0.17585
PRLR	0.00238	0.25852	-0.3444	0.70742	-0.30039	0.38455	0.61945	-0.63996	-0.62674	1.04255	0.18014	1.51091	1.56318	1.39432
PROM2	-3.49647	-2.09724	-0.44544	0.1983	1.18044	-0.44083	-1.52211	0.32776	-0.6247	-0.05114	-0.73594	0.85686	1.14986	1.03378
PRPF40B	1.47237	0.47116	-0.11595	-1.36037	0.40847	-0.31945	0.47246	-1.00147	0.24484	0.8811	1.21852	-1.25204	-0.96914	-0.76554
PRR5L	-1.72555	-0.79318	-0.6528	0.96308	0.10148	0.11751	0.46255	0.37632	-1.32765	-0.22041	-0.3245	0.08477	-0.10161	-0.03446
PRUNE2	-0.87545	-0.70992	1.56841	0.31675	0.78367	1.24027	1.2331	2.56536	1.9433	0.08817	0.65977	2.35639	2.61638	1.97851
PSD4	1.89395	1.00534	0.16697	-0.40721	1.58388	-0.88993	-0.98311	1.10738	-1.83353	0.40196	0.0833	-4.0469	-3.47314	-2.71509
PSEN1	-1.51892	-1.82567	-0.21524	-1.91096	-0.0132	-1.64855	-0.52908	-1.48312	-0.07006	-0.06937	-0.04536	-0.94257	-0.98593	-0.48513
PTH2R	6.44676	2.4503	-0.73364	-0.43721	-1.96353	1.28275	1.21367	-2.45834	0.47848	2.90835	3.45212	-1.01276	-1.40658	0.10575
PTPN13	-1.6673	-1.5874	-2.15001	-0.73721	-0.21276	-0.38014	0.14706	-0.11559	0.26313	-0.24905	0.09194	0.66224	-0.1677	1.22073
PTPN9	-0.18067	0.46988	-0.46214	1.19756	0.26144	1.91999	1.43263	1.56128	0.76901	0.28868	0.32653	0.07839	0.77642	0.05233
PTPRB	-0.99887	-1.84744	-0.188	-0.35339	-0.5764	-1.16304	-1.15087	0.10941	-1.2281	-0.69044	-1.22331	1.54601	1.13937	2.41583
PTPRG	0.15077	0.93104	-0.47356	-2.04243	-0.20864	-1.27228	-0.95043	-1.49033	0.23062	-0.91308	-0.56	-1.63171	-1.50414	-1.19952
PTPRK	1.26019	1.08604	0.07472	-0.46501	-1.18665	-0.55614	-0.19089	0.19542	0.23468	0.11812	-0.08764	-1.30628	-1.49575	-1.09603
PTPRM	0.88021	0.15732	0.40157	0.20337	2.6256	2.20523	-1.31125	2.60226	-0.04975	-2.31666	-2.7636	-1.75614	-1.48001	-1.46658
PTPRO	-2.33019	-2.81075	-1.03326	1.31558	1.89165	0.98537	-0.06982	-0.01516	-0.01927	-0.6019	-1.37015	1.82358	1.47925	1.73482
PTPRR	-1.17222	-1.78596	-0.96999	-0.22898	-0.50896	-0.68966	-0.35783	0.54029	-0.53531	-0.04073	-0.59364	1.38329	1.05755	1.87837
PTPRZ1	1.49595	0.68253	0.42969	-0.80824	0.54432	0.49986	-0.04855	-0.04568	0.23671	0.4957	1.03439	-0.01733	-0.09636	-0.0645
PUS7	-1.07515	-0.19496	-3.32388	2.25241	0.22616	2.06564	-0.77343	3.48231	0.56787	-2.7281	-3.1423	-0.35233	-0.12049	-0.51183
PXK	-3.70587	-3.2527	-2.05863	0.88411	-1.24565	1.87751	1.02033	3.71925	-0.53938	0.93058	-0.08991	-0.82771	-0.19287	-0.78557
PYGO1	-2.24837	-1.73856	-0.84523	0.49058	0.73114	0.82151	0.27732	-0.08868	-1.18544	-0.31155	-0.51499	-0.38742	0.1575	0.09573
RAB11FIP3	-1.99597	-2.56737	-0.80744	-0.71471	0.8713	-0.95062	-0.32901	-1.12771	-1.54707	-0.56544	0.32835	-1.98266	-2.47762	-1.65018
RAB12	1.16451	0.63	0.55534	0.56072	0.80053	0.2571	-0.50058	1.02831	-0.13305	-0.69044	-0.72185	-0.01414	0.37779	-0.07118
RAB18	-1.26652	-0.61641	-0.25478	-0.48685	-0.29058	-0.76249	-0.63265	-1.28807	0.39112	-0.84668	-0.3877	0.3081	0.19107	0.17919
RAB2A	-1.93773	-0.57029	-0.15022	-1.70868	-0.84732	-1.10842	-0.20055	-1.69925	2.47762	-1.77242	-0.90825	3.50496	2.63107	3.31048
RAB33B	-0.53708	-1.1967	-0.14758	-1.64361	0.09619	-2.0491	-0.35925	-1.43096	-0.18587	-1.22947	-0.00899	1.06105	0.90649	1.43104
RAB6B	-1.21383	-0.67533	-0.16603	-0.34832	-0.33057	0.49986	1.28346	-0.84611	-0.4703	0.05562	1.17487	1.08977	0.52046	0.74002
RABGGTB	3.06578	3.52506	1.29252	0.01698	1.51233	-0.61683	-0.99429	-1.05669	-1.39673	0.30951	-0.5941	-0.34595	-0.8569	0.40953
RAC2	2.01044	0.65562	0.49998	1.37624	1.86224	0.33599	0.53585	0.2634	-0.54953	-0.69044	0.70296	-1.02552	-0.38169	-0.9625
RAD23A	-1.31922	-1.43881	-1.18878	-0.85898	0.01836	0.56054	-0.67687	-0.4771	0.14529	-0.04333	-0.87824	-0.2279	-0.42156	0.18253
RAD51L1	0.74292	0.27517	1.11328	1.36322	0.73369	0.99144	0.5764	1.78546	-0.46624	0.2379	-0.56227	0.22834	0.33163	0.25263
RAE1	1.40997	0.28285	0.29086	-0.51971	-0.44173	0.56661	-0.19956	-0.64107	0.14935	-0.51857	-1.50154	0.25705	-0.04706	0.10241
RAI1	1.58331	0.60823	0.0466	-0.2753	0.65272	-0.22235	-0.41406	0.39518	0.86043	-0.02771	-0.20857	-0.76071	-0.76249	-0.14462
RALYL	1.30734	-0.03868	0.16522	-0.22589	-0.7738	0.62123	0.07457	0.44956	-0.3484	0.98917	0.46928	0.30172	0.33163	0.50968
RANBP3	-2.33712	-1.64248	-1.30564	0.02426	-1.05315	0.05075	0.72819	0.49007	-1.44549	-1.64221	-0.32632	-1.68595	-0.88942	-1.63349
RASA2	-1.86977	-1.63352	-0.51573	-0.10479	0.88894	-0.56828	-0.20132	0.38908	-1.50644	0.69491	0.41064	-1.11485	-0.68801	-0.98587
RASA3	-1.43848	-0.61128	0.86286	0.99859	1.27258	1.01572	0.10672	1.12486	-0.85225	-1.10057	-0.96008	-0.01733	-0.62821	0.5898
RASGEF1C	0.58622	1.30125	0.65023	1.60565	-0.34587	1.69544	0.69508	1.29299	-0.19806	0.5569	0.6325	-1.08614	-0.81494	-1.06598
RASSF2	5.13348	2.0929	4.1859	0.01918	1.1824	1.35558	1.52882	-0.77452	-0.36465	0.84465	1.9973	1.77572	1.1142	1.2274
RBBP9	-1.32616	-1.45674	-0.90761	-0.80449	-1.29427	-0.96883	-1.87835	-0.34948	-0.80958	-0.861	-2.02255	-0.28852	-0.27889	0.02563
RBL1	-1.28178	-1.44905	-0.93573	-3.17559	-2.92036	-2.68028	-1.74379	-1.81134	0.80761	0.1728	-2.48536	2.17134	1.37016	1.78823
RBL2	-5.29097	-0.77269	-1.16769	-0.17074	2.64383	1.49516	-0.59197	-0.04041	-1.52676	3.9734	0.17968	-2.97171	-3.48153	-2.40129
RBMS3	-0.00178	-0.6369	0.42617	-0.20427	-0.19002	-0.47118	-0.16162	-0.09229	-1.57145	-1.27895	-0.47498	1.23334	0.95789	1.62132
RBPMS	-0.03783	-1.01095	0.5404	1.55602	1.42431	0.32992	-3.19377	3.16269	-1.10417	-0.35972	-3.7115	-1.05423	-0.83697	-0.48179
RCL1	-2.15822	-0.45884	-2.0393	-0.90265	-0.12592	1.32523	1.02997	-0.07675	-1.51253	0.00094	0.76343	0.35277	0.37989	-0.0812
RECK	-0.15155	-0.23467	-0.31804	-1.02729	-1.46678	-0.18594	-0.6745	-0.35697	-1.72383	-1.01204	-0.73503	-1.62533	-1.53141	-1.54336
RECQL	-0.22921	-1.31967	-0.02106	-2.02434	-2.01626	-0.30732	-0.0825	-0.40857	-0.32605	0.81209	0.83344	0.02096	-0.05021	-0.04781
REEP1	-2.60338	-1.9922	-2.36089	-0.05052	-0.9173	-0.55007	-1.47032	0.91595	0.48051	-0.6683	-1.52291	-0.84685	-0.87263	-1.69024
RERG	1.73863	0.84906	0.40069	0.35756	1.13085	-0.38621	-0.29835	0.22539	-0.5089	-0.60581	-1.06191	0.6431	0.64529	0.95033
RFC5	-0.28052	-0.21289	0.4253	-0.04655	-0.69441	0.37241	0.94198	0.1108	2.44715	0.41368	0.14695	1.63534	1.87683	1.56123
RFWD2	-2.09166	-1.18645	0.82156	0.31212	1.44293	-0.19201	-0.36196	0.68955	0.07012	0.14155	-0.14038	1.31629	0.17218	1.77488
RGS10	-0.49825	-0.12835	-0.27762	1.49183	0.58607	0.77296	1.75585	-0.51733	0.33423	1.4592	1.86955	-0.32361	-0.47191	-0.92578
RGS6	-0.77976	-1.14546	-2.04194	-1.6842	-0.46682	-2.99586	-2.89664	-3.50514	2.10177	0.09598	0.1765	0.34639	1.6387	0.72666
RGS7	1.8676	2.18514	-0.42084	0.58609	0.67703	-0.35587	-0.28408	0.54473	0.36064	0.61809	-0.29859	0.19963	-0.15826	0.09573
RGSL2	-3.19138	-2.34575	-2.08587	-0.48177	-0.4776	-2.00055	-0.81219	-0.23989	-1.24639	-1.26853	-0.09082	0.99405	0.64004	1.53786
RHCG	-1.55913	-0.60744	-0.56406	1.99587	-0.17963	2.23558	2.97127	0.70786	1.30333	0.85636	2.09414	0.6782	0.40297	-0.29818
RHOBTB1	2.13941	0.29438	0.26978	-1.30832	-1.0802	-1.01738	-1.74002	0.0223	-1.50847	0.46185	-1.22103	-1.38285	-1.18629	-1.1194
RHOT1	-2.23172	-1.31967	-1.42952	-0.06199	-0.23432	0.23889	0.52293	-0.1647	0.21437	-0.64877	0.48792	-0.77347	-0.85375	-0.70879
RICTOR	2.76485	0.90926	0.9147	-0.09199	1.2565	0.51199	-0.21023	1.20754	1.14486	0.72486	0.21787	1.56515	3.18915	2.82977
RIMS3	0.90934	-0.27182	0.55006	-2.3142	0.3032	0.37848	-2.45982	-0.78729	-0.32605	0.06994	-0.70139	-5.26247	-6.18274	-4.64794
RINT1	-1.07515	-0.19496	-3.32388	2.25241	0.22616	2.06564	-0.77343	3.48231	0.56787	-2.7281	-3.1423	-0.35233	-0.12049	-0.51183
RIPK4	0.27142	0.30079	1.96556	-0.42729	-0.6654	0.33599	0.61234	0.13022	-0.15133	-0.62273	0.25152	1.63215	1.09427	1.49113
RNF38	-1.93218	-1.29918	0.61157	-0.74207	-0.65226	-0.90814	-2.13422	-2.41506	-2.50601	-2.24114	-3.03137	-1.31585	-1.51043	-1.00923
ROBO1	-1.21799	-0.00793	-0.90497	0.89139	1.07047	1.64082	0.75667	-0.86497	1.37241	0.12593	0.73297	1.05786	0.25611	0.75003
ROCK2	-0.14323	-0.12835	-0.40151	1.38131	-0.06377	1.08854	0.27723	1.48887	1.26066	0.67799	0.66796	0.33363	0.74285	0.22926
RORA	-1.70613	-0.92897	-1.4348	0.2883	-0.50465	0.29351	0.13425	-0.42245	-1.14481	-0.54331	-0.21903	-0.99042	-1.19258	-0.74885
RORB	0.44061	1.18468	0.06593	1.81256	0.39867	0.62123	-0.03554	1.32102	-0.84006	0.66757	0.27925	0.15496	0.0505	0.1191
RPL27A	1.21998	1.42935	1.06319	0.91146	1.6274	-0.73214	-0.96348	0.96922	-1.58974	-1.16828	-0.53636	-0.81814	0.04211	-0.71213
Rpl3	-0.18761	-0.56004	-0.16603	-0.9578	0.05718	-1.3269	-1.86587	0.59272	-0.58001	-1.95079	-2.12711	-0.42571	0.46066	0.1625
RPS6KC1	7.76143	9.59314	-1.97165	-2.78449	3.49755	3.46757	-0.57978	0.5081	-0.79333	3.60493	1.23443	-4.78709	-4.31025	-4.19394
RSU1	-1.74358	-0.96868	0.59663	-0.06795	-0.68128	0.05682	-0.49321	1.3224	-0.12086	0.44102	-0.49863	-0.25023	0.40926	-0.17467
RTF1	1.33092	1.03096	1.04474	-0.80229	-0.39507	-0.71393	0.44732	-1.2989	1.71982	0.04651	0.66796	0.21558	0.30541	-0.10123
RTN4IP1	0.05092	0.36868	-1.22392	0.75462	0.49237	0.16606	1.15937	-0.15388	0.15139	1.28473	1.1044	1.42796	1.49814	1.48779
RUFY1	-0.20148	-1.57331	-0.14143	-0.17141	-0.10396	-0.27697	0.06185	-0.48654	-0.12492	-0.63445	-0.68639	1.35777	1.3261	0.73
RYR2	0.19098	-0.34868	-0.19591	1.03366	0.95344	1.79861	1.92992	-0.2016	1.42523	-0.16312	1.87728	-0.57566	-0.1635	-1.05597
SAMD12	0.9135	-0.29744	-0.79339	-0.97699	0.25066	-0.0767	-0.87793	-0.79173	-0.27526	0.38633	0.36927	-2.26023	-1.91745	-2.31783
SAP30BP	-1.13201	0.2188	-1.37505	2.72028	-0.01359	0.21461	0.4822	0.11136	-1.66491	-0.28941	-0.34223	0.91748	0.98727	1.61464
SBF2	1.18115	0.5762	1.22926	-0.04479	0.90325	0.51199	0.33724	-0.54008	0.15748	-0.2152	0.87754	0.12305	0.00749	0.1191
SCARF1	0.73599	0.86315	0.85759	-0.89935	-0.1612	-0.11918	-1.40449	0.20846	0.33423	-0.34801	-0.69048	-1.54876	-1.40553	-0.849
SCHIP1	2.62201	2.68729	-0.1757	-0.13192	0.43219	0.00827	0.06263	-0.46073	-0.63283	1.06078	-0.34769	-1.52961	-1.13279	-1.44989
SCN8A	-1.04603	-1.1429	1.49549	-0.97368	-0.04672	-0.29518	-0.6781	-0.16914	-0.07616	-0.30634	-0.06763	-1.3669	-0.86739	-1.52667
SCPEP1	-1.34973	-1.57203	-0.0975	-0.92582	-0.23903	-0.31945	-0.27954	0.4626	0.28547	0.69882	0.12331	0.48039	0.69879	0.59647
SDK1	3.51649	2.09547	0.97357	-0.70964	-0.922	0.66979	1.38398	0.16352	2.61171	1.08291	1.51312	0.6112	0.95894	0.74002
SEC14L4	-0.66605	-0.35893	-1.05698	0.68359	0.61509	1.00358	1.16552	-0.38055	2.28258	1.77038	0.71751	2.14582	1.66388	1.97184
SEC22A	0.08975	-0.80087	1.24595	-0.78949	0.51844	-0.99311	-0.6052	-1.53528	-0.52719	-1.53415	-0.68366	-1.62852	-1.98249	-1.35641
SECISBP2	-0.53014	-0.92897	-1.25116	-1.46229	-0.8973	-1.38152	0.58649	-1.28031	0.47239	1.89407	1.4281	2.37553	2.25343	2.13541
SEM3C	2.95207	1.66121	2.52526	-0.16832	-1.1002	-0.67752	1.27094	-2.01637	-0.11882	0.15067	0.1765	1.0451	0.80579	1.4978
SEMA3E	0.399	0.18037	0.11953	-1.53111	-0.94357	-1.53931	-1.54372	-0.86192	0.47848	0.47097	-0.58819	-0.59799	-0.31771	-0.31821
SERGEF	-2.57842	-1.69116	-0.64929	0.69109	-0.49916	-0.36194	0.69917	0.06058	0.95389	1.4579	1.33627	-0.84047	-1.45169	-1.15278
SERPINE2	-0.53846	0.56852	-0.8461	-0.12089	-0.59561	0.42096	0.65416	-1.20012	-0.17774	0.98657	1.70906	-1.74338	-1.21566	-1.51665
SESTD1	-0.82691	0.50319	-0.66598	-0.78596	-1.7818	-2.54069	-0.61328	-1.40543	-0.69378	-0.4743	-0.50044	3.44115	2.96046	3.98815
SF3A1	1.6055	1.14112	1.44452	0.61058	0.6935	0.06896	-0.25458	1.54797	-2.09968	-1.28155	-1.13329	-1.67318	-1.6531	-1.31635
SFXN1	-2.35099	-0.21289	-1.56923	-0.76324	-0.67873	-0.93849	0.02601	-0.61638	4.21671	-0.99381	1.81181	1.09615	1.57786	1.55789
SFXN3	1.5847	1.81108	1.09922	1.17705	0.78446	1.02179	1.57893	-0.57671	0.97217	1.03604	1.66542	-0.34914	0.05365	-0.98253
SGK3	-0.76728	-0.91232	-1.41107	-0.75883	1.10203	-0.50759	-0.81521	-1.24285	0.48051	0.84595	0.51111	1.85229	1.69535	2.21219
SGMS1	-0.60364	-0.20905	-1.20986	2.07705	1.4445	2.40551	2.17845	0.47731	-0.29964	0.41758	1.40082	1.15996	0.54983	1.17399
SGSM1	0.28251	0.09199	0.55446	-0.41714	-0.31803	-0.12525	-0.67325	1.09323	-1.76852	-0.42613	-0.40315	-1.49452	-1.46008	-1.36977
SGTB	-3.68507	-1.4055	-1.77483	-2.07221	-2.68983	-0.0949	3.57667	-5.20199	1.71575	2.44092	2.15824	3.8942	3.90247	3.89802
SH3D19	1.86899	1.03864	1.40938	0.568	-0.03849	0.55448	-0.23308	-0.08896	-0.74051	-1.28937	-0.75549	-0.51823	0.19841	-0.24811
SH3GL3	0.93846	0.83112	0.17312	0.25455	0.6884	0.94289	1.13241	0.68816	0.12091	0.57903	1.07576	0.9111	1.11734	1.16064
SH3MD4	-1.49257	-1.8372	-0.44105	-2.61684	-1.00277	-1.0538	0.21717	-1.84158	-1.71773	0.85246	2.34236	-0.13857	0.20995	0.67325
SH3RF2	-2.16516	-1.11599	-1.2863	0.58345	-1.56303	0.02041	0.63071	-1.58688	-0.66737	0.99438	1.4331	-0.47995	-1.35728	-1.24625
SHISA2	-1.19857	-1.34401	-1.32848	0.02778	-0.12964	-0.368	-1.53545	0.74449	0.84418	-0.69304	-1.53518	0.03053	0.61172	0.48631
SHISA9	1.44464	1.27178	0.38312	0.08955	0.01974	0.53627	1.37832	0.08916	0.02136	0.52956	0.84072	-0.21514	-0.63451	-0.22808
SHOC2	-1.5522	-0.87004	-0.8461	-0.14758	0.38632	-0.72607	-1.33569	-0.69046	0.96608	0.44623	0.21924	0.51867	0.5834	1.01376
SI	-0.12382	-0.04764	-0.56318	0.31389	-0.35449	-0.05849	-0.01727	-1.20651	0.17373	0.39415	0.00783	1.97034	1.78871	2.35574
SIX3	-1.4995	0.08174	-0.86895	-0.77626	-0.48132	0.73654	1.97932	-0.93295	-0.17977	1.85241	2.12732	1.32905	0.19421	1.57125
SLC12A2	-1.09595	-1.27228	-1.59207	-1.1528	1.41804	0.68192	-0.78773	0.76363	-1.1123	0.28217	0.11331	-3.18866	-2.30559	-2.95878
SLC1A4	-1.36499	-1.26715	-0.64841	0.60992	1.53644	1.96854	0.98915	0.11524	-0.25901	1.18577	-0.5059	0.89515	-0.21805	0.85352
SLC22A16	0.18405	0.79782	-0.4964	1.85425	-0.12984	1.39806	1.44319	-0.03513	0.70603	-0.19567	1.13532	0.55696	0.85614	0.44959
SLC24A2	-1.84481	-0.17702	-1.36626	-0.78067	-0.78243	-0.61683	-0.66947	-0.45269	0.36064	-0.03943	0.40927	-0.39061	-0.48135	-0.43171
SLC24A3	-1.30535	-1.08269	0.17312	0.61786	0.38377	1.25847	1.59096	0.93343	-0.80958	-0.39227	0.40427	0.12305	0.27604	-0.0378
SLC25A12	-0.17097	-0.63178	-0.159	0.80469	1.37883	2.1142	-0.5588	1.29272	0.83808	0.34597	-0.63229	-0.04923	-0.41317	-0.1079
SLC25A13	-1.73248	-2.39571	-0.88213	-1.03677	-1.29447	-0.20414	1.36254	-0.423	1.56338	0.50612	0.53839	0.72286	1.19392	0.12578
SLC25A26	0.14383	0.36612	0.11513	1.6694	-0.40467	1.9382	1.30693	3.50811	-0.89695	1.16494	0.4461	1.04191	1.14252	0.73
SLC2A13	-1.57994	-1.60918	1.05528	2.63932	0.07325	1.7804	4.91124	-0.43576	1.28301	1.46831	4.32592	3.10296	2.29748	3.43066
SLC35B1	-1.64789	-0.23979	-1.17911	-0.69508	-0.65344	0.39061	0.37764	1.59263	-0.63486	0.59466	0.50565	-0.53737	-0.71213	-0.59863
SLC35F3	0.10916	0.07021	-0.54209	0.35271	1.42137	1.07034	1.59728	-0.30398	1.2241	0.04651	1.81681	0.02415	0.03686	-0.0812
SLC38A4	-0.8491	0.19959	-1.16593	-1.83133	-0.2155	-0.61683	-2.03906	0.83521	0.02136	-1.12141	-1.50018	-0.78623	-0.60409	-1.28297
SLC39A11	-1.61045	-0.24492	-0.25478	-0.32141	-0.71715	-0.38621	0.21871	-2.4883	-0.82381	-0.91829	0.13604	-0.14176	-0.39323	0.10909
SLC41A3	-1.28594	-0.65868	-0.4182	-0.57111	-0.58385	-0.95669	-0.80925	-0.24877	-0.73441	1.09594	0.04329	0.1071	-0.29882	0.1892
SLC45A2	4.11835	0.4212	0.68186	2.38388	-0.76871	2.40551	1.13475	0.42764	-0.07616	-0.67351	0.27425	0.65586	1.88837	-0.75219
SLC4A4	5.00867	3.60704	1.61498	-1.90103	-1.02629	-0.02207	0.70103	-2.95802	0.80964	-0.90397	-0.28949	2.69777	1.05231	3.03007
SLC5A11	0.73599	0.95922	0.12128	1.71241	0.65959	0.67585	1.73724	0.38714	-0.15133	1.95527	2.15369	-0.00776	-0.0051	0.0323
SLC5A7	-1.40659	-1.46699	-0.57021	0.17668	0.25262	0.28744	0.28077	0.63767	-0.58204	0.71835	0.64932	0.3081	0.06833	-0.05115
SLC5A9	-1.15142	-1.12624	-1.10618	-0.8239	0.23851	-0.72607	-0.27064	-0.25515	-1.18138	-0.72689	-0.17447	0.56653	1.17924	0.48965
SLC6A9	1.71506	1.75984	-0.28553	0.29227	0.72075	-0.00994	-0.08856	0.68317	1.16721	0.59075	0.41064	0.45167	0.82362	0.27934
SLC7A11	2.40845	1.33327	-0.39536	0.24264	0.4861	-1.33297	0.74429	-2.91529	2.57514	0.30821	3.02567	-1.09571	-0.20126	-2.78519
SLC8A1	-1.45374	-0.11425	-0.42435	-0.31964	-1.39915	0.49379	0.01663	-0.34837	-0.18384	-0.38056	-0.46726	1.24291	0.22254	1.13727
SLC9A11	2.72464	3.40977	3.56997	-1.04118	0.07717	-0.48331	-0.51754	-2.20808	-1.78071	-0.55372	-0.50544	-0.87876	-0.66178	-0.75886
SLC9A2	-0.33461	-0.64331	-0.33649	0.19058	-0.112	0.14786	-1.10101	-0.07259	-0.01927	-1.22426	-1.06419	2.44253	2.74646	2.75633
SLC9A4	9.10799	-0.67149	9.26271	-0.05648	0.56412	0.25103	6.18724	-7.52337	-1.30327	4.22209	9.3255	-6.57695	-7.27056	-6.41055
SLC9A9	-1.74912	-2.29451	-3.08577	-0.16435	-0.59032	-0.19201	-0.43967	-0.69601	0.57803	0.00875	-1.51291	0.21877	0.08302	0.26265
SLCO3A1	1.27961	1.0553	1.33557	-0.63133	0.5553	-0.10704	0.00142	-0.91075	0.23671	-1.21515	0.30607	-0.91704	-0.54639	-0.59529
SLIT2	-1.8046	-0.96996	-0.39624	-2.58375	-1.23056	-2.75917	-1.3801	-2.81097	-3.2821	0.28478	-1.41471	1.68958	1.84851	1.24743
SMARCA4	-2.53404	-2.60195	-0.69849	-1.17508	0.76152	0.44523	-2.68055	-0.49514	-4.43608	-0.90787	-4.04747	-0.88833	-1.2807	0.12578
SMG6	-1.39688	-1.57331	0.32074	-0.52832	-0.09475	0.39061	-0.01042	-0.55923	-0.74863	0.37331	0.01147	0.14539	-0.20861	0.65656
SMOX	-2.3288	-0.90335	-2.04282	0.68271	0.16088	0.1782	-0.49736	-0.13779	-0.18587	-0.58367	-0.87915	-0.1258	-0.324	0.07236
SNAP91	1.50288	2.05704	0.85056	-1.73206	-1.28447	-1.90952	-1.22365	-0.41884	-1.1895	-0.13317	-1.40607	0.12943	-0.46771	0.48297
SNF1LK2	2.3294	0.62232	0.97533	0.52918	0.49649	0.31779	0.91506	-0.05234	-0.64096	0.52565	0.2356	-0.2949	-0.16979	-0.38164
SNTB1	-0.09331	0.19831	-1.36802	-0.4103	0.46963	0.42096	1.50942	-1.09303	1.65887	1.31988	2.14096	-0.45442	-0.33554	-0.77556
SNX18	0.7138	1.27947	0.14149	-0.62229	-0.65579	-1.56966	0.09363	-1.75141	0.92341	0.3004	0.81071	-0.04604	0.16064	-0.00775
SNX29	0.40316	1.70732	0.06505	2.64263	1.5139	1.78647	0.64184	2.2868	-0.35246	0.87459	0.80207	-2.26661	-0.84851	-2.40129
SNX9	-0.98223	-7.79383	-0.00436	2.97881	-0.29745	4.37185	5.55305	0.55	-0.47436	0.99698	3.17707	4.2962	7.81739	3.54082
SORBS1	-3.43268	-2.96447	0.1863	0.99065	-0.3192	-0.67752	-0.96979	1.40369	-0.49874	-0.23733	-0.91643	1.04191	1.58311	0.89024
SORCS1	-1.50228	-1.97811	-0.79778	0.47911	1.06243	-0.24663	0.13715	-0.06843	1.0961	0.05041	0.77934	-0.55971	-0.25686	-0.93913
SORCS3	-1.49118	-0.75347	1.62113	-0.41824	0.5008	0.57268	1.79598	-1.37519	0.77713	1.64669	2.66333	0.84091	0.38408	0.14914
SOX5	0.51826	-1.56819	0.3594	-4.01096	-3.73056	-2.52855	-2.10039	1.26026	0.64101	-0.97818	-2.71313	-2.54738	-1.8692	-3.04891
SPAG17	2.27254	1.51774	1.72745	-0.41957	-1.41405	1.16744	0.33801	1.12126	-0.38903	0.29259	-0.63138	-0.15771	-0.93767	0.3895
SPATA21	-1.91554	-0.54595	-0.24687	0.33286	-0.74224	-0.47725	-0.09179	-1.04448	0.25094	-1.01464	-1.11465	1.97353	1.89466	1.71813
SPATA3	0.20208	0.04075	0.40421	-0.20052	-1.28231	0.3542	1.75775	-1.66235	-1.62427	1.56727	1.68542	0.33682	-0.44149	0.64988
SPATA6	2.03124	0.39174	0.21881	0.62889	0.1105	-1.01131	-0.09982	0.36577	-0.50687	-1.01334	-0.02899	-0.11942	0.3117	-0.1513
SPG7	1.26019	1.71117	-0.23281	-1.24677	0.44552	-0.21628	-1.67265	0.3888	-0.44389	-0.05635	-0.17129	-1.95395	-2.07795	-1.04262
SPTAN1	-2.14713	-0.89823	0.0053	-0.40368	0.00131	0.67585	0.65058	-0.01238	1.39069	-0.02901	0.60295	1.20143	0.56032	0.98371
SPTLC2	-1.95714	-1.56947	-1.41195	2.04837	2.44799	2.33875	0.42109	0.52669	-0.51703	1.30686	0.69978	0.35596	0.38933	0.00894
SRD5A3	1.28654	1.28972	-0.38042	0.40499	-0.17238	-0.82318	-0.65221	-0.94488	1.18346	-0.05114	-0.14265	1.15358	0.95685	0.68327
SRGAP1	0.2839	0.10095	0.28559	-0.27729	0.52824	0.74868	0.16599	0.25119	-0.5089	-0.27509	-0.02945	-1.87738	-2.09893	-2.15426
SRPK2	3.15176	2.63605	1.60268	-0.28854	0.20557	-0.61683	-3.70755	1.84039	0.59225	2.63622	-0.13901	-1.78485	-3.30529	-1.50997
SSBP2	-1.30119	-0.66893	-0.72221	0.59822	-0.8479	0.40275	0.47347	0.08195	-0.85834	0.72877	0.22333	0.56972	0.36206	0.08238
SSFA2	-0.69933	0.18294	0.55534	0.34698	-0.32175	1.38592	0.85658	1.40342	0.36471	-0.33238	-0.78913	-1.40518	-0.54849	-1.70026
ST6GALNAC1	-2.08195	-1.54897	-0.6405	-0.1392	-0.79125	0.8822	1.32323	-0.25182	0.52927	-0.70866	-0.3045	0.78348	0.41451	0.84684
ST6GALNAC5	-2.24143	-0.06173	-1.07807	-1.17133	0.81092	0.34206	0.17541	-1.2373	0.72025	0.43581	0.25834	-0.24704	-0.63136	-0.25812
STAMBP	2.06037	0.58261	1.8241	0.34675	0.17068	1.95033	1.89823	0.87156	-1.75227	-0.10583	0.60022	-0.55652	-0.41421	0.00894
STK24-LIKE	1.75805	0.6441	1.7828	-0.01545	0.35495	-0.64111	-0.8709	0.97116	-0.22447	1.12328	-0.56682	0.06882	0.53619	0.3194
STK38L	0.34214	-1.33633	0.81981	-3.75265	-3.90072	-2.16441	-1.92816	1.28162	0.90106	-0.83756	-3.11957	-2.30171	-1.78003	-2.6116
STMN3	-1.83372	-2.20612	-0.7846	-2.46839	-3.4173	-2.35255	-1.81619	-2.85758	-0.7852	-1.49509	-2.69267	0.77072	0.69249	0.97036
STON2	-1.86284	-1.21976	-1.95759	0.56867	0.70173	-0.61076	-0.69542	-0.04679	-0.50077	0.54778	-0.05672	-0.24704	-0.06175	-0.27482
STOX1	1.63185	1.31278	0.23902	-0.18089	-0.33685	0.49379	-0.07027	0.19958	-1.09401	-1.34014	0.36199	-1.40199	-0.87368	-1.17949
STT3B	-0.5135	-0.82008	0.18718	0.38756	1.59348	-0.98704	-1.76796	-1.03837	-1.13262	-1.73205	-1.60656	0.04648	0.14701	0.48965
STX12	2.52633	1.98786	-0.58866	-0.09905	0.11481	-0.81711	-0.21504	-1.08138	0.38299	-0.2829	0.04148	0.28896	0.49213	0.39618
STX8	1.5112	0.45195	0.49822	0.8594	-0.20472	-0.56221	-0.01408	-0.42966	-0.7527	-1.25942	-0.79323	0.08796	0.24352	-0.63535
STXBP5L	1.20611	-0.10657	0.57291	-2.72736	0.25203	-4.27034	-4.83333	-1.72893	0.74056	-1.44431	-4.16204	0.2762	-1.44435	0.19588
SUCLA2	2.52217	1.15265	0.86374	0.2594	0.15676	0.8033	0.62694	0.28642	-0.10054	-0.35972	-0.04809	2.48401	1.81913	2.31568
SUCLG1	-3.23437	-2.08827	-0.94627	-2.23412	0.29006	2.36302	-0.20937	-0.55063	0.97014	-0.59539	-1.2083	-0.5948	-1.7601	0.20256
SUCLG2	1.00364	-0.21033	0.80399	-1.45677	0.67135	-1.65462	-1.58847	-2.07297	-0.15133	0.0439	0.43019	-1.16271	-1.51253	-0.74885
SUFU	-1.5314	-1.29918	-0.97351	-0.58854	-0.21394	1.22206	0.76634	-1.74447	1.1022	1.2665	1.9732	2.15858	1.70899	2.10871
SUMF2	0.34214	0.63	-0.09838	0.77756	0.62352	-0.78069	-1.2793	0.4282	-0.50687	-1.17609	-1.43607	1.35458	1.39428	1.10055
SV2B	-0.31519	-0.13091	0.69943	-0.15596	-0.03339	-2.09766	-1.85392	-0.85693	-0.05787	-1.03808	-1.75295	-1.07018	-0.8506	-1.84046
SYCE1	-2.05699	-3.15022	-0.83556	0.76609	0.23518	-0.2709	1.08089	-0.08951	-0.60845	0.1064	0.97711	0.00501	-0.03237	-0.86569
SYDE2	1.7206	1.26282	0.53249	1.678	0.84582	0.39061	0.92012	-0.94515	1.63652	-0.62143	0.5834	0.78667	0.4722	0.35612
SYK	-2.47857	-1.72063	0.29789	0.40058	1.95967	0.57875	1.03838	0.12967	-0.40935	0.45144	1.56085	0.5442	0.22673	1.01709
SYNPO	0.73876	0.5698	0.55358	0.4619	-0.20355	0.25103	0.70538	0.33609	0.51708	1.18577	0.53248	1.50772	1.61458	1.42102
SYPL1	1.36836	0.33794	0.24078	-0.44273	0.83425	-1.16911	-1.33894	-0.17691	0.06402	-0.99771	-1.20876	-0.6618	-0.37435	-0.83898
SYT1	1.50149	0.81831	1.01047	1.05881	1.12065	-0.27697	1.93076	0.79415	0.95592	-0.59018	2.25417	-0.20557	-0.73941	-0.53186
SYT10	-0.33461	-1.82695	-0.47883	-3.03728	-2.80156	-1.73352	-1.80283	-0.75427	0.21437	-0.085	-0.55273	-0.70647	-0.46457	-0.89907
TACR3	0.20901	0.5429	0.64584	-1.05221	-0.64501	-2.13407	-2.81415	-2.3948	-1.02697	-2.46639	-2.90362	-0.67776	-0.82228	-0.30152
TAF1B	1.09655	0.44938	0.45166	0.32205	0.63645	0.25103	-0.21646	0.79415	1.10626	0.67408	0.15695	1.69596	1.40268	1.32088
TBC1D1	0.06895	0.6979	0.58082	-1.76405	0.2783	0.03861	-0.21732	-0.45935	-2.08546	0.07776	0.29516	-1.65404	-1.34574	-1.33305
TBC1D16	-0.0309	-0.40504	0.21003	-0.30486	-0.4231	1.25241	-0.0193	1.26386	1.7767	-0.90006	-1.67294	2.35001	2.2293	1.94179
TBC1D4	-2.10553	-0.1514	-1.86182	0.39992	0.02601	1.35558	0.44767	0.42376	0.15342	-1.15786	-0.82369	-0.14176	-0.06909	0.09573
TBCD	-1.46622	-1.19157	-0.63171	-0.78265	1.11595	-0.13738	0.44863	-0.74734	-0.22853	0.77043	0.88254	0.38467	0.2603	0.15916
TBX5	0.25894	0.7991	-1.46467	1.33168	1.91459	-0.81711	-0.44695	0.55138	-1.75633	0.16239	-0.16993	-5.66128	-7.15098	-4.73808
TCF7L2	1.58609	0.40327	2.40049	-0.71714	-0.98611	0.94896	0.35362	0.96505	-1.07573	0.9462	0.00465	-1.99861	-2.18075	-1.69358
TEK	1.79549	0.11632	-0.54297	0.03131	0.65802	0.47558	0.97828	-2.32572	-1.04119	0.80558	1.06894	1.32586	0.86139	0.9303
TERT	0.49469	0.76067	0.09405	-1.71309	-1.15764	-1.81848	-0.61542	-2.46694	-0.58813	-0.13187	-0.13128	0.46763	-0.4782	0.63653
TESK2	1.28654	1.09116	-0.4182	0.02845	-0.44702	-0.14952	-0.31168	0.69982	-0.19196	0.4267	0.69387	-1.18823	-1.00586	-0.89907
TGFBR3	0.89547	0.56083	-0.35933	-1.61868	-1.80454	-0.6229	-1.23187	0.35745	-0.64096	-0.21129	-0.91507	-0.35552	0.02427	-0.10123
THBS1	-2.25391	-0.60488	-1.67027	3.16123	-0.24981	1.31309	4.02673	-0.05622	-0.98024	6.2962	4.36865	3.04872	2.35413	3.38726
THEMIS	0.15215	-0.03099	1.62816	0.94786	0.11324	0.15393	1.44811	-1.19569	0.22249	-0.18135	0.46156	1.54282	1.9125	1.2274
TLL1	1.52923	1.26282	1.42959	-0.42641	0.15461	0.07503	-0.03042	0.69621	0.75275	0.04651	0.55248	-0.94257	-0.86004	-0.90909
TM	-2.66024	-1.81926	-1.15539	-1.20287	1.84068	-0.04028	0.44614	-1.52252	-0.91726	0.90454	1.29989	-1.28714	-2.02445	-1.03594
TM4SF1	-1.50366	-1.23641	-0.7187	0.04918	-0.05554	-0.6229	0.24214	0.97255	-0.81568	0.15848	-1.02691	0.49953	0.24981	0.56977
TMC2	-0.59255	-0.72785	-0.39448	-1.73118	-1.74181	-1.38152	-1.25988	-1.68149	-0.33418	-0.65138	-1.19057	0.35596	0.35996	0.11576
TMED10	0.1993	0.04331	1.50779	1.54808	1.20946	1.54978	-0.34338	1.93445	-0.53125	-0.56284	-1.20103	-0.71923	-0.6901	-0.36829
TMED8	0.44338	0.25211	1.2108	1.62219	0.62548	1.55585	0.71307	1.37179	-0.05381	1.10896	0.25697	-0.06837	-0.49918	-0.58527
TMEM108	-1.99597	-1.59893	-1.58065	0.90087	0.52001	2.18095	1.82645	0.97865	1.02296	-0.26598	1.60995	2.12986	1.77403	1.94847
TMEM110	-0.48022	-0.3743	0.65902	1.59109	-0.29725	1.37378	1.76418	1.35958	0.42363	0.622	0.60158	0.65267	0.34947	-0.1513
TMEM117	0.44477	-0.17574	0.69943	1.7283	0.77603	1.70151	1.32571	1.41812	0.35455	0.08687	0.33471	2.00224	1.42261	2.17213
TMEM163	-1.39549	-0.90335	-0.79163	-0.59427	-1.6287	-0.32552	0.74789	-0.43077	-0.5475	-0.77116	0.04057	1.25567	1.64185	0.87021
TMEM16A	3.72173	3.36237	2.2028	-1.61537	1.03264	0.22675	1.34421	-1.94312	-0.8685	0.1715	-0.02581	0.78348	0.36835	1.07051
TMEM182	1.49733	1.40117	0.83035	0.78264	0.165	0.28744	1.13776	0.47453	-0.78927	0.25483	0.66114	-0.75433	-0.43205	-0.64202
TMEM2	-1.07237	-1.1288	-0.6036	-0.7028	0.17558	-2.66207	-3.32346	-2.57237	-2.26831	-2.32577	-2.46127	-0.94257	-1.41183	-1.40983
TMEM206	1.28932	0.95282	0.70998	0.62778	1.57819	-0.9749	-0.66782	0.47481	-0.27729	-1.6982	-0.3245	-0.46718	-0.23903	-0.1513
TMEM50B	1.42938	1.4665	0.45429	-0.00552	-0.4333	0.22675	0.66688	0.6188	0.14529	0.11942	0.13922	0.55058	-0.01454	-0.02778
TMEM66	-0.02258	0.2867	0.36643	-1.03236	-1.37837	-1.06593	0.11079	-1.63627	-0.39919	0.01265	0.48929	1.53324	1.03657	1.07051
TMEM90B	-0.02674	0.99253	-0.61326	2.26829	1.00754	3.12164	1.60878	2.4	0.2936	1.06208	0.66659	0.25386	0.32954	0.07236
TMPRSS4	2.9063	2.07625	1.7828	0.12198	0.02993	0.31172	-0.16395	0.55111	0.79339	-0.6045	-0.58682	-0.24385	-0.59674	0.28267
TMUB2	0.01486	0.31744	0.26011	0.82543	1.07165	0.05075	-3.69631	1.40702	-2.47757	-3.44551	-4.09748	-0.70966	0.06938	0.48297
TMX4	1.62214	1.05658	0.82947	-0.12111	0.23478	-0.74428	-0.52045	-0.59807	0.48051	-0.24384	0.58021	-0.95214	-1.21042	-1.6602
TNC	1.50843	0.5698	0.63002	-2.39868	-1.08236	-0.4469	0.39554	-0.95958	0.1331	-0.36493	2.03503	0.29853	0.0998	0.74336
TNFAIP8	1.52368	1.5805	0.34534	-0.35626	-0.66991	-0.28911	-0.25207	0.01064	0.39721	-0.44696	-0.09082	-0.37466	0.07148	-0.16131
TNFRSF1B	1.45712	1.55232	0.27329	-0.11979	0.47355	-0.45297	-0.36383	-0.38166	-0.00708	0.29259	-0.28768	-0.35871	-0.63661	-0.0378
TNFSF8	-0.71597	-0.56132	1.22047	-0.99067	-1.29976	-0.58042	-0.03603	-1.36798	1.51462	0.26525	0.00602	0.05605	0.19526	-0.60864
TNNT1	-3.54501	-2.01397	-2.88456	-0.92604	0.20146	-0.39835	-0.12759	-0.88356	1.1347	0.04	0.55339	-0.40018	-0.18763	-0.23476
TNR	1.41413	1.16162	0.96566	0.04256	-0.07103	1.53158	1.88444	2.19386	1.04734	1.22484	0.2547	0.83134	0.82152	0.72333
TNS1	0.29915	-0.00921	0.36643	0.10653	0.17068	-0.69573	-1.4571	-0.07092	-0.53531	-1.17739	-1.48654	0.34958	0.318	0.56643
TOM1L2	1.57222	0.63513	0.34095	-0.11361	0.57137	-0.24663	-0.79501	0.52863	0.6207	-0.17223	-0.24494	-0.98723	-0.82753	-0.43839
TOP3B	-0.31242	-1.075	-0.71431	0.41227	-0.15297	0.41489	0.40197	0.26034	0.88481	1.04255	-0.26767	1.90653	1.67962	1.75485
TOPBP1	3.71064	1.61765	0.90064	-1.80221	-0.0775	-0.62897	1.57865	-0.45408	-1.52879	2.06464	1.11804	1.21739	0.71872	0.86019
TPP2	-0.59116	-1.18901	-0.64138	-2.44831	-1.9745	0.17213	0.44816	-2.86479	1.19768	2.51514	1.99684	1.25248	1.30722	1.68141
TPST1	-0.20841	-0.01434	-0.49201	0.22102	0.28007	-0.37407	-1.20114	0.77306	-1.36626	-1.98204	-2.12439	-0.86599	-0.71528	-0.65538
TRAPPC3	-1.92802	-2.2279	0.37697	-0.18839	0.68585	-1.12055	-1.12752	-1.19735	-0.30167	-0.68913	-1.08146	-0.2949	0.06309	0.11242
TRAPPC9	2.17547	1.25257	0.61772	1.41197	-0.41879	0.93075	0.14329	0.55888	0.28141	-0.71387	-0.67002	-1.41476	-1.29119	-1.25627
TRHR	-0.83662	-1.1698	-0.61766	-2.23236	-0.06005	-0.33159	-0.92709	-0.90714	0.66946	1.49826	0.10922	0.23153	-0.08063	0.96702
TRIM43	-0.17097	-0.67917	-1.4717	-1.78412	1.42666	-1.10842	0.88412	-2.91446	2.47762	2.71695	1.92729	-0.38742	-0.42366	-0.35493
TRIT1	-2.47996	-2.03575	-0.15725	0.31918	-0.2651	-0.77462	-0.43098	0.41877	-0.46624	0.09468	0.32471	0.08796	0.46905	0.27266
TROAP	0.30331	0.35971	-0.04302	-0.21332	0.11912	0.7851	1.523	-0.25404	0.26109	1.56466	1.66496	-1.31266	-1.18314	-0.82563
TRPC4	-1.12923	-1.8103	-0.54297	-0.60596	-0.08083	-0.53794	0.15027	-1.57911	1.20581	0.34858	1.13986	-0.92661	-1.08873	-0.56858
TRPV4	1.26435	0.61591	-0.11595	0.04036	-0.03476	-0.73821	-0.59486	-0.33228	-0.3037	-0.70606	0.12467	0.60801	0.39772	0.00226
TSEN54	1.59302	0.79653	0.99466	0.4233	-0.18041	-0.23449	0.12835	0.18044	0.48254	1.00219	0.70933	-0.05242	-0.59674	0.0056
TSHZ2	1.62353	1.60484	1.91548	1.31337	-0.13415	-0.17987	0.16867	2.75263	-0.00708	0.16759	0.74752	0.94939	0.64844	0.91695
TSSC1	1.73309	1.27947	-0.41293	0.00484	0.19146	-0.50759	-0.80396	0.2265	-1.92496	-1.47035	-0.56091	-0.3938	-0.39638	-0.51183
TTC29	1.22691	0.72096	0.69943	-0.30685	-0.09083	0.47558	0.16349	0.1477	0.59632	0.47227	1.11122	-0.15133	0.11134	-0.21806
TTLL5	1.83016	1.34224	2.04464	-0.20273	0.04463	0.99751	1.28305	0.86434	-0.50077	-0.12406	0.84754	-0.02371	-0.3261	-0.36495
TXNL1	2.37517	1.04761	1.47791	-0.45442	0.32907	1.17351	0.9775	2.8539	0.33627	0.00094	0.19014	-2.35276	-3.05878	-2.39128
UBE4A	-1.47593	-1.38885	-1.42601	0.43521	0.26262	0.07503	0.37814	0.11163	0.29157	0.45534	0.19969	0.56972	-0.22959	0.86353
UBR1	1.50565	0.97203	1.08779	0.98911	0.39102	-1.04166	-0.43747	1.21337	-0.08632	-0.74512	-0.44862	-0.41933	-0.50758	-0.94915
UCHL3	-1.5938	-0.80856	-0.67213	0.35161	0.43199	0.43917	0.44743	0.5081	0.86449	-1.36358	-0.59046	0.38148	0.71767	0.25931
UGCGL2	-0.91567	-0.34355	-0.64753	-1.1731	-0.78498	-0.76249	-0.34972	-1.07056	0.45207	-0.30894	-0.67093	2.32767	1.75619	1.69142
UGP2	-0.28191	0.30079	0.35588	0.53624	0.15167	-0.12525	-0.40344	0.66125	1.01077	-0.03682	-0.4818	1.50772	1.47401	1.37763
UHRF1BP1L	-1.68533	-0.65227	-1.74759	0.86161	-0.16787	-0.43476	0.26209	-1.31526	-0.88069	0.65195	0.39518	1.88101	2.04362	2.01857
UHRF2	1.81075	0.8055	2.13778	0.99065	0.20832	0.94289	0.32359	0.29891	-0.04772	0.08557	-0.7123	0.40701	0.37674	0.53304
UNC45B	0.01625	0.36868	-0.09398	-0.42177	0.28712	-0.7018	-1.51657	0.31722	0.07012	-0.85449	-1.20467	-1.21695	-1.16636	-0.79225
UNC5C	-0.99887	-0.58054	1.70724	0.34543	0.49688	2.44799	2.44436	0.86379	-0.10257	0.50742	0.51793	-1.11485	-1.69296	-0.90241
UPK1B	-0.08499	0.00616	-0.32858	-0.35935	0.44042	-0.25269	-1.01446	-0.1561	-1.94934	-2.09011	-1.27559	1.00682	1.55688	1.22073
UROS	0.20347	-0.52674	0.14237	-0.38891	0.73212	0.57875	-1.43659	2.55232	-0.18993	-2.32057	-2.28032	1.02596	1.9597	1.12058
USP25	2.50968	-0.98533	1.24859	-3.32074	-1.14529	-6.37627	-6.13109	1.3507	0.99249	-1.47035	-2.7886	-6.38233	-6.66843	-6.13681
USP28	2.04234	2.12749	0.66077	2.0883	0.15363	-0.90814	-0.32775	-0.26181	-0.70394	-2.31796	-0.56318	-1.60938	-2.15138	-2.18097
USP3	-0.85604	-1.67323	-0.5377	-0.77538	1.08988	-0.75035	-2.02765	-1.3702	-0.836	-1.33754	-1.85661	-1.21057	-0.77088	-0.77556
USP32	-1.69365	-1.66426	-0.0316	-0.65229	-0.73871	0.05075	0.19571	0.97948	0.48661	0.20926	0.46201	-0.50866	-0.34078	-0.38164
USP34	-1.49118	-1.14418	-0.37954	0.18198	0.1203	0.12358	0.94997	-0.22602	-0.84006	-0.01599	0.96165	-0.65223	-0.66178	-0.51851
USP36	-0.21257	1.71117	-0.74506	4.14351	1.4245	3.12771	3.87764	1.40453	-1.17122	-2.97418	0.61386	-1.97628	-0.41841	-1.67689
USP48	-1.76299	-1.68091	-0.68707	1.41749	1.17123	0.77296	-0.65086	0.48507	-0.03146	-1.14224	-0.52045	-0.1258	-0.07958	0.54974
UVRAG	0.39345	0.53905	1.26001	0.52631	-0.88907	0.56661	1.53951	1.8612	1.15908	1.49305	0.77843	-0.15133	-0.14777	-0.16465
VAT1L	-1.34834	-0.89438	-1.11058	-0.82876	0.11579	0.39061	0.21075	-0.57754	0.36471	0.69882	0.19105	-1.4658	-1.865	-1.43653
VGLL4	-0.54678	1.98402	0.0343	-1.50883	-0.76792	-0.83531	-0.48361	-1.82216	-1.18747	-0.06286	-0.58	-0.39061	-0.82648	-0.04114
VSIG2	0.70687	0.97459	-0.38481	1.39058	0.19048	0.71834	-1.4092	1.73247	-0.19399	-1.85705	-2.15894	0.09115	0.73341	0.25597
VTCN1	-1.43294	-1.25434	-0.96472	0.24462	-0.56934	0.37848	-0.5264	0.38242	0.39518	-1.17218	-1.66839	-0.64266	-0.60513	-0.52519
WASF1	-1.51198	-2.19716	-0.76175	0.23536	0.38573	-0.10704	-0.01804	-0.28456	0.65727	0.66757	-1.0119	0.68139	0.02218	1.19736
WBSCR17	-1.68256	-1.66426	-1.49103	-0.18905	-0.35096	-0.65931	-0.21686	-0.92767	0.23062	0.53997	-0.17447	-0.96171	-0.95236	-1.01257
WBSCR22	-0.15987	-0.37174	-0.59305	-0.00177	-0.21903	-0.05849	1.5291	-0.562	0.20218	1.43316	1.98457	0.2762	0.56451	0.32273
WDFY1	2.56654	1.47546	3.38194	-1.24876	1.73816	-0.61076	0.05231	-0.5842	0.16967	-0.01729	-1.10283	2.24153	1.35337	2.21553
WDFY2	4.4276	2.69753	6.24808	1.2719	0.85425	-0.41656	-0.00029	2.13032	0.47848	-0.35582	-1.23467	-0.92342	-0.44673	-0.77222
WDR34	-2.00429	-0.82137	0.32513	-0.43523	-0.01888	0.70013	0.57863	0.11358	1.48008	-0.14098	0.56703	0.9111	0.40087	0.68327
WDR36	1.62353	0.9003	0.68537	0.18837	-0.32117	-0.43476	-0.36316	0.34524	-0.3484	0.77824	0.02511	-0.20876	-0.28728	-0.62867
WFDC5	-0.74509	-0.23595	-0.22227	-0.69177	-1.13411	-0.544	0.05789	0.23732	0.13513	0.5595	-0.58864	1.64172	1.53275	1.49113
WHITE	0.69439	0.1112	0.03078	0.49036	2.29528	-0.23449	-3.06257	1.89144	-0.07616	-0.62794	-1.25831	-3.29395	-3.15424	-3.33934
WNT5B	2.02154	1.35505	1.31361	0.06065	0.58823	-0.40442	-0.92549	-0.0651	0.43175	-0.25686	-0.20948	-0.42571	0.08197	0.28601
WWOX	-0.84494	-0.73682	-0.4305	1.83021	1.58623	1.84716	1.76585	1.49442	0.96608	1.37847	1.354	0.34639	0.60438	0.1191
XPOT	-0.20702	-0.75091	0.54567	0.02492	0.24008	-0.49545	-0.82073	-2.02774	-2.76606	0.1077	-1.2124	1.59386	1.42051	2.23222
XRCC4	-1.67978	-1.30046	-0.54649	0.30286	-0.61835	0.83972	1.01179	0.31889	-0.14727	0.20666	0.49793	-0.4289	-0.39953	-0.85234
XRCC5	-0.80473	-0.19752	-0.79075	-0.20163	-0.50544	1.31309	1.95863	0.40351	-0.21431	1.17666	1.91683	0.28896	0.26869	0.08906
XRCC6	5.04333	5.49267	2.35568	-2.69228	-2.92095	-1.29655	0.00763	-1.65652	0.46426	0.80819	-0.65593	1.40243	0.61382	2.04528
XRN2	0.69161	0.00488	1.2108	0.23139	-0.46839	-0.1738	-0.13926	0.05864	0.38706	0.44753	-0.44862	1.66086	1.92508	1.78156
XYLB	-0.75896	-0.62025	-0.75912	0.14889	0.55255	1.44661	1.03136	0.22539	-0.45201	1.44097	1.62223	-0.71285	-0.50758	-0.46843
YARS	0.64585	2.39522	-0.83732	-1.14971	0.54804	0.86399	1.68131	-0.94155	-0.12492	0.84074	1.31262	1.78848	1.0565	1.66472
yeast	-1.72278	0.05996	-0.94275	0.56381	0.73996	1.28275	1.4209	0.98669	-0.47639	-0.67611	-0.02445	1.29396	1.01244	1.34091
YIPF7	-0.70765	-0.62281	-0.37427	-0.27155	-0.41173	-0.40442	-0.41773	-0.38777	-0.69784	0.32905	-0.05036	-2.19323	-1.98459	-1.78371
ZC3H15	-0.37621	-0.06942	-0.21787	0.22058	0.10991	-1.84883	-1.25053	-0.92518	-2.11187	0.39805	0.18559	2.01501	1.99956	2.63281
ZC3H6	0.12303	0.20471	-0.11859	0.16587	-0.36429	0.49379	-0.46383	-0.17608	0.16358	0.05692	-0.21675	1.90972	1.54115	1.74484
ZDHHC14	-0.78531	-1.42984	-2.03403	-2.04155	0.76466	-1.27228	-0.49357	-1.97725	-0.77301	0.50612	-0.7564	-0.31723	-0.86109	0.54306
ZEB2	-6.59315	-2.6596	-1.64216	0.09617	-2.52163	0.66979	0.59827	-0.40941	-0.2326	1.17275	1.95274	-1.78804	-1.4968	-1.93727
ZIM2	-0.68546	-1.4529	0.22145	-2.15008	0.09638	-1.16304	-1.37564	-0.80588	0.20218	0.0439	-0.35678	0.03691	0.00119	0.13913
ZNF264	2.0146	1.54848	-0.23984	-1.83331	0.05071	-0.73214	-0.55049	-1.60547	0.37487	0.31212	0.97802	-0.87238	-1.64261	-0.86903
ZNF295	1.51952	0.78372	0.33304	1.00256	0.24478	-0.61076	-1.30262	-0.4685	1.43336	-1.39874	0.09649	-1.03509	-0.5915	-0.69544
ZNF304	-0.22644	0.23033	-0.77669	2.74322	1.44803	1.39806	1.62944	0.99141	-0.47436	1.21181	1.65451	-0.20557	0.04735	0.10241
ZNF354A	-4.95814	-2.24199	-1.00162	0.14668	1.37354	-0.32552	-1.86932	0.62047	0.18186	1.32249	-0.30813	-0.61395	-0.49289	0.24595
ZNF432	-0.06002	-1.36451	0.01321	-1.93589	0.54824	-1.44828	-1.69434	-0.0196	0.43785	-1.23859	-0.53409	-1.0638	-1.77374	-1.06265
ZNF521	-2.48689	-1.77187	-2.28093	-0.5667	-0.54974	0.71834	0.20441	0.88848	0.98436	0.3668	0.96847	-0.95852	-0.91669	-0.92244
ZNF532	1.32121	-0.12963	0.85759	-0.12001	0.0856	-0.55614	-0.1825	0.22095	-0.54547	0.45144	0.47838	-0.30447	0.06099	-0.30486
ZNF567	1.68455	0.85802	0.3427	-0.61942	-0.17355	-0.00994	-0.36085	-0.37972	0.60038	0.66627	0.0933	0.29853	0.34527	0.43957
ZNF66	-1.65344	-2.04344	-2.42854	-0.62052	-1.02453	-0.58042	-1.01515	-1.13742	-0.88882	-0.70736	-1.94481	-0.47995	-1.05726	0.00226
ZNF75A	-0.80611	-0.78165	-1.05259	-1.32684	-1.09451	-1.424	-0.69308	-2.11209	-1.00462	1.0113	0.36836	-1.88376	-1.29119	-2.23772
ZP2	-3.69478	-2.22278	-1.61843	1.24741	0.87542	0.41489	0.188	0.84659	0.6207	1.12067	-0.01035	0.76434	0.50053	0.7033
ZSWIM3	0.45863	0.39302	0.54479	-1.07979	-0.37429	-2.28579	-0.82546	-1.84879	1.00265	-0.5381	-1.85979	0.87601	1.33554	0.85686
