# Supplementary material for: Systems Biology Analysis Merging Phenotype, Metabolomic and Genomic Data Identifies Non-SMC Condensin I Complex, Subunit G (NCAPG) and Cellular Maintenance Processes as Major Contributors to Genetic Variability in Bovine Feed Efficiency
Source: PLoS One. 2015 Apr 15;10(4):e0124574. doi: 10.1371/journal.pone.0124574 (PMC4398489; doi:10.1371/journal.pone.0124574)
Supplement: S2 Table — Genes in the file were determined by the combined approaches of AWM and PCIT. The first two columns contain the names of the genes that were tested for an interaction due to the partial correlation of their standardized additive gene effects. The third column contains the partial correlation as determined by PCIT. For visualization, the file can be uploaded in Cytoscape. (TXT) [file pone.0124574.s003.txt]

SEPT7 ATE1 -0.81893 -0.81893
SEPT7 BSAP -0.80545 -0.80545
SEPT7 CALN1 -0.91822 -0.91822
SEPT7 EDEM1 -0.85877 -0.85877
SEPT7 KYNU -0.82195 -0.82195
SEPT7 PRKCB -0.88245 -0.88245
SEPT7 SERPINE2 -0.8298 -0.8298
SEPT7 TROAP -0.85954 -0.85954
AATF MARCH2 -0.83809 -0.83809
AATF TBCD -0.87979 -0.87979
AATF ZDHHC14 -0.87934 -0.87934
ABC1 ABLIM1 -0.80699 -0.80699
ABC1 ITGA3 -0.8665 -0.8665
ABC1 Rpl3 -0.80281 -0.80281
ABCC4 ADAMTS18 -0.87249 -0.87249
ABCC4 ATF7 -0.80094 -0.80094
ABCC4 CCBE1 -0.83783 -0.83783
ABCC4 CDH11 -0.85105 -0.85105
ABCC4 CDH13 -0.82188 -0.82188
ABCC4 CDH6 -0.86776 -0.86776
ABCC4 CNTNAP2 -0.80586 -0.80586
ABCC4 CSN1S1 -0.81619 -0.81619
ABCC4 CTNND2 -0.83881 -0.83881
ABCC4 EXOC4 -0.82668 -0.82668
ABCC4 GTDC1 -0.85882 -0.85882
ABCC4 GTF3C1 -0.90133 -0.90133
ABCC4 GULP1 -0.80514 -0.80514
ABCC4 IGSF2 -0.88192 -0.88192
ABCC4 IL27RA -0.84201 -0.84201
ABCC4 KCNH7 -0.80946 -0.80946
ABCC4 MFAP2 -0.83557 -0.83557
ABCC4 NECAB2 -0.82297 -0.82297
ABCC4 NEK11 -0.8343 -0.8343
ABCC4 NPR3 -0.87254 -0.87254
ABCC4 NRXN1 -0.81105 -0.81105
ABCC4 PCP4 -0.84338 -0.84338
ABCC4 PDE11A -0.90349 -0.90349
ABCC4 PGM2 -0.86169 -0.86169
ABCC4 PTPRB -0.81935 -0.81935
ABCC4 SESTD1 -0.9029 -0.9029
ABCC4 SI -0.81431 -0.81431
ABCC4 SLC9A2 -0.86578 -0.86578
ABCC4 SUMF2 -0.80191 -0.80191
ABCC4 TAF1B -0.81498 -0.81498
ABCC4 UGCGL2 -0.83269 -0.83269
ABCC4 UGP2 -0.81624 -0.81624
ABCC4 XRN2 -0.80606 -0.80606
ABCC4 ZC3H15 -0.85434 -0.85434
ABCC4 ZC3H6 -0.81174 -0.81174
ABL2 CC2D1B -0.80773 -0.80773
ABL2 KCNK10 -0.81201 -0.81201
ABL2 KIF1A -0.84564 -0.84564
ABL2 PSD4 -0.81894 -0.81894
ABLIM1 DCLK1 -0.80326 -0.80326
ABLIM1 KBTBD7 -0.82343 -0.82343
ABLIM1 PDE1C -0.8204 -0.8204
ABLIM1 PRKCH -0.81915 -0.81915
ABLIM1 RGS10 -0.82771 -0.82771
ABLIM1 SERGEF -0.85427 -0.85427
ABLIM1 SH3RF2 -0.90816 -0.90816
ABLIM1 SORCS3 -0.81147 -0.81147
ABLIM1 TRPC4 -0.80555 -0.80555
ABLIM1 WBSCR17 -0.84718 -0.84718
ABLIM1 WBSCR22 -0.8182 -0.8182
ABLIM1 ZEB2 -0.81746 -0.81746
ABR CDK6 -0.81642 -0.81642
ABR CEP170 -0.80062 -0.80062
ABR DAPK1 -0.84529 -0.84529
ABR ECHDC2 -0.80927 -0.80927
ABR FKBP5 -0.81453 -0.81453
ABR JAKMIP2 -0.81759 -0.81759
ABR KCNIP4 -0.83465 -0.83465
ABR MPZL1 -0.82566 -0.82566
ABR NRG3 -0.82048 -0.82048
ABR OLAH -0.89609 -0.89609
ABR PDLIM5 -0.83749 -0.83749
ABR PEX11A -0.80644 -0.80644
ABR PLEKHA5 -0.83416 -0.83416
ABR PRG3 -0.83815 -0.83815
ABR PTPRK -0.80143 -0.80143
ACACB AGPS -0.8057 -0.8057
ACACB APBB2 -0.84504 -0.84504
ACACB CAMKK2 -0.89558 -0.89558
ACACB CELF4 -0.82648 -0.82648
ACACB DYNC2LI1 -0.8284 -0.8284
ACACB ELN -0.82551 -0.82551
ACACB ELOVL1 -0.81187 -0.81187
ACACB ENTHD1 -0.81747 -0.81747
ACACB EPHB1 -0.85877 -0.85877
ACACB EYA2 -0.84709 -0.84709
ACACB FARP1 -0.82422 -0.82422
ACACB GNA14 -0.86643 -0.86643
ACACB GRIK1 -0.83014 -0.83014
ACACB GSG1L -0.89533 -0.89533
ACACB IFT81 -0.85816 -0.85816
ACACB LCA5L -0.869 -0.869
ACACB LIMK2 -0.87874 -0.87874
ACACB MBNL2 -0.83523 -0.83523
ACACB MET -0.87181 -0.87181
ACACB MOV10 -0.86327 -0.86327
ACACB MYO16 -0.81637 -0.81637
ACACB NR2C2 -0.8376 -0.8376
ACACB OAS2 -0.80846 -0.80846
ACACB PAPPA -0.82923 -0.82923
ACACB PDE10A -0.81875 -0.81875
ACACB PIAS4 -0.81281 -0.81281
ACACB PIWIL3 -0.87412 -0.87412
ACACB PPM1F -0.80707 -0.80707
ACACB PRKCSH -0.82093 -0.82093
ACACB PSD4 -0.86371 -0.86371
ACACB RASGEF1C -0.81347 -0.81347
ACACB SGSM1 -0.9092 -0.9092
ACACB SNX29 -0.86195 -0.86195
ACACB SRGAP1 -0.90036 -0.90036
ACACB TBX5 -0.83867 -0.83867
ACACB TMED8 -0.82984 -0.82984
ACACB TXNL1 -0.84189 -0.84189
ACACB YIPF7 -0.82399 -0.82399
ACAP2 GRIP2 -0.82114 -0.82114
ACAP2 JAKMIP2 -0.84098 -0.84098
ACAP2 KCNK10 -0.81158 -0.81158
ACAP2 LCMT1 -0.82504 -0.82504
ACAP2 MRVI1 -0.85118 -0.85118
ACAP2 NKD2 -0.8384 -0.8384
ACAP2 PARK2 -0.83423 -0.83423
ACAP2 PDLIM5 -0.80053 -0.80053
ACAP2 SCHIP1 -0.85283 -0.85283
ACAP2 TMEM182 -0.80024 -0.80024
ACAP2 TRAPPC9 -0.82845 -0.82845
ACAP2 USP28 -0.80302 -0.80302
ACER3 COPG2 -0.82115 -0.82115
ACER3 DCC -0.82081 -0.82081
ACER3 LHX8 -0.91672 -0.91672
ACER3 PEX5L -0.87048 -0.87048
ACER3 PLCB1 -0.81705 -0.81705
ACER3 SDK1 -0.82197 -0.82197
ACER3 TTC29 -0.85164 -0.85164
ACOT11 AIG1 -0.80817 -0.80817
ACOT11 ANKRD40 -0.89233 -0.89233
ACOT11 AQP3 -0.86039 -0.86039
ACOT11 BPIL1 -0.82511 -0.82511
ACOT11 BTRC -0.83197 -0.83197
ACOT11 CARS -0.8254 -0.8254
ACOT11 CDH12 -0.81729 -0.81729
ACOT11 CHST1 -0.85288 -0.85288
ACOT11 CPE -0.86799 -0.86799
ACOT11 ELL2 -0.81265 -0.81265
ACOT11 FIZ1 -0.81795 -0.81795
ACOT11 GABBR2 -0.8572 -0.8572
ACOT11 LIMD1 -0.87746 -0.87746
ACOT11 LTBP3 -0.81134 -0.81134
ACOT11 MAPRE2 -0.83932 -0.83932
ACOT11 MXRA7 -0.80915 -0.80915
ACOT11 NFKB1 -0.84388 -0.84388
ACOT11 NLN -0.86949 -0.86949
ACOT11 OSTF1 -0.81875 -0.81875
ACOT11 PRCP -0.88301 -0.88301
ACOT11 PTPN13 -0.81305 -0.81305
ACOT11 RAB6B -0.80975 -0.80975
ACOT11 SEC14L4 -0.89073 -0.89073
ACOT11 SGTB -0.84554 -0.84554
ACOT11 SLC2A13 -0.80786 -0.80786
ACOT11 SPTAN1 -0.82976 -0.82976
ACOT11 ST6GALNAC1 -0.81532 -0.81532
ACOT11 SUFU -0.91387 -0.91387
ACOT11 TMEM108 -0.86453 -0.86453
ACOT11 TNNT1 -0.80609 -0.80609
ACOT11 UBE4A -0.80797 -0.80797
ACOT11 UHRF1BP1L -0.85664 -0.85664
ACOT2 ANP32B -0.83768 -0.83768
ACOT2 ATG13 -0.8824 -0.8824
ACOT2 BLM -0.91057 -0.91057
ACOT2 CDH2 -0.84558 -0.84558
ACOT2 CST9L -0.83371 -0.83371
ACOT2 DEFB122A -0.84854 -0.84854
ACOT2 DNAJC5 -0.90647 -0.90647
ACOT2 hNRP -0.82653 -0.82653
ACOT2 IFT52 -0.82216 -0.82216
ACOT2 NDUFAF2 -0.83196 -0.83196
ACOT2 NUMB -0.87992 -0.87992
ACOT2 PCDH24 -0.83975 -0.83975
ACOT2 PLTP -0.83583 -0.83583
ACOT2 SNAP91 -0.82275 -0.82275
ACOT2 TNFAIP8 -0.81875 -0.81875
ACOT2 WNT5B -0.83715 -0.83715
ACOT2 XRCC6 -0.84872 -0.84872
ACTN1 GALM -0.80429 -0.80429
ACTN1 HNRPLL -0.80429 -0.80429
ACTN1 RGS6 -0.8302 -0.8302
ADAM10 BACH2 -0.82668 -0.82668
ADAM10 GRM7 -0.83577 -0.83577
ADAM11 FLNB -0.84758 -0.84758
ADAM11 GNA14 -0.85644 -0.85644
ADAM11 HS6ST3 -0.82056 -0.82056
ADAM11 RASGEF1C -0.89284 -0.89284
ADAM12 DLG2 -0.91611 -0.91611
ADAM12 FOX1 -0.81424 -0.81424
ADAM12 HSPB8 -0.85034 -0.85034
ADAM12 INPP4A -0.85454 -0.85454
ADAM12 NALCN -0.82992 -0.82992
ADAM12 NDRG3 -0.87538 -0.87538
ADAM12 NR2C2 -0.86322 -0.86322
ADAM12 OXNAD1 -0.85805 -0.85805
ADAM12 SLC12A2 -0.82816 -0.82816
ADAM7 RORB -0.8056 -0.8056
ADAMTS12 COL24A1 -0.87188 -0.87188
ADAMTS12 SFXN3 -0.80164 -0.80164
ADAMTS15 ATP2B2 -0.83069 -0.83069
ADAMTS15 B3GNTL1 -0.81922 -0.81922
ADAMTS15 CACNA2D1 -0.81644 -0.81644
ADAMTS15 CLOCK -0.82283 -0.82283
ADAMTS15 DCLK1 -0.84573 -0.84573
ADAMTS15 DNAH9 -0.87054 -0.87054
ADAMTS15 DOK6 -0.90596 -0.90596
ADAMTS15 FANCC -0.87335 -0.87335
ADAMTS15 FRMD5 -0.8495 -0.8495
ADAMTS15 IL23R -0.87905 -0.87905
ADAMTS15 KBTBD7 -0.93751 -0.93751
ADAMTS15 KLHL18 -0.81011 -0.81011
ADAMTS15 LRRC2 -0.8465 -0.8465
ADAMTS15 MYLIP -0.81785 -0.81785
ADAMTS15 NFKB1 -0.80711 -0.80711
ADAMTS15 NRXN3 -0.81965 -0.81965
ADAMTS15 NTF3 -0.90142 -0.90142
ADAMTS15 PARD3 -0.81312 -0.81312
ADAMTS15 PCDHGA1 -0.86231 -0.86231
ADAMTS15 PCDHGA7 -0.86231 -0.86231
ADAMTS15 PFKP -0.83347 -0.83347
ADAMTS15 PRKCG -0.80519 -0.80519
ADAMTS15 PRKCH -0.84393 -0.84393
ADAMTS15 RHOT1 -0.81714 -0.81714
ADAMTS15 SERGEF -0.81769 -0.81769
ADAMTS15 SLC5A7 -0.88113 -0.88113
ADAMTS15 STON2 -0.81975 -0.81975
ADAMTS15 TNNT1 -0.84947 -0.84947
ADAMTS15 UBE4A -0.84114 -0.84114
ADAMTS15 WBSCR17 -0.82411 -0.82411
ADAMTS15 WWOX -0.83328 -0.83328
ADAMTS15 ZEB2 -0.87723 -0.87723
ADAMTS15 ZNF354A -0.84476 -0.84476
ADAMTS15 ZNF521 -0.83474 -0.83474
ADAMTS15 ZP2 -0.89547 -0.89547
ADAMTS17 FAR1 -0.80152 -0.80152
ADAMTS18 AGPS -0.80321 -0.80321
ADAMTS18 CARS2 -0.90956 -0.90956
ADAMTS18 EGF -0.81491 -0.81491
ADAMTS18 ELN -0.81243 -0.81243
ADAMTS18 ENTHD1 -0.87946 -0.87946
ADAMTS18 GABRB1 -0.83953 -0.83953
ADAMTS18 LRRC7 -0.87527 -0.87527
ADAMTS18 MMAB -0.87936 -0.87936
ADAMTS18 MYOM2 -0.81842 -0.81842
ADAMTS18 NALCN -0.81757 -0.81757
ADAMTS18 NPC1 -0.93827 -0.93827
ADAMTS18 OAS2 -0.80139 -0.80139
ADAMTS18 SAMD12 -0.81072 -0.81072
ADAMTS18 SRGAP1 -0.80469 -0.80469
ADAMTS18 TROAP -0.86134 -0.86134
ADAMTS9 CREBBP -0.83388 -0.83388
ADAMTS9 RGS6 -0.83582 -0.83582
ADAMTSL1 AGTRAP -0.8209 -0.8209
ADAMTSL1 AIG1 -0.83608 -0.83608
ADAMTSL1 ANKRD40 -0.89521 -0.89521
ADAMTSL1 BLCAP -0.84731 -0.84731
ADAMTSL1 BTRC -0.875 -0.875
ADAMTSL1 CDH11 -0.81692 -0.81692
ADAMTSL1 CDH13 -0.81128 -0.81128
ADAMTSL1 CHST1 -0.8744 -0.8744
ADAMTSL1 CNGA3 -0.85276 -0.85276
ADAMTSL1 CNTNAP5 -0.80986 -0.80986
ADAMTSL1 DISP1 -0.86453 -0.86453
ADAMTSL1 EXOC4 -0.82046 -0.82046
ADAMTSL1 FAM48A -0.87474 -0.87474
ADAMTSL1 GABBR2 -0.80563 -0.80563
ADAMTSL1 GPR56 -0.80701 -0.80701
ADAMTSL1 GSX2 -0.83967 -0.83967
ADAMTSL1 KCNB1 -0.82265 -0.82265
ADAMTSL1 LPHN3 -0.86608 -0.86608
ADAMTSL1 LRFN5 -0.83183 -0.83183
ADAMTSL1 LYZ2 -0.88802 -0.88802
ADAMTSL1 MAPRE2 -0.80227 -0.80227
ADAMTSL1 NECAB2 -0.82024 -0.82024
ADAMTSL1 NRXN1 -0.86859 -0.86859
ADAMTSL1 PDE11A -0.85548 -0.85548
ADAMTSL1 PTPRB -0.87918 -0.87918
ADAMTSL1 PTPRO -0.817 -0.817
ADAMTSL1 PTPRR -0.90692 -0.90692
ADAMTSL1 RGSL2 -0.84796 -0.84796
ADAMTSL1 RUFY1 -0.88213 -0.88213
ADAMTSL1 SLC5A9 -0.84445 -0.84445
ADAMTSL1 SLC9A2 -0.80219 -0.80219
ADAMTSL1 TOP3B -0.84064 -0.84064
ADAMTSL1 UHRF1BP1L -0.80802 -0.80802
ADAP1 CD247 -0.80538 -0.80538
ADAP1 EML4 -0.82734 -0.82734
ADAP1 FANCC -0.81454 -0.81454
ADAP1 HTR3B -0.84709 -0.84709
ADAP1 IL23R -0.81347 -0.81347
ADAP1 KCND2 -0.82915 -0.82915
ADAP1 STON2 -0.81498 -0.81498
ADAP1 TNNT1 -0.84158 -0.84158
ADARB2 CUBN -0.86917 -0.86917
ADARB2 FLNB -0.80756 -0.80756
ADARB2 HS6ST3 -0.81266 -0.81266
ADARB2 KYNU -0.86746 -0.86746
ADARB2 USP36 -0.84818 -0.84818
ADCY2 BPIL1 -0.82696 -0.82696
ADCY5 LOH12CR1 -0.8202 -0.8202
ADNP AGTRAP -0.82079 -0.82079
ADNP ANKRD40 -0.8259 -0.8259
ADNP BTRC -0.89046 -0.89046
ADNP CHST1 -0.91878 -0.91878
ADNP CNTNAP5 -0.85605 -0.85605
ADNP CPE -0.85683 -0.85683
ADNP DOK6 -0.81384 -0.81384
ADNP ELL2 -0.80928 -0.80928
ADNP FAT -0.83037 -0.83037
ADNP GABBR2 -0.8496 -0.8496
ADNP HTR3B -0.81236 -0.81236
ADNP KRT31 -0.81586 -0.81586
ADNP LIMD1 -0.92015 -0.92015
ADNP LTBP3 -0.87444 -0.87444
ADNP MAPK15 -0.84117 -0.84117
ADNP MGLL -0.83188 -0.83188
ADNP NFKB1 -0.82538 -0.82538
ADNP NLN -0.80554 -0.80554
ADNP PRCP -0.93903 -0.93903
ADNP PTPN13 -0.83032 -0.83032
ADNP RGSL2 -0.86567 -0.86567
ADNP SEC14L4 -0.81327 -0.81327
ADNP THBS1 -0.8 -0.8
ADNP TMEM108 -0.81956 -0.81956
ADNP UBE4A -0.88432 -0.88432
ADNP UHRF1BP1L -0.89094 -0.89094
ADNP ZP2 -0.86195 -0.86195
AGPAT4 COL25A1 -0.80983 -0.80983
AGPAT4 EPHB1 -0.82051 -0.82051
AGPAT4 GRIK1 -0.8003 -0.8003
AGPAT4 KLHL14 -0.8252 -0.8252
AGPAT4 LIMK2 -0.85209 -0.85209
AGPAT4 MYO16 -0.82827 -0.82827
AGPAT4 PAPPA -0.8394 -0.8394
AGPAT4 PDE3A -0.83747 -0.83747
AGPAT4 PIWIL3 -0.80641 -0.80641
AGPAT4 PPM1F -0.80972 -0.80972
AGPAT4 RIMS3 -0.80131 -0.80131
AGPAT4 TXNL1 -0.83794 -0.83794
AGPS AKAP6 -0.85812 -0.85812
AGPS ARFRP1 -0.82073 -0.82073
AGPS ATF7 -0.81191 -0.81191
AGPS BHLHB4 -0.82073 -0.82073
AGPS CDH11 -0.84041 -0.84041
AGPS CDH13 -0.87636 -0.87636
AGPS CDH4 -0.82991 -0.82991
AGPS CDH6 -0.88212 -0.88212
AGPS CNTN1 -0.83067 -0.83067
AGPS CNTNAP2 -0.82244 -0.82244
AGPS CSN1S1 -0.82167 -0.82167
AGPS CTNND2 -0.83371 -0.83371
AGPS EXOC4 -0.90542 -0.90542
AGPS FAM48A -0.82805 -0.82805
AGPS GSX2 -0.81438 -0.81438
AGPS GTDC1 -0.83172 -0.83172
AGPS GTF3C1 -0.82186 -0.82186
AGPS IGSF2 -0.80555 -0.80555
AGPS IL27RA -0.86883 -0.86883
AGPS KCNH7 -0.83714 -0.83714
AGPS LPHN3 -0.89989 -0.89989
AGPS LYZ2 -0.84466 -0.84466
AGPS MAML3 -0.80547 -0.80547
AGPS MFAP2 -0.81646 -0.81646
AGPS NECAB2 -0.90452 -0.90452
AGPS NEK11 -0.81097 -0.81097
AGPS NPR3 -0.89892 -0.89892
AGPS NRXN1 -0.90514 -0.90514
AGPS PCP4 -0.87989 -0.87989
AGPS PDE11A -0.94871 -0.94871
AGPS PGM2 -0.86749 -0.86749
AGPS PTPRB -0.90461 -0.90461
AGPS PTPRR -0.84049 -0.84049
AGPS RAB2A -0.8136 -0.8136
AGPS RAB33B -0.8366 -0.8366
AGPS RBMS3 -0.84497 -0.84497
AGPS RUFY1 -0.88247 -0.88247
AGPS SESTD1 -0.89741 -0.89741
AGPS SI -0.85271 -0.85271
AGPS SLC5A9 -0.80288 -0.80288
AGPS SLC9A2 -0.93571 -0.93571
AGPS SPATA21 -0.83137 -0.83137
AGPS STMN3 -0.82306 -0.82306
AGPS UGCGL2 -0.87682 -0.87682
AGPS WFDC5 -0.80352 -0.80352
AGPS XRN2 -0.8358 -0.8358
AGPS ZC3H15 -0.80642 -0.80642
AGPS ZC3H6 -0.87088 -0.87088
AGTPBP1 CARS2 -0.84228 -0.84228
AGTPBP1 DPYSL5 -0.85223 -0.85223
AGTPBP1 ELN -0.84832 -0.84832
AGTPBP1 ENTHD1 -0.81075 -0.81075
AGTPBP1 FARP1 -0.81996 -0.81996
AGTPBP1 LIMK2 -0.81581 -0.81581
AGTPBP1 MARCH11 -0.81551 -0.81551
AGTPBP1 PDE10A -0.82667 -0.82667
AGTPBP1 SNX29 -0.84526 -0.84526
AGTPBP1 TBX5 -0.83224 -0.83224
AGTPBP1 TESK2 -0.83606 -0.83606
AGTPBP1 TXNL1 -0.81391 -0.81391
AGTRAP COG1 -0.80083 -0.80083
AGTRAP ECHDC2 -0.91802 -0.91802
AGTRAP HSPG2 -0.80436 -0.80436
AGTRAP JAKMIP2 -0.92495 -0.92495
AGTRAP LCMT1 -0.81281 -0.81281
AGTRAP MRVI1 -0.86136 -0.86136
AGTRAP PDE3A -0.80654 -0.80654
AGTRAP PLEKHG5 -0.84484 -0.84484
AGTRAP PRG3 -0.82205 -0.82205
AGTRAP STOX1 -0.83845 -0.83845
AGTRAP TRAPPC9 -0.88536 -0.88536
AGXT2L1 SLC2A13 -0.82526 -0.82526
AIG1 CDH10 -0.86147 -0.86147
AIG1 CELF4 -0.86284 -0.86284
AIG1 CEP170 -0.84546 -0.84546
AIG1 COL25A1 -0.83981 -0.83981
AIG1 ELOVL1 -0.86764 -0.86764
AIG1 EPHB1 -0.8016 -0.8016
AIG1 FBN3 -0.82072 -0.82072
AIG1 GLIPR1 -0.85148 -0.85148
AIG1 GPC6 -0.82602 -0.82602
AIG1 GRIK1 -0.86365 -0.86365
AIG1 IL20RB -0.89748 -0.89748
AIG1 KCNIP4 -0.84802 -0.84802
AIG1 KCNK10 -0.8006 -0.8006
AIG1 MPZL1 -0.8042 -0.8042
AIG1 MYH15 -0.80074 -0.80074
AIG1 MYO16 -0.82237 -0.82237
AIG1 PARK2 -0.80839 -0.80839
AIG1 PDLIM5 -0.84703 -0.84703
AIG1 PIAS4 -0.92203 -0.92203
AIG1 PIBF1 -0.80943 -0.80943
AIG1 PLEK -0.81261 -0.81261
AIG1 PLEKHA5 -0.82181 -0.82181
AIG1 PSD4 -0.80521 -0.80521
AIG1 RIMS3 -0.86006 -0.86006
AIG1 SCARF1 -0.82721 -0.82721
AIG1 TBX5 -0.81237 -0.81237
AIG1 TLL1 -0.81326 -0.81326
AIG1 TOM1L2 -0.81865 -0.81865
AIG1 TRAPPC9 -0.80195 -0.80195
AIG1 TXNL1 -0.8397 -0.8397
AIG1 USP25 -0.82702 -0.82702
AIG1 WHITE -0.80638 -0.80638
AK7 SDK1 -0.82433 -0.82433
AKAP6 CARS2 -0.85296 -0.85296
AKAP6 CDH10 -0.80888 -0.80888
AKAP6 CHCHD3 -0.82062 -0.82062
AKAP6 DYNC2LI1 -0.82981 -0.82981
AKAP6 EPHB1 -0.86978 -0.86978
AKAP6 INPP4A -0.87849 -0.87849
AKAP6 KIT -0.88756 -0.88756
AKAP6 KLHL14 -0.85608 -0.85608
AKAP6 MARCH3 -0.89937 -0.89937
AKAP6 MEF2C -0.87586 -0.87586
AKAP6 MMAB -0.82962 -0.82962
AKAP6 MYO16 -0.83574 -0.83574
AKAP6 OAS2 -0.82693 -0.82693
AKAP6 PAPPA -0.82485 -0.82485
AKAP6 PCGF1 -0.83078 -0.83078
AKAP6 PIAS4 -0.82494 -0.82494
AKAP6 PLEK -0.93158 -0.93158
AKAP6 PLEKHA3 -0.80961 -0.80961
AKAP6 PSD4 -0.81746 -0.81746
AKAP6 RIMS3 -0.92867 -0.92867
AKAP6 SAMD12 -0.84839 -0.84839
AKAP6 SRGAP1 -0.85692 -0.85692
AKAP6 TBX5 -0.8717 -0.8717
AKAP6 WHITE -0.81661 -0.81661
AKAP6 YIPF7 -0.81007 -0.81007
AKAP9 ANKRD17 -0.82378 -0.82378
AKAP9 ASB7 -0.80074 -0.80074
AKAP9 CYP2C87 -0.85175 -0.85175
AKAP9 DCLK1 -0.81548 -0.81548
AKAP9 EDEM3 -0.85879 -0.85879
AKAP9 FANCC -0.80367 -0.80367
AKAP9 KBTBD7 -0.85765 -0.85765
AKAP9 KLHL18 -0.8109 -0.8109
AKAP9 NTF3 -0.92305 -0.92305
AKAP9 PFKP -0.80989 -0.80989
AKAP9 PRKCG -0.82465 -0.82465
AKAP9 RBL2 -0.80078 -0.80078
AKAP9 VAT1L -0.83064 -0.83064
AKAP9 WWOX -0.819 -0.819
AKAP9 XYLB -0.93108 -0.93108
AKAP9 ZNF521 -0.82354 -0.82354
ALDH4A1 HRH3 -0.83986 -0.83986
ALDH4A1 LRCH1 -0.87457 -0.87457
ALDH4A1 PKP2 -0.81104 -0.81104
ALDH4A1 PUS7 -0.83838 -0.83838
ALDH4A1 RINT1 -0.83838 -0.83838
ALDH4A1 SMOX -0.81925 -0.81925
ALDH4A1 TBC1D4 -0.84039 -0.84039
ALG10 PIAS4 -0.82389 -0.82389
ALG10 PRKCSH -0.83292 -0.83292
ALG10 SF3A1 -0.82544 -0.82544
ALG10 TRAPPC9 -0.87041 -0.87041
ALK CDH12 -0.82443 -0.82443
ALK EP400 -0.83015 -0.83015
ALK RFC5 -0.82371 -0.82371
AMDHD1 ANK3 -0.8485 -0.8485
AMDHD1 DPYSL5 -0.81236 -0.81236
AMDHD1 DYNC2LI1 -0.88955 -0.88955
AMDHD1 EPHB1 -0.81245 -0.81245
AMDHD1 FARP1 -0.83589 -0.83589
AMDHD1 INPP4A -0.82554 -0.82554
AMDHD1 KIT -0.90438 -0.90438
AMDHD1 MARCH11 -0.82136 -0.82136
AMDHD1 MBNL2 -0.80096 -0.80096
AMDHD1 MEF2C -0.83635 -0.83635
AMDHD1 MET -0.81173 -0.81173
AMDHD1 MMAB -0.80784 -0.80784
AMDHD1 NR2C2 -0.84006 -0.84006
AMDHD1 OAS2 -0.87996 -0.87996
AMDHD1 PDE10A -0.80374 -0.80374
AMDHD1 PIAS4 -0.80215 -0.80215
AMDHD1 PLEK -0.91663 -0.91663
AMDHD1 PSD4 -0.88851 -0.88851
AMDHD1 RAC2 -0.84106 -0.84106
AMDHD1 SNX29 -0.83833 -0.83833
AMDHD1 SRGAP1 -0.85713 -0.85713
AMDHD1 TBX5 -0.9146 -0.9146
AMDHD1 WHITE -0.84773 -0.84773
AMMECR1L CARS2 -0.81333 -0.81333
AMMECR1L CELF4 -0.81735 -0.81735
AMMECR1L ECHDC2 -0.83999 -0.83999
AMMECR1L EGF -0.85251 -0.85251
AMMECR1L ELN -0.86826 -0.86826
AMMECR1L GRIK1 -0.80512 -0.80512
AMMECR1L PRG3 -0.80663 -0.80663
AMMECR1L TRAPPC9 -0.81423 -0.81423
AMMECR1L TXNL1 -0.82984 -0.82984
ANGEL2 MKL2 -0.81888 -0.81888
ANGEL2 PLEKHA3 -0.88643 -0.88643
ANGPT4 ANO4 -0.85147 -0.85147
ANGPT4 CDH26 -0.84262 -0.84262
ANGPT4 CDH9 -0.8373 -0.8373
ANGPT4 CSN1S2 -0.82256 -0.82256
ANGPT4 DEFB122A -0.80258 -0.80258
ANGPT4 EFHA2 -0.86516 -0.86516
ANGPT4 TMC2 -0.84803 -0.84803
ANK3 ANO4 -0.82589 -0.82589
ANK3 ARFRP1 -0.86705 -0.86705
ANK3 BHLHB4 -0.86705 -0.86705
ANK3 CDH18 -0.88167 -0.88167
ANK3 CDH4 -0.86171 -0.86171
ANK3 CSN1S2 -0.80296 -0.80296
ANK3 GNPTAB -0.8623 -0.8623
ANK3 NPR3 -0.82354 -0.82354
ANK3 PTPRB -0.80239 -0.80239
ANK3 RBL1 -0.86506 -0.86506
ANK3 STMN3 -0.8685 -0.8685
ANK3 TMC2 -0.81272 -0.81272
ANK3 WFDC5 -0.827 -0.827
ANK3 XRN2 -0.88674 -0.88674
ANKRD17 CUX1 -0.82903 -0.82903
ANKRD17 KPNA3 -0.86239 -0.86239
ANKRD17 PPAN-P2RY11 -0.84545 -0.84545
ANKRD17 RERG -0.80457 -0.80457
ANKRD17 SUMF2 -0.81706 -0.81706
ANKRD17 TACR3 -0.82964 -0.82964
ANKRD17 TNS1 -0.86313 -0.86313
ANKRD22 MBOAT1 -0.80319 -0.80319
ANKRD22 MTMR7 -0.88848 -0.88848
ANKRD22 SGMS1 -0.84885 -0.84885
ANKRD40 AP1B1 -0.83003 -0.83003
ANKRD40 CAMKK2 -0.92032 -0.92032
ANKRD40 CDH10 -0.84508 -0.84508
ANKRD40 CELF4 -0.82576 -0.82576
ANKRD40 CEP170 -0.89498 -0.89498
ANKRD40 CHCHD3 -0.80859 -0.80859
ANKRD40 COL25A1 -0.81531 -0.81531
ANKRD40 FBN3 -0.89392 -0.89392
ANKRD40 GPC6 -0.87798 -0.87798
ANKRD40 GRIK1 -0.84707 -0.84707
ANKRD40 HBS1L -0.84392 -0.84392
ANKRD40 HNRPM -0.82255 -0.82255
ANKRD40 HSPG2 -0.8264 -0.8264
ANKRD40 IFT81 -0.87821 -0.87821
ANKRD40 KCNIP4 -0.81925 -0.81925
ANKRD40 LCMT1 -0.83732 -0.83732
ANKRD40 LIMK2 -0.90876 -0.90876
ANKRD40 MBNL2 -0.82877 -0.82877
ANKRD40 MET -0.80885 -0.80885
ANKRD40 MOV10 -0.85891 -0.85891
ANKRD40 MTR -0.82532 -0.82532
ANKRD40 MYCBP2 -0.8723 -0.8723
ANKRD40 MYO16 -0.80748 -0.80748
ANKRD40 N4BP2L2 -0.81098 -0.81098
ANKRD40 PAPPA -0.8596 -0.8596
ANKRD40 PARK2 -0.93966 -0.93966
ANKRD40 PDE10A -0.85024 -0.85024
ANKRD40 PDE3A -0.85858 -0.85858
ANKRD40 PDLIM5 -0.90054 -0.90054
ANKRD40 PEX11A -0.8 -0.8
ANKRD40 PHF11 -0.85675 -0.85675
ANKRD40 PIAS4 -0.85309 -0.85309
ANKRD40 PIWIL3 -0.90092 -0.90092
ANKRD40 PPM1F -0.84644 -0.84644
ANKRD40 PRG3 -0.91084 -0.91084
ANKRD40 PSD4 -0.88588 -0.88588
ANKRD40 PTPRK -0.87282 -0.87282
ANKRD40 RECK -0.8111 -0.8111
ANKRD40 RIMS3 -0.8159 -0.8159
ANKRD40 SGSM1 -0.83238 -0.83238
ANKRD40 SRPK2 -0.80544 -0.80544
ANKRD40 TCF7L2 -0.86352 -0.86352
ANKRD40 TESK2 -0.8709 -0.8709
ANKRD40 TLL1 -0.89147 -0.89147
ANKRD40 TMEM182 -0.84637 -0.84637
ANKRD40 TMX4 -0.8222 -0.8222
ANKRD40 TXNL1 -0.85634 -0.85634
ANKRD40 WDR36 -0.84542 -0.84542
Annexin-14 KCTD1 -0.80149 -0.80149
Annexin-14 RAB12 -0.90827 -0.90827
Annexin-14 RPL27A -0.82933 -0.82933
Annexin-14 SF3A1 -0.82522 -0.82522
Annexin-14 SH3D19 -0.83195 -0.83195
Annexin-14 TMEM206 -0.84957 -0.84957
ANO4 CRLF2 -0.8443 -0.8443
ANO4 INPP4A -0.89019 -0.89019
ANO4 MARCH11 -0.83598 -0.83598
ANO4 NDRG3 -0.85727 -0.85727
ANO4 NR2C2 -0.84826 -0.84826
ANO4 SLC12A2 -0.80749 -0.80749
ANP32B COBLL1 -0.90533 -0.90533
ANP32B ELP3 -0.85384 -0.85384
ANP32B FANCC -0.86051 -0.86051
ANP32B FER1L3 -0.83054 -0.83054
ANP32B FMO1 -0.80571 -0.80571
ANP32B IL23R -0.87163 -0.87163
ANP32B IL2RB -0.82579 -0.82579
ANP32B MAP4 -0.85021 -0.85021
ANP32B MCM10 -0.85101 -0.85101
ANP32B NTF3 -0.80094 -0.80094
ANP32B NXPH2 -0.8707 -0.8707
ANP32B OPTN -0.85101 -0.85101
ANP32B PFKP -0.82232 -0.82232
ANP32B PXK -0.81258 -0.81258
ANP32B RHOT1 -0.84069 -0.84069
ANP32B ROCK2 -0.81537 -0.81537
ANP32B SPTLC2 -0.81247 -0.81247
ANP32B WWOX -0.93115 -0.93115
ANP32B ZNF521 -0.83586 -0.83586
ANXA11 DSC2 -0.80745 -0.80745
ANXA11 EIF3H -0.80408 -0.80408
ANXA11 FYB -0.84611 -0.84611
ANXA11 UNC45B -0.80317 -0.80317
ANXA3 DYNC2LI1 -0.83631 -0.83631
ANXA3 SNX29 -0.86224 -0.86224
ANXA3 WHITE -0.82243 -0.82243
ANXA4 CBL -0.82537 -0.82537
ANXA4 EXOC6 -0.81206 -0.81206
ANXA4 FER1L3 -0.85202 -0.85202
ANXA4 FLCN -0.8856 -0.8856
ANXA4 IL2RB -0.80298 -0.80298
ANXA4 NPY -0.83014 -0.83014
ANXA4 REEP1 -0.84704 -0.84704
ANXA4 SORCS1 -0.80072 -0.80072
AOAH BSAP -0.84791 -0.84791
AOAH CALN1 -0.87547 -0.87547
AOAH EDEM1 -0.90292 -0.90292
AOAH IGSF21 -0.85918 -0.85918
AOAH KYNU -0.80014 -0.80014
AOAH PDGFRB -0.85772 -0.85772
AOAH PRKCB -0.87448 -0.87448
AOAH SPATA3 -0.80884 -0.80884
AOAH TROAP -0.81054 -0.81054
AOAH XRCC5 -0.82387 -0.82387
AP1B1 CACNA1A -0.82251 -0.82251
AP1B1 CCRN4L -0.80408 -0.80408
AP1B1 CDH11 -0.93176 -0.93176
AP1B1 CHST1 -0.89929 -0.89929
AP1B1 DISP1 -0.8368 -0.8368
AP1B1 FAM155A -0.8039 -0.8039
AP1B1 GRIK4 -0.824 -0.824
AP1B1 GSX2 -0.80159 -0.80159
AP1B1 GTDC1 -0.86122 -0.86122
AP1B1 GTF3C1 -0.82473 -0.82473
AP1B1 HUNK -0.82881 -0.82881
AP1B1 KCNH7 -0.81954 -0.81954
AP1B1 LYZ2 -0.81846 -0.81846
AP1B1 NRXN1 -0.8029 -0.8029
AP1B1 PDE11A -0.82135 -0.82135
AP1B1 PGM2 -0.81115 -0.81115
AP1B1 PROM2 -0.81361 -0.81361
AP1B1 PTPRB -0.81632 -0.81632
AP1B1 SGK3 -0.86763 -0.86763
AP1B1 SLC5A9 -0.80373 -0.80373
AP1B1 SLC9A2 -0.86878 -0.86878
AP1B1 UGP2 -0.80244 -0.80244
AP1M1 CDH11 -0.83189 -0.83189
AP1M1 CNTNAP2 -0.83209 -0.83209
AP1M1 EXOC4 -0.84356 -0.84356
AP1M1 GNG4 -0.8349 -0.8349
AP1M1 GTDC1 -0.82609 -0.82609
AP1M1 GULP1 -0.81581 -0.81581
AP1M1 IL27RA -0.88475 -0.88475
AP1M1 LYZ2 -0.81047 -0.81047
AP1M1 NRXN1 -0.86939 -0.86939
AP1M1 PDE1A -0.83826 -0.83826
AP1M1 PTPRB -0.87231 -0.87231
AP1M1 RBMS3 -0.86517 -0.86517
AP1M1 SESTD1 -0.80187 -0.80187
AP1M1 UPK1B -0.81165 -0.81165
AP1M1 ZC3H15 -0.87155 -0.87155
APBB2 CDH12 -0.8409 -0.8409
APBB2 FAR1 -0.88173 -0.88173
APBB2 GRB2 -0.84824 -0.84824
APBB2 ISL2 -0.93817 -0.93817
APBB2 MAPRE2 -0.84102 -0.84102
APBB2 PALLD -0.84347 -0.84347
APBB2 PCDH7 -0.89183 -0.89183
APBB2 SGTB -0.88889 -0.88889
APEH CHD1L -0.84141 -0.84141
APEH CNOT2 -0.81814 -0.81814
APEH MCM10 -0.85444 -0.85444
APEH MPP5 -0.82726 -0.82726
APEH MSH3 -0.80983 -0.80983
APEH OPTN -0.85444 -0.85444
APEH PRKCQ -0.84559 -0.84559
APEH RANBP3 -0.80459 -0.80459
APLF NUMB -0.83258 -0.83258
APLF SEMA3E -0.81475 -0.81475
APLF WNT5B -0.82161 -0.82161
AQP3 CDH10 -0.85388 -0.85388
AQP3 COL25A1 -0.80585 -0.80585
AQP3 DSC2 -0.80689 -0.80689
AQP3 FBN3 -0.80697 -0.80697
AQP3 GPC6 -0.89713 -0.89713
AQP3 NPAL1 -0.93287 -0.93287
AQP3 PARK2 -0.80477 -0.80477
AQP3 PIBF1 -0.88525 -0.88525
AQP3 PIWIL3 -0.89203 -0.89203
AQP3 PLEKHA5 -0.81692 -0.81692
AQP3 PLG -0.88959 -0.88959
AQP3 PSD4 -0.86679 -0.86679
AQP3 RIMS3 -0.81721 -0.81721
AQP3 SCARF1 -0.87324 -0.87324
AQP3 SPG7 -0.89573 -0.89573
AQP3 SRPK2 -0.89804 -0.89804
AQP3 TLL1 -0.84021 -0.84021
AQP3 TOM1L2 -0.83819 -0.83819
AQP3 USP25 -0.87472 -0.87472
ARFRP1 CAMKK2 -0.80059 -0.80059
ARFRP1 CARS2 -0.82617 -0.82617
ARFRP1 DYNC2LI1 -0.87628 -0.87628
ARFRP1 ELN -0.82821 -0.82821
ARFRP1 ENTHD1 -0.82356 -0.82356
ARFRP1 EPHB1 -0.80773 -0.80773
ARFRP1 FARP1 -0.8266 -0.8266
ARFRP1 GSG1L -0.80532 -0.80532
ARFRP1 IFT81 -0.81827 -0.81827
ARFRP1 INPP4A -0.87349 -0.87349
ARFRP1 KIT -0.82777 -0.82777
ARFRP1 LCA5L -0.83106 -0.83106
ARFRP1 LIMK2 -0.81196 -0.81196
ARFRP1 MARCH11 -0.87837 -0.87837
ARFRP1 MET -0.81158 -0.81158
ARFRP1 MMAB -0.84468 -0.84468
ARFRP1 NDRG3 -0.86886 -0.86886
ARFRP1 NR2C2 -0.90682 -0.90682
ARFRP1 OAS2 -0.82662 -0.82662
ARFRP1 PLEK -0.84782 -0.84782
ARFRP1 PLEKHA3 -0.80312 -0.80312
ARFRP1 PSD4 -0.83638 -0.83638
ARFRP1 SLC12A2 -0.88125 -0.88125
ARFRP1 SNX29 -0.91185 -0.91185
ARFRP1 SRGAP1 -0.88394 -0.88394
ARFRP1 TBX5 -0.92671 -0.92671
ARFRP1 YIPF7 -0.81244 -0.81244
ARHGAP10 CLOCK -0.87458 -0.87458
ARHGAP10 GRIA2 -0.82187 -0.82187
ARHGAP10 KBTBD7 -0.80159 -0.80159
ARHGAP10 MAP4 -0.82694 -0.82694
ARHGAP10 MCM10 -0.81837 -0.81837
ARHGAP10 NCAPG -0.82906 -0.82906
ARHGAP10 OPTN -0.81837 -0.81837
ARHGAP10 PARD3 -0.86325 -0.86325
ARHGAP10 PFKP -0.88415 -0.88415
ARHGAP10 PXK -0.82397 -0.82397
ARHGAP10 USP32 -0.84732 -0.84732
ARHGAP10 XRCC4 -0.84659 -0.84659
ARHGAP10 ZEB2 -0.81018 -0.81018
ARHGEF4 CCT6B -0.83109 -0.83109
ARHGEF4 COBLL1 -0.86431 -0.86431
ARHGEF4 ELP3 -0.8868 -0.8868
ARHGEF4 FER1L3 -0.80516 -0.80516
ARHGEF4 HRH3 -0.81279 -0.81279
ARHGEF4 NXPH2 -0.83345 -0.83345
ARHGEF4 PFKP -0.82253 -0.82253
ARHGEF4 PXK -0.81562 -0.81562
ARHGEF4 SLC25A12 -0.82195 -0.82195
ARHGEF4 TMEM90B -0.82316 -0.82316
ARL5B BTRC -0.92392 -0.92392
ARL5B CACNA1A -0.8365 -0.8365
ARL5B CHST1 -0.83515 -0.83515
ARL5B CNTNAP5 -0.88288 -0.88288
ARL5B CPAMD8 -0.81217 -0.81217
ARL5B CPE -0.80914 -0.80914
ARL5B DISP1 -0.80978 -0.80978
ARL5B EXOC6 -0.8067 -0.8067
ARL5B GLIS1 -0.81919 -0.81919
ARL5B GRIK4 -0.82925 -0.82925
ARL5B HTR3B -0.84601 -0.84601
ARL5B LIMD1 -0.8501 -0.8501
ARL5B MAPK15 -0.82592 -0.82592
ARL5B MGLL -0.81407 -0.81407
ARL5B MMP16 -0.90802 -0.90802
ARL5B NFATC2 -0.82446 -0.82446
ARL5B PDZD2 -0.8335 -0.8335
ARL5B PROM2 -0.81857 -0.81857
ARL5B PTPRO -0.83021 -0.83021
ARL5B PTPRR -0.86721 -0.86721
ARL5B RGSL2 -0.83136 -0.83136
ARL5B SMOX -0.80286 -0.80286
ARL5B SORBS1 -0.81894 -0.81894
ARL5B TM4SF1 -0.89796 -0.89796
ARL5B TOP3B -0.81858 -0.81858
ARL5B UBE4A -0.80354 -0.80354
ARL5B yeast -0.80935 -0.80935
ARL5B ZNF66 -0.81708 -0.81708
ARL5B ZP2 -0.84033 -0.84033
ARPP21 BRD7 -0.91451 -0.91451
ARPP21 CADM2 -0.80427 -0.80427
ARPP21 ENPEP -0.83771 -0.83771
ARPP21 FGD5 -0.81195 -0.81195
ARPP21 MPRIP -0.82477 -0.82477
ARPP21 RABGGTB -0.81918 -0.81918
ARPP21 RASSF2 -0.85067 -0.85067
ARPP21 RHOBTB1 -0.85279 -0.85279
ARPP21 SLC9A11 -0.80926 -0.80926
ARPP21 SNF1LK2 -0.84076 -0.84076
ARPP21 ZNF532 -0.81585 -0.81585
ASB7 ATG13 -0.89191 -0.89191
ASB7 BLM -0.92304 -0.92304
ASB7 C9 -0.81034 -0.81034
ASB7 DGKG -0.86386 -0.86386
ASB7 GFM2 -0.80906 -0.80906
ASB7 MTA3 -0.81331 -0.81331
ASB7 NCF4 -0.84182 -0.84182
ASB7 SNAP91 -0.81075 -0.81075
ATE1 RBBP9 -0.85702 -0.85702
ATF7 CARS2 -0.83762 -0.83762
ATF7 ENTHD1 -0.86195 -0.86195
ATF7 GABRB1 -0.82541 -0.82541
ATF7 LRRC7 -0.92222 -0.92222
ATF7 MMAB -0.83012 -0.83012
ATF7 NPC1 -0.91761 -0.91761
ATF7 PAPPA -0.83063 -0.83063
ATF7 PRPF40B -0.8044 -0.8044
ATF7 SAMD12 -0.83292 -0.83292
ATF7 SERPINE2 -0.81427 -0.81427
ATF7 TROAP -0.91051 -0.91051
ATF7 VAT1L -0.80905 -0.80905
ATG13 ATP2B2 -0.8192 -0.8192
ATG13 CACNA2D1 -0.81665 -0.81665
ATG13 CACNG7 -0.81075 -0.81075
ATG13 COBLL1 -0.80837 -0.80837
ATG13 CYP2C87 -0.80359 -0.80359
ATG13 DCLK1 -0.90703 -0.90703
ATG13 DNAH9 -0.83619 -0.83619
ATG13 DOK6 -0.87849 -0.87849
ATG13 EDEM3 -0.86812 -0.86812
ATG13 FANCC -0.92474 -0.92474
ATG13 IL23R -0.915 -0.915
ATG13 KBTBD7 -0.82145 -0.82145
ATG13 KCNQ3 -0.83508 -0.83508
ATG13 LRRC2 -0.91469 -0.91469
ATG13 MYLIP -0.82509 -0.82509
ATG13 NRXN3 -0.8271 -0.8271
ATG13 NTF3 -0.95606 -0.95606
ATG13 PFKP -0.86671 -0.86671
ATG13 PRKCG -0.81866 -0.81866
ATG13 RHOT1 -0.8922 -0.8922
ATG13 SLC5A7 -0.83153 -0.83153
ATG13 SPTLC2 -0.8112 -0.8112
ATG13 STON2 -0.80436 -0.80436
ATG13 TNNT1 -0.85312 -0.85312
ATG13 UBE4A -0.80816 -0.80816
ATG13 WWOX -0.90798 -0.90798
ATG13 ZNF521 -0.8805 -0.8805
ATG13 ZP2 -0.80789 -0.80789
ATP2B2 BLM -0.84752 -0.84752
ATP2B2 CCPG1 -0.80154 -0.80154
ATP2B2 CDH2 -0.87087 -0.87087
ATP2B2 CLEC16A -0.80572 -0.80572
ATP2B2 DGKG -0.8489 -0.8489
ATP2B2 DNAJC5 -0.82949 -0.82949
ATP2B2 DVL2 -0.80659 -0.80659
ATP2B2 GLULD1 -0.83976 -0.83976
ATP2B2 ME1 -0.80865 -0.80865
ATP2B2 MTR -0.80376 -0.80376
ATP2B2 ODZ3 -0.81548 -0.81548
ATP2B2 PBX1 -0.91173 -0.91173
ATP2B2 PLCL2 -0.81547 -0.81547
ATP2B2 PLXNA2 -0.80361 -0.80361
ATP2B2 RABGGTB -0.80587 -0.80587
ATP2B2 SEM3C -0.82644 -0.82644
ATP2B2 SLC9A11 -0.86584 -0.86584
ATP2B2 TMEM16A -0.8092 -0.8092
ATP2C1 DPP6 -0.88937 -0.88937
B3GNTL1 CAST -0.84458 -0.84458
B3GNTL1 COL11A1 -0.83729 -0.83729
B3GNTL1 MGA -0.8404 -0.8404
BACH2 EIF3H -0.8178 -0.8178
BACH2 GFRA2 -0.83796 -0.83796
BACH2 TMED10 -0.82913 -0.82913
BAHCC1 EFHA2 -0.84363 -0.84363
BAHCC1 MEIS2 -0.8005 -0.8005
BAZ1B CACNG2 -0.84489 -0.84489
BAZ1B PEX5L -0.83148 -0.83148
BBS9 BLM -0.82442 -0.82442
BBS9 CDH2 -0.88112 -0.88112
BBS9 CLEC16A -0.81083 -0.81083
BBS9 ENPEP -0.8357 -0.8357
BBS9 FGD5 -0.8579 -0.8579
BBS9 FYN -0.8217 -0.8217
BBS9 LRRCC1 -0.81602 -0.81602
BBS9 ME1 -0.85422 -0.85422
BBS9 MINPP1 -0.80044 -0.80044
BBS9 MMP25 -0.85007 -0.85007
BBS9 MPRIP -0.82639 -0.82639
BBS9 MTA3 -0.83733 -0.83733
BBS9 RABGGTB -0.88621 -0.88621
BBS9 SLC9A11 -0.93345 -0.93345
BBS9 TMEM16A -0.82993 -0.82993
BBS9 TNFRSF1B -0.83591 -0.83591
BBS9 WNT5B -0.81824 -0.81824
BCAS3 CDK6 -0.85668 -0.85668
BCL2L13 DNMT3A -0.82446 -0.82446
BCL2L13 LPGAT1 -0.93546 -0.93546
BCL2L13 MCPH1 -0.80618 -0.80618
BHLHB4 CAMKK2 -0.80059 -0.80059
BHLHB4 CARS2 -0.82617 -0.82617
BHLHB4 DYNC2LI1 -0.87628 -0.87628
BHLHB4 ELN -0.82821 -0.82821
BHLHB4 ENTHD1 -0.82356 -0.82356
BHLHB4 EPHB1 -0.80773 -0.80773
BHLHB4 FARP1 -0.8266 -0.8266
BHLHB4 GSG1L -0.80532 -0.80532
BHLHB4 IFT81 -0.81827 -0.81827
BHLHB4 INPP4A -0.87349 -0.87349
BHLHB4 KIT -0.82777 -0.82777
BHLHB4 LCA5L -0.83106 -0.83106
BHLHB4 LIMK2 -0.81196 -0.81196
BHLHB4 MARCH11 -0.87837 -0.87837
BHLHB4 MET -0.81158 -0.81158
BHLHB4 MMAB -0.84468 -0.84468
BHLHB4 NDRG3 -0.86886 -0.86886
BHLHB4 NR2C2 -0.90682 -0.90682
BHLHB4 OAS2 -0.82662 -0.82662
BHLHB4 PLEK -0.84782 -0.84782
BHLHB4 PLEKHA3 -0.80312 -0.80312
BHLHB4 PSD4 -0.83638 -0.83638
BHLHB4 SLC12A2 -0.88125 -0.88125
BHLHB4 SNX29 -0.91185 -0.91185
BHLHB4 SRGAP1 -0.88394 -0.88394
BHLHB4 TBX5 -0.92671 -0.92671
BHLHB4 YIPF7 -0.81244 -0.81244
BIRC6 CACNG7 -0.84063 -0.84063
BIRC6 CLOCK -0.81306 -0.81306
BIRC6 COL4A2 -0.87719 -0.87719
BIRC6 DYX1C1 -0.82589 -0.82589
BIRC6 GATAD2A -0.84834 -0.84834
BIRC6 HTR2A -0.80631 -0.80631
BIRC6 KBTBD7 -0.81134 -0.81134
BIRC6 NFIB -0.82028 -0.82028
BIRC6 PRKCG -0.83258 -0.83258
BIRC6 SERGEF -0.81865 -0.81865
BIRC6 USP32 -0.86898 -0.86898
BIRC6 ZEB2 -0.86109 -0.86109
BLCAP CDH10 -0.8502 -0.8502
BLCAP COL8A1 -0.83874 -0.83874
BLCAP FARP1 -0.82867 -0.82867
BLCAP FBN3 -0.80902 -0.80902
BLCAP GPR88 -0.87317 -0.87317
BLCAP HNRPM -0.80195 -0.80195
BLCAP KIT -0.81188 -0.81188
BLCAP LCMT1 -0.84608 -0.84608
BLCAP LIMK2 -0.82901 -0.82901
BLCAP MBNL2 -0.84518 -0.84518
BLCAP MEF2C -0.82149 -0.82149
BLCAP OAS2 -0.80902 -0.80902
BLCAP PHF11 -0.80767 -0.80767
BLCAP PIAS4 -0.80158 -0.80158
BLCAP PLEK -0.90689 -0.90689
BLCAP PPM1F -0.80354 -0.80354
BLCAP PSD4 -0.85717 -0.85717
BLCAP RAC2 -0.88381 -0.88381
BLCAP TBX5 -0.81456 -0.81456
BLCAP TMX4 -0.85963 -0.85963
BLCAP USP28 -0.84694 -0.84694
BLK GNA14 -0.85174 -0.85174
BLK LCA5L -0.81478 -0.81478
BLK SLC12A2 -0.81657 -0.81657
BLK SNX29 -0.85465 -0.85465
BLK TMED8 -0.81152 -0.81152
BLM COBLL1 -0.90036 -0.90036
BLM DCLK1 -0.80574 -0.80574
BLM DOK6 -0.83267 -0.83267
BLM EDEM3 -0.82028 -0.82028
BLM ELP3 -0.82479 -0.82479
BLM EML4 -0.83632 -0.83632
BLM FANCC -0.91433 -0.91433
BLM FMO1 -0.8057 -0.8057
BLM HMCN1 -0.80784 -0.80784
BLM HRH3 -0.8169 -0.8169
BLM HTR3B -0.80555 -0.80555
BLM IL23R -0.93418 -0.93418
BLM KLHL18 -0.8006 -0.8006
BLM LRRC2 -0.91 -0.91
BLM MAP4 -0.86897 -0.86897
BLM MCM10 -0.8074 -0.8074
BLM NTF3 -0.86114 -0.86114
BLM NXPH2 -0.8663 -0.8663
BLM OPTN -0.8074 -0.8074
BLM PFKP -0.88414 -0.88414
BLM PYGO1 -0.81427 -0.81427
BLM RHCG -0.80811 -0.80811
BLM RHOT1 -0.91143 -0.91143
BLM RORA -0.81895 -0.81895
BLM SGMS1 -0.81173 -0.81173
BLM SMOX -0.83099 -0.83099
BLM SPTLC2 -0.87733 -0.87733
BLM TNNT1 -0.8114 -0.8114
BLM WWOX -0.94921 -0.94921
BLM XRCC4 -0.80334 -0.80334
BLM ZNF521 -0.84298 -0.84298
BLM ZP2 -0.83607 -0.83607
BNIP3 HTR6 -0.86168 -0.86168
BNIP3 PALLD -0.8008 -0.8008
BNIP3 WBSCR22 -0.8405 -0.8405
BPIL1 COL1A2 -0.80112 -0.80112
BPIL1 MINPP1 -0.84317 -0.84317
BPIL1 OLAH -0.80056 -0.80056
BPIL1 PCAF -0.80906 -0.80906
BPIL1 PDE3B -0.84717 -0.84717
BPIL1 WDR36 -0.80194 -0.80194
BRD7 EFHB -0.80783 -0.80783
BRD7 ELL2 -0.82751 -0.82751
BRD7 EML4 -0.83905 -0.83905
BRD7 HTR2A -0.82357 -0.82357
BRD7 RHOT1 -0.80844 -0.80844
BRD7 ROBO1 -0.87622 -0.87622
BRD7 SPTAN1 -0.80544 -0.80544
BRD7 TNNT1 -0.90794 -0.90794
BSAP CUX1 -0.80933 -0.80933
BSAP DNAJB11 -0.80549 -0.80549
BSAP HERPUD2 -0.84791 -0.84791
BSAP ITGA3 -0.92614 -0.92614
BSAP MARK4 -0.86057 -0.86057
BSAP MATN2 -0.80757 -0.80757
BSAP POLR3A -0.83901 -0.83901
BSAP Rpl3 -0.843 -0.843
BSAP TNS1 -0.88677 -0.88677
BTBD9 CDH15 -0.84083 -0.84083
BTBD9 NFIA -0.80312 -0.80312
BTRC CCDC7 -0.929 -0.929
BTRC CDH10 -0.8751 -0.8751
BTRC CMTM7 -0.82203 -0.82203
BTRC COG1 -0.82369 -0.82369
BTRC COL8A1 -0.8094 -0.8094
BTRC CPB1 -0.82409 -0.82409
BTRC FBN3 -0.84232 -0.84232
BTRC FYN -0.90906 -0.90906
BTRC GPR88 -0.90071 -0.90071
BTRC HNRPM -0.80572 -0.80572
BTRC HSPG2 -0.89044 -0.89044
BTRC JAKMIP2 -0.86537 -0.86537
BTRC KCNIP4 -0.81863 -0.81863
BTRC LCMT1 -0.83356 -0.83356
BTRC MTR -0.87642 -0.87642
BTRC MYCBP2 -0.9384 -0.9384
BTRC N4BP2L2 -0.88864 -0.88864
BTRC NTRK3 -0.88086 -0.88086
BTRC PARK2 -0.92875 -0.92875
BTRC PDE3A -0.82796 -0.82796
BTRC PDLIM5 -0.81052 -0.81052
BTRC PEX11A -0.84991 -0.84991
BTRC PHF11 -0.9152 -0.9152
BTRC PLA2G4A -0.83027 -0.83027
BTRC PLXNA2 -0.85576 -0.85576
BTRC PRG3 -0.81983 -0.81983
BTRC PTPRK -0.87716 -0.87716
BTRC SCHIP1 -0.80598 -0.80598
BTRC TLL1 -0.88007 -0.88007
BTRC TMPRSS4 -0.82409 -0.82409
BTRC TMX4 -0.92786 -0.92786
BTRC TRAPPC9 -0.83042 -0.83042
BTRC TSEN54 -0.81407 -0.81407
BTRC USP28 -0.84414 -0.84414
C1QTNF7 CLIP2 -0.80601 -0.80601
C6 CACNG7 -0.81037 -0.81037
C6 KIAA1797 -0.84132 -0.84132
C6 MYLIP -0.91194 -0.91194
C6 SYK -0.86693 -0.86693
C6 TBCD -0.86978 -0.86978
C9 COL11A2 -0.88323 -0.88323
C9 DCLK1 -0.89059 -0.89059
C9 DNAH9 -0.85629 -0.85629
C9 DOK6 -0.81871 -0.81871
C9 GMDS -0.80733 -0.80733
C9 LRRC2 -0.90086 -0.90086
C9 NRXN3 -0.83239 -0.83239
C9 ROBO1 -0.80721 -0.80721
C9 SGMS1 -0.82816 -0.82816
C9 TNNT1 -0.83704 -0.83704
CABP7 ITGA3 -0.80153 -0.80153
CACNA1A CCDC7 -0.81941 -0.81941
CACNA1A LCMT1 -0.84698 -0.84698
CACNA1A LIMK2 -0.80576 -0.80576
CACNA1A MTR -0.8324 -0.8324
CACNA1A PCCA -0.81178 -0.81178
CACNA1A PHF11 -0.84853 -0.84853
CACNA1A SFXN3 -0.8637 -0.8637
CACNA1A SHISA9 -0.81792 -0.81792
CACNA1A SLC9A4 -0.82154 -0.82154
CACNA1A TMEM182 -0.89957 -0.89957
CACNA1E CSMD1 -0.82725 -0.82725
CACNA2D1 CAST -0.87105 -0.87105
CACNA2D1 DGKG -0.80654 -0.80654
CACNA2D1 eag-related -0.82751 -0.82751
CACNA2D1 NCF4 -0.80777 -0.80777
CACNA2D1 SEM3C -0.87054 -0.87054
CACNA2D1 SLC4A4 -0.83119 -0.83119
CACNG2 CADPS -0.87599 -0.87599
CACNG2 PKP2 -0.84005 -0.84005
CACNG7 DSP -0.80486 -0.80486
CACNG7 GRIK2 -0.85219 -0.85219
CACNG7 PCAF -0.82855 -0.82855
CACNG7 SH3D19 -0.84494 -0.84494
CACNG7 STX8 -0.92128 -0.92128
CACNG7 UHRF2 -0.82021 -0.82021
CADM2 SLC24A2 -0.84763 -0.84763
CADM2 TNNT1 -0.83272 -0.83272
CADPS SYT10 -0.9185 -0.9185
CALN1 CCRN4L -0.8383 -0.8383
CALN1 CUX1 -0.88618 -0.88618
CALN1 GTDC1 -0.85023 -0.85023
CALN1 GTF3C1 -0.8629 -0.8629
CALN1 HERPUD2 -0.87547 -0.87547
CALN1 Rpl3 -0.83934 -0.83934
CALN1 UGP2 -0.85702 -0.85702
CAMKK2 CCRN4L -0.80287 -0.80287
CAMKK2 CDH12 -0.80525 -0.80525
CAMKK2 CDH6 -0.81981 -0.81981
CAMKK2 CNTN1 -0.80573 -0.80573
CAMKK2 DISP1 -0.82509 -0.82509
CAMKK2 EP400 -0.86401 -0.86401
CAMKK2 FAM48A -0.90911 -0.90911
CAMKK2 GRIK4 -0.87775 -0.87775
CAMKK2 HUNK -0.83189 -0.83189
CAMKK2 INTS5 -0.85758 -0.85758
CAMKK2 KCNH7 -0.83473 -0.83473
CAMKK2 MAML3 -0.81564 -0.81564
CAMKK2 MAPRE2 -0.86904 -0.86904
CAMKK2 MGST2 -0.8502 -0.8502
CAMKK2 MMP16 -0.80076 -0.80076
CAMKK2 NECAB2 -0.8387 -0.8387
CAMKK2 NPR3 -0.82677 -0.82677
CAMKK2 PDE11A -0.8188 -0.8188
CAMKK2 PDGFC -0.87295 -0.87295
CAMKK2 PGM2 -0.84077 -0.84077
CAMKK2 RAB18 -0.83016 -0.83016
CAMKK2 RAB2A -0.9567 -0.9567
CAMKK2 RFC5 -0.82999 -0.82999
CAMKK2 RUFY1 -0.82115 -0.82115
CAMKK2 SI -0.80538 -0.80538
CAMKK2 SLC9A2 -0.84513 -0.84513
CAMKK2 SPATA21 -0.90199 -0.90199
CAMKK2 STMN3 -0.80104 -0.80104
CAMKK2 TOP3B -0.80745 -0.80745
CAMKK2 UGCGL2 -0.92921 -0.92921
CAMKK2 UGP2 -0.82569 -0.82569
CAMKK2 WFDC5 -0.81011 -0.81011
CAND1 CELF4 -0.81796 -0.81796
CAND1 DSC2 -0.80335 -0.80335
CAND1 SGSM1 -0.80953 -0.80953
CAND1 TXNL1 -0.81881 -0.81881
CARS CPB1 -0.85418 -0.85418
CARS ECE1 -0.83242 -0.83242
CARS ENPEP -0.81764 -0.81764
CARS FBN3 -0.86598 -0.86598
CARS FYN -0.84404 -0.84404
CARS GRIP2 -0.83187 -0.83187
CARS MYCBP2 -0.86686 -0.86686
CARS NDUFAF2 -0.83926 -0.83926
CARS PARK2 -0.90488 -0.90488
CARS PNMA2 -0.82557 -0.82557
CARS PTPRK -0.85974 -0.85974
CARS RHOBTB1 -0.92212 -0.92212
CARS SCARF1 -0.81165 -0.81165
CARS SCHIP1 -0.83091 -0.83091
CARS SPG7 -0.82778 -0.82778
CARS SRPK2 -0.902 -0.902
CARS TNFRSF1B -0.83253 -0.83253
CARS TSEN54 -0.84863 -0.84863
CARS WDR36 -0.91641 -0.91641
CARS2 CDH11 -0.8372 -0.8372
CARS2 CDH13 -0.9306 -0.9306
CARS2 CDH18 -0.81816 -0.81816
CARS2 CDH4 -0.8675 -0.8675
CARS2 CDH6 -0.87901 -0.87901
CARS2 CSN1S1 -0.81825 -0.81825
CARS2 CTNND2 -0.85396 -0.85396
CARS2 DPP6 -0.80134 -0.80134
CARS2 DSE -0.80287 -0.80287
CARS2 EXOC4 -0.81925 -0.81925
CARS2 FAM48A -0.80608 -0.80608
CARS2 GSX2 -0.83135 -0.83135
CARS2 IL27RA -0.86821 -0.86821
CARS2 LPHN3 -0.87145 -0.87145
CARS2 LYZ2 -0.86905 -0.86905
CARS2 MFAP2 -0.85173 -0.85173
CARS2 NECAB2 -0.88227 -0.88227
CARS2 NPR3 -0.9099 -0.9099
CARS2 NRXN1 -0.86723 -0.86723
CARS2 PDE11A -0.8679 -0.8679
CARS2 PGM2 -0.89196 -0.89196
CARS2 PTPRB -0.86329 -0.86329
CARS2 SESTD1 -0.91431 -0.91431
CARS2 SI -0.87102 -0.87102
CARS2 SLC9A2 -0.87217 -0.87217
CARS2 SLIT2 -0.8477 -0.8477
CARS2 SPATA21 -0.89526 -0.89526
CARS2 STMN3 -0.8271 -0.8271
CARS2 SYNPO -0.80249 -0.80249
CARS2 UGCGL2 -0.8522 -0.8522
CARS2 UGP2 -0.81827 -0.81827
CARS2 UHRF1BP1L -0.8026 -0.8026
CARS2 WFDC5 -0.82082 -0.82082
CARS2 XRN2 -0.85638 -0.85638
CARS2 ZC3H15 -0.88565 -0.88565
CARS2 ZC3H6 -0.85909 -0.85909
CAST STON2 -0.87118 -0.87118
CAST ZNF354A -0.82434 -0.82434
CBL CDH2 -0.81148 -0.81148
CBL CLEC16A -0.84381 -0.84381
CBL COG1 -0.82131 -0.82131
CBL COPG2 -0.80866 -0.80866
CBL ENPEP -0.8488 -0.8488
CBL FYN -0.80577 -0.80577
CBL LYCAT -0.87523 -0.87523
CBL ME1 -0.80718 -0.80718
CBL MMP25 -0.82903 -0.82903
CBL NEURL -0.85898 -0.85898
CBL PDPN -0.91274 -0.91274
CBL RABGGTB -0.81802 -0.81802
CBL SLC9A11 -0.89458 -0.89458
CBL TMEM16A -0.94549 -0.94549
CBL TNFRSF1B -0.80336 -0.80336
CBL XRCC6 -0.80011 -0.80011
CC2D1B CPVL -0.84107 -0.84107
CC2D1B FRS2 -0.81741 -0.81741
CC2D1B TMEM163 -0.81533 -0.81533
CCAR1 KBTBD7 -0.86531 -0.86531
CCAR1 PRKCH -0.85951 -0.85951
CCAR1 WBSCR17 -0.86932 -0.86932
CCAR1 ZP2 -0.82583 -0.82583
CCBE1 CRLF2 -0.89392 -0.89392
CCBE1 HMCN1 -0.80584 -0.80584
CCBE1 INPP4A -0.81748 -0.81748
CCBE1 NALCN -0.8344 -0.8344
CCBE1 UNC5C -0.83954 -0.83954
CCBE1 VAT1L -0.80747 -0.80747
CCDC109B LRRK1 -0.82346 -0.82346
CCDC122 CNTNAP2 -0.83895 -0.83895
CCDC122 DNAH5 -0.88556 -0.88556
CCDC122 EXOC4 -0.81846 -0.81846
CCDC122 GTF2F2 -0.92927 -0.92927
CCDC122 IL27RA -0.82969 -0.82969
CCDC122 INVS -0.81975 -0.81975
CCDC122 NRXN1 -0.85347 -0.85347
CCDC122 RBMS3 -0.8831 -0.8831
CCDC122 RIPK4 -0.80905 -0.80905
CCDC122 UPK1B -0.82456 -0.82456
CCDC138 NTRK3 -0.83126 -0.83126
CCDC138 RAI1 -0.83527 -0.83527
CCDC138 ZNF264 -0.8106 -0.8106
CCDC155 CMTM7 -0.81268 -0.81268
CCDC155 PCSK6 -0.84903 -0.84903
CCDC155 PRPF40B -0.80233 -0.80233
CCDC155 RTF1 -0.88839 -0.88839
CCDC155 SDK1 -0.85913 -0.85913
CCDC155 SLC7A11 -0.8111 -0.8111
CCDC155 SNX18 -0.81889 -0.81889
CCDC155 ZNF264 -0.85496 -0.85496
CCDC7 CHST1 -0.83766 -0.83766
CCDC7 CNTNAP5 -0.87669 -0.87669
CCDC7 CPE -0.84888 -0.84888
CCDC7 EXOC6 -0.83223 -0.83223
CCDC7 HTR3B -0.8944 -0.8944
CCDC7 LIMD1 -0.86917 -0.86917
CCDC7 MAPK15 -0.83684 -0.83684
CCDC7 MGLL -0.8365 -0.8365
CCDC7 MMD -0.80376 -0.80376
CCDC7 MMP16 -0.86244 -0.86244
CCDC7 PDHX -0.82274 -0.82274
CCDC7 PROM2 -0.83047 -0.83047
CCDC7 PTPRO -0.84415 -0.84415
CCDC7 SLC9A9 -0.81133 -0.81133
CCDC7 SMOX -0.85876 -0.85876
CCDC7 SORBS1 -0.80203 -0.80203
CCDC7 TM4SF1 -0.86536 -0.86536
CCDC7 TMEM108 -0.82011 -0.82011
CCDC7 UBE4A -0.84898 -0.84898
CCDC7 yeast -0.81486 -0.81486
CCDC7 ZNF66 -0.82088 -0.82088
CCDC7 ZP2 -0.90182 -0.90182
CCDC91 DEK -0.81924 -0.81924
CCDC91 DYSF -0.83317 -0.83317
CCDC91 GLULD1 -0.80577 -0.80577
CCDC91 NOX4 -0.86219 -0.86219
CCDC91 ODZ3 -0.83479 -0.83479
CCDC91 SLC4A4 -0.82188 -0.82188
CCDC91 SNAP91 -0.8209 -0.8209
CCDC91 STX12 -0.84372 -0.84372
CCDC91 TMEM16A -0.82143 -0.82143
CCDC91 TOPBP1 -0.83948 -0.83948
CCDC91 XRCC6 -0.89811 -0.89811
CCDC91 ZNF567 -0.87383 -0.87383
CCNC CNOT2 -0.80852 -0.80852
CCNC DIAPH3 -0.82109 -0.82109
CCNC FER1L3 -0.85973 -0.85973
CCNC PKM2 -0.94467 -0.94467
CCNC VTCN1 -0.9475 -0.9475
CCNH NUMB -0.82693 -0.82693
CCNH TNFRSF1B -0.80493 -0.80493
CCNH WNT5B -0.81427 -0.81427
CCPG1 DYX1C1 -0.92077 -0.92077
CCPG1 EXOC6 -0.80727 -0.80727
CCPG1 FLCN -0.87734 -0.87734
CCPG1 HTR2A -0.84779 -0.84779
CCPG1 NEDD4 -0.80522 -0.80522
CCPG1 NFIA -0.80044 -0.80044
CCPG1 PRKCH -0.82587 -0.82587
CCPG1 TNNT1 -0.83731 -0.83731
CCPG1 USP32 -0.80028 -0.80028
CCPG1 WDR34 -0.80188 -0.80188
CCPG1 ZNF354A -0.83839 -0.83839
CCRN4L ENTHD1 -0.83128 -0.83128
CCRN4L GSG1L -0.80094 -0.80094
CCRN4L LIMK2 -0.85213 -0.85213
CCRN4L MOV10 -0.8698 -0.8698
CCRN4L PAPPA -0.84227 -0.84227
CCRN4L TMEM182 -0.8129 -0.8129
CCRN4L TROAP -0.81642 -0.81642
CCT6B CDH2 -0.81435 -0.81435
CCT6B CLEC16A -0.82436 -0.82436
CCT6B FGD5 -0.82385 -0.82385
CCT6B GLULD1 -0.84339 -0.84339
CCT6B MAPK10 -0.82135 -0.82135
CCT6B ME1 -0.87271 -0.87271
CCT6B MMP25 -0.80217 -0.80217
CCT6B NEURL -0.815 -0.815
CCT6B PLTP -0.80773 -0.80773
CCT6B PPP2R5A -0.84382 -0.84382
CCT6B RABGGTB -0.89503 -0.89503
CCT6B SLC9A11 -0.85233 -0.85233
CCT6B TMEM16A -0.8656 -0.8656
CCT6B TNFRSF1B -0.84387 -0.84387
CD247 ENPEP -0.89976 -0.89976
CD247 LYCAT -0.85957 -0.85957
CD247 RASSF2 -0.81504 -0.81504
CD247 TOPBP1 -0.8062 -0.8062
CD247 TTLL5 -0.81442 -0.81442
CD8B CDK6 -0.8468 -0.8468
CD8B CST9L -0.82476 -0.82476
CD8B NRG3 -0.88367 -0.88367
CDC2L6 CST9L -0.8049 -0.8049
CDC2L6 SYPL1 -0.80641 -0.80641
CDC42BPA RPL27A -0.80252 -0.80252
CDCA5 HELB -0.80481 -0.80481
CDH10 CDH12 -0.8387 -0.8387
CDH10 CHST1 -0.83892 -0.83892
CDH10 CNTNAP5 -0.89194 -0.89194
CDH10 CPE -0.81161 -0.81161
CDH10 CRAMP1L -0.81206 -0.81206
CDH10 FAM48A -0.84005 -0.84005
CDH10 FIZ1 -0.84325 -0.84325
CDH10 GJA9 -0.81034 -0.81034
CDH10 LIMD1 -0.89896 -0.89896
CDH10 LOH12CR1 -0.80059 -0.80059
CDH10 MMP16 -0.82585 -0.82585
CDH10 MXRA7 -0.80922 -0.80922
CDH10 NFATC2 -0.82817 -0.82817
CDH10 NFKB1 -0.8368 -0.8368
CDH10 PDZD2 -0.88074 -0.88074
CDH10 PRCP -0.91216 -0.91216
CDH10 PTPRR -0.81974 -0.81974
CDH10 RGSL2 -0.80633 -0.80633
CDH10 SSBP2 -0.83473 -0.83473
CDH10 TMEM108 -0.82034 -0.82034
CDH10 TMEM163 -0.85432 -0.85432
CDH10 TOP3B -0.8568 -0.8568
CDH10 UHRF1BP1L -0.88927 -0.88927
CDH11 CMTM7 -0.80559 -0.80559
CDH11 DCC -0.84077 -0.84077
CDH11 ENTHD1 -0.86184 -0.86184
CDH11 LIMK2 -0.8275 -0.8275
CDH11 LRRC7 -0.80884 -0.80884
CDH11 PDE3A -0.8634 -0.8634
CDH11 PGCP -0.89562 -0.89562
CDH11 PHF11 -0.81682 -0.81682
CDH11 PLEKHA3 -0.81833 -0.81833
CDH11 SFXN3 -0.81243 -0.81243
CDH11 TROAP -0.80155 -0.80155
CDH12 GPC6 -0.88443 -0.88443
CDH12 GRIK1 -0.81969 -0.81969
CDH12 GSG1L -0.83057 -0.83057
CDH12 HNRPM -0.82275 -0.82275
CDH12 LCMT1 -0.80173 -0.80173
CDH12 MBNL2 -0.8431 -0.8431
CDH12 MET -0.81159 -0.81159
CDH12 MOV10 -0.83456 -0.83456
CDH12 OAS2 -0.88642 -0.88642
CDH12 PIAS4 -0.88985 -0.88985
CDH12 PIWIL3 -0.91907 -0.91907
CDH12 PLEK -0.83424 -0.83424
CDH12 PLG -0.80661 -0.80661
CDH12 PPM1F -0.86044 -0.86044
CDH12 PRKCSH -0.80718 -0.80718
CDH12 PSD4 -0.90808 -0.90808
CDH12 RAC2 -0.81509 -0.81509
CDH12 SF3A1 -0.89868 -0.89868
CDH12 SGSM1 -0.84201 -0.84201
CDH12 SRGAP1 -0.83514 -0.83514
CDH12 TBX5 -0.80411 -0.80411
CDH13 EGF -0.82361 -0.82361
CDH13 ELN -0.82251 -0.82251
CDH13 ENTHD1 -0.85543 -0.85543
CDH13 FBN3 -0.83149 -0.83149
CDH13 GLIPR1 -0.80163 -0.80163
CDH13 HBS1L -0.86226 -0.86226
CDH13 KLHL14 -0.8685 -0.8685
CDH13 MYO16 -0.80137 -0.80137
CDH13 NPC1 -0.82648 -0.82648
CDH13 OAS2 -0.83295 -0.83295
CDH13 PAPPA -0.82672 -0.82672
CDH13 PDE10A -0.8264 -0.8264
CDH13 PGCP -0.8293 -0.8293
CDH13 PLEK -0.80465 -0.80465
CDH13 RIMS3 -0.92978 -0.92978
CDH13 SAMD12 -0.84654 -0.84654
CDH13 SPG7 -0.81752 -0.81752
CDH13 SRGAP1 -0.84647 -0.84647
CDH13 TXNL1 -0.85644 -0.85644
CDH15 MRVI1 -0.84487 -0.84487
CDH15 RGS7 -0.86962 -0.86962
CDH15 SLC6A9 -0.87322 -0.87322
CDH18 ELN -0.88134 -0.88134
CDH18 FARP1 -0.89234 -0.89234
CDH18 GRIK1 -0.81185 -0.81185
CDH18 GSG1L -0.83865 -0.83865
CDH18 LCMT1 -0.88706 -0.88706
CDH18 LIMK2 -0.84205 -0.84205
CDH18 MBNL2 -0.8385 -0.8385
CDH18 OAS2 -0.88865 -0.88865
CDH18 PLEK -0.88718 -0.88718
CDH18 PLEKHA3 -0.83778 -0.83778
CDH18 PPM1F -0.80379 -0.80379
CDH18 RAC2 -0.8085 -0.8085
CDH18 SRGAP1 -0.89492 -0.89492
CDH18 TBX5 -0.80964 -0.80964
CDH2 EXOC6 -0.84846 -0.84846
CDH2 FANCC -0.83684 -0.83684
CDH2 HRH3 -0.86504 -0.86504
CDH2 HTR3B -0.8677 -0.8677
CDH2 IL23R -0.87741 -0.87741
CDH2 MMD -0.81075 -0.81075
CDH2 NTF3 -0.80654 -0.80654
CDH2 NXPH2 -0.80394 -0.80394
CDH2 PDHX -0.85087 -0.85087
CDH2 PFKP -0.80073 -0.80073
CDH2 PXK -0.85029 -0.85029
CDH2 REEP1 -0.8294 -0.8294
CDH2 SMOX -0.84802 -0.84802
CDH2 TMEM108 -0.80621 -0.80621
CDH2 UBE4A -0.8371 -0.8371
CDH2 ZP2 -0.87569 -0.87569
CDH26 EDEM3 -0.82896 -0.82896
CDH26 PARP8 -0.8116 -0.8116
CDH26 RORA -0.83919 -0.83919
CDH26 SGMS1 -0.84679 -0.84679
CDH26 SPTLC2 -0.85369 -0.85369
CDH26 ZNF304 -0.85897 -0.85897
CDH4 DYNC2LI1 -0.84157 -0.84157
CDH4 ELN -0.82251 -0.82251
CDH4 ENTHD1 -0.83161 -0.83161
CDH4 FARP1 -0.82978 -0.82978
CDH4 INPP4A -0.86743 -0.86743
CDH4 KIT -0.84388 -0.84388
CDH4 LIMK2 -0.83334 -0.83334
CDH4 MARCH11 -0.87526 -0.87526
CDH4 MEF2C -0.81172 -0.81172
CDH4 MMAB -0.86719 -0.86719
CDH4 MYOM2 -0.80868 -0.80868
CDH4 NDRG3 -0.85763 -0.85763
CDH4 NR2C2 -0.88704 -0.88704
CDH4 OAS2 -0.82135 -0.82135
CDH4 OXNAD1 -0.80261 -0.80261
CDH4 PDE10A -0.81752 -0.81752
CDH4 PLEK -0.87578 -0.87578
CDH4 PLEKHA3 -0.85302 -0.85302
CDH4 PSD4 -0.80121 -0.80121
CDH4 SLC12A2 -0.85181 -0.85181
CDH4 SNX29 -0.87079 -0.87079
CDH4 SRGAP1 -0.88731 -0.88731
CDH4 TBX5 -0.91383 -0.91383
CDH4 YIPF7 -0.81047 -0.81047
CDH6 CEP110 -0.81318 -0.81318
CDH6 DLG2 -0.80021 -0.80021
CDH6 ELN -0.81833 -0.81833
CDH6 ENTHD1 -0.89827 -0.89827
CDH6 GABRB1 -0.82388 -0.82388
CDH6 GSG1L -0.83403 -0.83403
CDH6 IFT81 -0.81133 -0.81133
CDH6 INPP4A -0.80499 -0.80499
CDH6 LCA5L -0.81972 -0.81972
CDH6 LIMK2 -0.86114 -0.86114
CDH6 LRRC7 -0.85336 -0.85336
CDH6 MEF2C -0.84832 -0.84832
CDH6 MMAB -0.90428 -0.90428
CDH6 MOV10 -0.83233 -0.83233
CDH6 MYOM2 -0.91843 -0.91843
CDH6 NALCN -0.82852 -0.82852
CDH6 NDRG3 -0.81863 -0.81863
CDH6 OAS2 -0.81907 -0.81907
CDH6 OXNAD1 -0.81789 -0.81789
CDH6 PAPPA -0.87337 -0.87337
CDH6 PLEK -0.86701 -0.86701
CDH6 PLEKHA3 -0.82608 -0.82608
CDH6 RIMS3 -0.80322 -0.80322
CDH6 SAMD12 -0.83738 -0.83738
CDH6 SRGAP1 -0.88779 -0.88779
CDH6 TBX5 -0.8689 -0.8689
CDH6 TROAP -0.86271 -0.86271
CDH6 YIPF7 -0.88908 -0.88908
CDH9 DLG2 -0.80252 -0.80252
CDH9 DYNC2LI1 -0.82785 -0.82785
CDH9 GSG1L -0.80939 -0.80939
CDH9 HSPB8 -0.89828 -0.89828
CDH9 LCA5L -0.8386 -0.8386
CDH9 MMAB -0.85288 -0.85288
CDH9 MYOM2 -0.81039 -0.81039
CDH9 NDRG3 -0.94337 -0.94337
CDH9 NR2C2 -0.89615 -0.89615
CDH9 OXNAD1 -0.85211 -0.85211
CDH9 PRKCSH -0.80036 -0.80036
CDH9 RAB11FIP3 -0.80823 -0.80823
CDH9 SLC12A2 -0.8681 -0.8681
CDH9 SRGAP1 -0.83323 -0.83323
CDH9 TBX5 -0.83572 -0.83572
CDK6 COL11A2 -0.89111 -0.89111
CDK6 FAT -0.83544 -0.83544
CDK6 FRMD5 -0.81186 -0.81186
CDK6 PCDHGA1 -0.80974 -0.80974
CDK6 PCDHGA7 -0.80974 -0.80974
CELF4 CNTN1 -0.86517 -0.86517
CELF4 CSN1S1 -0.81296 -0.81296
CELF4 FAM48A -0.84 -0.84
CELF4 FAR1 -0.93467 -0.93467
CELF4 GRB2 -0.8755 -0.8755
CELF4 KCNB1 -0.80079 -0.80079
CELF4 MAPRE2 -0.94865 -0.94865
CELF4 NECAB2 -0.84835 -0.84835
CELF4 PCDH7 -0.91633 -0.91633
CELF4 PDE11A -0.83624 -0.83624
CELF4 RAB33B -0.81049 -0.81049
CELF4 SECISBP2 -0.8557 -0.8557
CELF4 SGTB -0.86812 -0.86812
CELF4 SI -0.8209 -0.8209
CELF4 SUFU -0.80404 -0.80404
CELF4 TMEM163 -0.83896 -0.83896
CELF4 UGCGL2 -0.8186 -0.8186
CELF4 UHRF1BP1L -0.82267 -0.82267
CENPC1 EFHA2 -0.85712 -0.85712
CENPC1 NCF4 -0.80441 -0.80441
CENPC1 PRKG1 -0.81932 -0.81932
CENPF RAB18 -0.83054 -0.83054
CEP110 GPD2 -0.82081 -0.82081
CEP110 MAML2 -0.86304 -0.86304
CEP110 MFAP2 -0.81056 -0.81056
CEP110 POLR3A -0.80567 -0.80567
CEP110 UGP2 -0.86299 -0.86299
CEP170 CHST1 -0.847 -0.847
CEP170 CNGA3 -0.82659 -0.82659
CEP170 ELMO1 -0.82385 -0.82385
CEP170 FAM48A -0.82189 -0.82189
CEP170 GABBR2 -0.80483 -0.80483
CEP170 GSX2 -0.8218 -0.8218
CEP170 LPHN3 -0.84838 -0.84838
CEP170 LYZ2 -0.84297 -0.84297
CEP170 MAPRE2 -0.85391 -0.85391
CEP170 MARCH2 -0.81944 -0.81944
CEP170 NRXN1 -0.80255 -0.80255
CEP170 PDE11A -0.87209 -0.87209
CEP170 RUFY1 -0.85473 -0.85473
CEP170 SGK3 -0.86507 -0.86507
CEP170 SI -0.83388 -0.83388
CEP170 SLC5A9 -0.80939 -0.80939
CHCHD3 CNTN1 -0.83606 -0.83606
CHCHD3 EXOC4 -0.83614 -0.83614
CHCHD3 FAM48A -0.89222 -0.89222
CHCHD3 HUNK -0.80373 -0.80373
CHCHD3 LPHN3 -0.86283 -0.86283
CHCHD3 MGST2 -0.80206 -0.80206
CHCHD3 NKAIN2 -0.87543 -0.87543
CHCHD3 RAB2A -0.80757 -0.80757
CHCHD3 RUFY1 -0.8376 -0.8376
CHCHD3 SPATA21 -0.88387 -0.88387
CHCHD3 TMEM163 -0.87705 -0.87705
CHD1L WDFY1 -0.81228 -0.81228
CHEK2 CLDN10 -0.83801 -0.83801
CHEK2 FARP1 -0.85396 -0.85396
CHEK2 GRIK1 -0.80655 -0.80655
CHEK2 GSG1L -0.89886 -0.89886
CHEK2 LCMT1 -0.88216 -0.88216
CHEK2 LIMK2 -0.88976 -0.88976
CHEK2 MBNL2 -0.88441 -0.88441
CHEK2 MOV10 -0.83839 -0.83839
CHEK2 PIWIL3 -0.84005 -0.84005
CHEK2 PPM1F -0.84476 -0.84476
CHEK2 SRGAP1 -0.84898 -0.84898
CHEK2 TMEM182 -0.85649 -0.85649
CHEK2 TTLL5 -0.82566 -0.82566
CHST1 COG1 -0.8141 -0.8141
CHST1 COL11A1 -0.82943 -0.82943
CHST1 DAPK1 -0.82792 -0.82792
CHST1 DCC -0.8317 -0.8317
CHST1 ECHDC2 -0.85889 -0.85889
CHST1 FBN3 -0.84734 -0.84734
CHST1 FYN -0.86629 -0.86629
CHST1 GLIPR1 -0.80237 -0.80237
CHST1 GRIK1 -0.84664 -0.84664
CHST1 GRIP2 -0.83142 -0.83142
CHST1 HSPG2 -0.8794 -0.8794
CHST1 JAKMIP2 -0.88235 -0.88235
CHST1 LCMT1 -0.8929 -0.8929
CHST1 LIMK2 -0.87887 -0.87887
CHST1 METTL14 -0.85919 -0.85919
CHST1 MTR -0.80473 -0.80473
CHST1 MYCBP2 -0.85431 -0.85431
CHST1 PARK2 -0.92138 -0.92138
CHST1 PDE10A -0.81461 -0.81461
CHST1 PDE3A -0.9314 -0.9314
CHST1 PDLIM5 -0.88097 -0.88097
CHST1 PEX11A -0.81905 -0.81905
CHST1 PHF11 -0.85197 -0.85197
CHST1 PIAS4 -0.833 -0.833
CHST1 PPM1F -0.84253 -0.84253
CHST1 PRG3 -0.87257 -0.87257
CHST1 PTPRK -0.90608 -0.90608
CHST1 RECK -0.82558 -0.82558
CHST1 SHISA9 -0.80276 -0.80276
CHST1 STOX1 -0.82925 -0.82925
CHST1 TCF7L2 -0.83241 -0.83241
CHST1 TLL1 -0.89488 -0.89488
CHST1 TMEM182 -0.83105 -0.83105
CHST1 TRAPPC9 -0.88648 -0.88648
CHST1 TTLL5 -0.81735 -0.81735
CHST1 TXNL1 -0.85856 -0.85856
CLDN10 CSN1S1 -0.80402 -0.80402
CLDN10 CTNND2 -0.8097 -0.8097
CLDN10 DACH1 -0.80005 -0.80005
CLDN10 KCNH7 -0.8014 -0.8014
CLDN10 MARCH2 -0.81256 -0.81256
CLDN10 RGS6 -0.80587 -0.80587
CLDN10 SECISBP2 -0.83351 -0.83351
CLDN10 SGK3 -0.89604 -0.89604
CLEC16A DOK6 -0.83445 -0.83445
CLEC16A FGF2 -0.80917 -0.80917
CLEC16A KBTBD7 -0.8012 -0.8012
CLEC16A KLHL18 -0.85655 -0.85655
CLEC16A NFKB1 -0.87497 -0.87497
CLEC16A PXK -0.82967 -0.82967
CLEC16A ROCK2 -0.82551 -0.82551
CLEC16A ZNF521 -0.80668 -0.80668
CLIP2 INPP4B -0.8493 -0.8493
CLIP2 KLHL29 -0.80984 -0.80984
CLIP2 KPNA3 -0.83874 -0.83874
CLIP2 MATN2 -0.82209 -0.82209
CLIP2 RERG -0.84352 -0.84352
CLIP2 STT3B -0.83454 -0.83454
CLIP2 TACR3 -0.8043 -0.8043
CLIP2 TMEM2 -0.85335 -0.85335
CLIP2 TNS1 -0.81815 -0.81815
CLN8 COL25A1 -0.82718 -0.82718
CLN8 DCC -0.86586 -0.86586
CLN8 NPAL1 -0.83007 -0.83007
CLN8 TCF7L2 -0.85773 -0.85773
CLOCK DYSF -0.83272 -0.83272
CLOCK EXT1 -0.81524 -0.81524
CLOCK ME1 -0.80274 -0.80274
CLOCK ODZ3 -0.84673 -0.84673
CLOCK PLCL2 -0.84338 -0.84338
CLOCK PPAN-P2RY11 -0.8103 -0.8103
CLOCK TACR3 -0.81731 -0.81731
CLOCK TRPV4 -0.80645 -0.80645
CLPTM1L DSE -0.81511 -0.81511
CLPTM1L KCNH7 -0.80099 -0.80099
CLPTM1L MARCH2 -0.87371 -0.87371
CLPTM1L PDE11A -0.81557 -0.81557
CLPTM1L RAB33B -0.84723 -0.84723
CLPTM1L SECISBP2 -0.80032 -0.80032
CLPTM1L SGK3 -0.87844 -0.87844
CLPTM1L SLIT2 -0.832 -0.832
CLPTM1L UGCGL2 -0.84043 -0.84043
CMTM7 HTR3B -0.81725 -0.81725
CMTM7 MCM5 -0.83481 -0.83481
CMTM7 MGLL -0.85107 -0.85107
CMTM7 PROM2 -0.88028 -0.88028
CMTM7 PTPRO -0.87757 -0.87757
CMTM7 RFWD2 -0.85396 -0.85396
CMTM7 SORBS1 -0.82922 -0.82922
CMTM7 TM4SF1 -0.82591 -0.82591
CMTM7 USP48 -0.81878 -0.81878
CNGA3 FBN3 -0.89186 -0.89186
CNGA3 IFT81 -0.80481 -0.80481
CNGA3 OXSR1 -0.87821 -0.87821
CNGA3 PARK2 -0.85729 -0.85729
CNGA3 PHF11 -0.80709 -0.80709
CNGA3 PTPRK -0.86138 -0.86138
CNGA3 RPS6KC1 -0.80503 -0.80503
CNGA3 SCHIP1 -0.823 -0.823
CNGA3 TESK2 -0.84429 -0.84429
CNN2 FAM83D -0.84108 -0.84108
CNN2 NRG3 -0.80188 -0.80188
CNN2 NXPH1 -0.88147 -0.88147
CNN2 ODZ3 -0.80372 -0.80372
CNN2 PRKG1 -0.84175 -0.84175
CNN2 TGFBR3 -0.85918 -0.85918
CNN2 TNFAIP8 -0.80431 -0.80431
CNOT2 LRP8 -0.84566 -0.84566
CNOT2 RASSF2 -0.83919 -0.83919
CNST GRIK2 -0.81794 -0.81794
CNST INPP4B -0.83019 -0.83019
CNST PLTP -0.80239 -0.80239
CNST PPAN-P2RY11 -0.81174 -0.81174
CNST RERG -0.90101 -0.90101
CNST TACR3 -0.81512 -0.81512
CNST TMEM2 -0.83509 -0.83509
CNST TNS1 -0.80942 -0.80942
CNST TRPV4 -0.8014 -0.8014
CNTN1 DYNC2LI1 -0.87661 -0.87661
CNTN1 ELOVL1 -0.88117 -0.88117
CNTN1 EPHB1 -0.9289 -0.9289
CNTN1 IL20RB -0.81121 -0.81121
CNTN1 INPP4A -0.85553 -0.85553
CNTN1 KLHL14 -0.87395 -0.87395
CNTN1 LCA5L -0.84116 -0.84116
CNTN1 MET -0.8697 -0.8697
CNTN1 MYO16 -0.85759 -0.85759
CNTN1 PAPPA -0.80454 -0.80454
CNTN1 PCGF1 -0.88735 -0.88735
CNTN1 PIAS4 -0.84534 -0.84534
CNTN1 PSD4 -0.80857 -0.80857
CNTN1 RIMS3 -0.88292 -0.88292
CNTN1 SRGAP1 -0.81406 -0.81406
CNTN1 TBX5 -0.82426 -0.82426
CNTN1 WHITE -0.86505 -0.86505
CNTN1 YIPF7 -0.82814 -0.82814
CNTNAP2 EMID2 -0.82453 -0.82453
CNTNAP2 MKL2 -0.84072 -0.84072
CNTNAP2 OXNAD1 -0.82704 -0.82704
CNTNAP2 PLEK -0.80856 -0.80856
CNTNAP2 PLEKHA3 -0.87162 -0.87162
CNTNAP2 YIPF7 -0.82251 -0.82251
CNTNAP5 COG1 -0.82113 -0.82113
CNTNAP5 ENPEP -0.80554 -0.80554
CNTNAP5 FBN3 -0.89731 -0.89731
CNTNAP5 FYN -0.85236 -0.85236
CNTNAP5 HSPG2 -0.80466 -0.80466
CNTNAP5 JAKMIP2 -0.84356 -0.84356
CNTNAP5 LCMT1 -0.81823 -0.81823
CNTNAP5 MYCBP2 -0.88779 -0.88779
CNTNAP5 N4BP2L2 -0.8387 -0.8387
CNTNAP5 NTRK3 -0.84103 -0.84103
CNTNAP5 PARK2 -0.9359 -0.9359
CNTNAP5 PHF11 -0.86999 -0.86999
CNTNAP5 PTPRK -0.84676 -0.84676
CNTNAP5 RAI1 -0.80534 -0.80534
CNTNAP5 RPS6KC1 -0.85484 -0.85484
CNTNAP5 SCHIP1 -0.92509 -0.92509
CNTNAP5 SPG7 -0.81276 -0.81276
CNTNAP5 TLL1 -0.82097 -0.82097
CNTNAP5 TMPRSS4 -0.80923 -0.80923
CNTNAP5 TMX4 -0.88136 -0.88136
CNTNAP5 TNFRSF1B -0.89747 -0.89747
CNTNAP5 TOM1L2 -0.80315 -0.80315
CNTNAP5 ZNF264 -0.83468 -0.83468
COBLL1 DEFB122A -0.84964 -0.84964
COBLL1 DNAJC5 -0.84153 -0.84153
COBLL1 DYSF -0.84428 -0.84428
COBLL1 EXT1 -0.83234 -0.83234
COBLL1 GLULD1 -0.81412 -0.81412
COBLL1 IFT52 -0.81814 -0.81814
COBLL1 INPP1 -0.88929 -0.88929
COBLL1 ME1 -0.8255 -0.8255
COBLL1 MINPP1 -0.80546 -0.80546
COBLL1 NOX4 -0.86405 -0.86405
COBLL1 ODZ3 -0.87506 -0.87506
COBLL1 PCDH24 -0.82542 -0.82542
COBLL1 PLTP -0.83033 -0.83033
COBLL1 PNMA2 -0.8304 -0.8304
COBLL1 SNAP91 -0.89216 -0.89216
COBLL1 STX12 -0.80066 -0.80066
COBLL1 WNT5B -0.81667 -0.81667
COBLL1 XRCC6 -0.83045 -0.83045
COG1 DNAH9 -0.81773 -0.81773
COG1 HTR3B -0.86473 -0.86473
COG1 LIMD1 -0.84296 -0.84296
COG1 LTBP3 -0.8743 -0.8743
COG1 MAPK15 -0.81221 -0.81221
COG1 MGLL -0.88923 -0.88923
COG1 PLCE1 -0.81156 -0.81156
COG1 PRCP -0.87473 -0.87473
COG1 PROM2 -0.80489 -0.80489
COG1 SLC5A7 -0.8118 -0.8118
COG1 SORBS1 -0.80576 -0.80576
COG1 STON2 -0.83163 -0.83163
COG1 TRIT1 -0.84418 -0.84418
COG1 UBE4A -0.86515 -0.86515
COG1 WASF1 -0.82523 -0.82523
COG1 ZP2 -0.8955 -0.8955
COL11A1 FBXL13 -0.93183 -0.93183
COL11A1 HTR3B -0.84471 -0.84471
COL11A1 MGLL -0.80683 -0.80683
COL11A1 SMOX -0.85449 -0.85449
COL11A1 STON2 -0.91607 -0.91607
COL11A1 UBE4A -0.84144 -0.84144
COL11A1 ZP2 -0.80756 -0.80756
COL11A2 CST9L -0.84745 -0.84745
COL11A2 DAPK1 -0.80778 -0.80778
COL11A2 FKBP5 -0.84868 -0.84868
COL11A2 GFM2 -0.82928 -0.82928
COL11A2 NRG3 -0.82954 -0.82954
COL11A2 NUMB -0.83289 -0.83289
COL11A2 OLAH -0.91241 -0.91241
COL11A2 PEX11A -0.81215 -0.81215
COL11A2 PIBF1 -0.8013 -0.8013
COL11A2 PLEKHA5 -0.87179 -0.87179
COL11A2 SOX5 -0.86621 -0.86621
COL11A2 STK38L -0.86793 -0.86793
COL11A2 TMPRSS4 -0.80212 -0.80212
COL11A2 USP25 -0.82462 -0.82462
COL1A2 GATAD2A -0.81586 -0.81586
COL1A2 GRM7 -0.80788 -0.80788
COL1A2 KLHL8 -0.80543 -0.80543
COL1A2 OSTF1 -0.80458 -0.80458
COL1A2 PAX8 -0.80758 -0.80758
COL1A2 TBCD -0.91363 -0.91363
COL25A1 CPAMD8 -0.91411 -0.91411
COL25A1 GSX2 -0.84175 -0.84175
COL25A1 RTN4IP1 -0.85624 -0.85624
COL25A1 SLC5A9 -0.81906 -0.81906
COL25A1 TMEM163 -0.80707 -0.80707
COL25A1 UHRF1BP1L -0.88266 -0.88266
COL4A2 INPP4B -0.80984 -0.80984
COL4A2 PPAN-P2RY11 -0.86631 -0.86631
COL4A2 RERG -0.86476 -0.86476
COL4A2 RPL27A -0.8187 -0.8187
COL4A2 TSSC1 -0.86135 -0.86135
COL4A3 EDEM1 -0.90116 -0.90116
COL4A3 FAM19A1 -0.80346 -0.80346
COL4A3 LPP -0.80407 -0.80407
COL4A3 PDGFRB -0.83633 -0.83633
COL4A3 SPATA3 -0.83535 -0.83535
COL8A1 LRFN5 -0.81347 -0.81347
COL8A1 PTPRR -0.8298 -0.8298
COPG2 DNAH9 -0.84921 -0.84921
COPG2 GMDS -0.84251 -0.84251
COPG2 HTR3B -0.8648 -0.8648
COPG2 LGR5 -0.80397 -0.80397
COPG2 MCM5 -0.81093 -0.81093
COPG2 MGLL -0.90507 -0.90507
COPG2 PRR5L -0.88655 -0.88655
COPG2 STON2 -0.80102 -0.80102
COPG2 ZP2 -0.8029 -0.8029
CORIN MARCH11 -0.82879 -0.82879
CORIN PDE10A -0.84128 -0.84128
CPAMD8 DCC -0.86859 -0.86859
CPAMD8 GLIPR1 -0.84571 -0.84571
CPAMD8 MARCH3 -0.90251 -0.90251
CPAMD8 MYO16 -0.85756 -0.85756
CPAMD8 N4BP2L2 -0.84531 -0.84531
CPAMD8 NPAL1 -0.83295 -0.83295
CPAMD8 PGCP -0.81707 -0.81707
CPAMD8 PHF11 -0.91502 -0.91502
CPAMD8 RIMS3 -0.86496 -0.86496
CPAMD8 TLL1 -0.86553 -0.86553
CPB1 MXRA7 -0.85205 -0.85205
CPB1 PDHX -0.83677 -0.83677
CPB1 ST6GALNAC1 -0.83156 -0.83156
CPB1 TMEM108 -0.89468 -0.89468
CPB1 TMEM117 -0.81304 -0.81304
CPB1 yeast -0.89283 -0.89283
CPE CST9L -0.81102 -0.81102
CPE FYN -0.89598 -0.89598
CPE GRIP2 -0.86243 -0.86243
CPE HNRPM -0.83624 -0.83624
CPE HSPG2 -0.84684 -0.84684
CPE JAKMIP2 -0.82183 -0.82183
CPE LRRCC1 -0.82032 -0.82032
CPE MINPP1 -0.80011 -0.80011
CPE MTR -0.9098 -0.9098
CPE MYCBP2 -0.90697 -0.90697
CPE N4BP2L2 -0.83726 -0.83726
CPE PARK2 -0.88907 -0.88907
CPE PDLIM5 -0.84008 -0.84008
CPE PHF11 -0.80989 -0.80989
CPE PTPRK -0.84497 -0.84497
CPE SCHIP1 -0.81522 -0.81522
CPE SNF1LK2 -0.80174 -0.80174
CPE TMEM182 -0.81699 -0.81699
CPE TMPRSS4 -0.80929 -0.80929
CPE TMX4 -0.8201 -0.8201
CPE TSEN54 -0.81159 -0.81159
CPE USP28 -0.80097 -0.80097
CPE WDFY2 -0.81719 -0.81719
CPE WDR36 -0.87278 -0.87278
CPNE8 MEF2C -0.83505 -0.83505
CPNE8 PLEK -0.82672 -0.82672
CPNE8 RAC2 -0.83652 -0.83652
CPNE8 SCHIP1 -0.81866 -0.81866
CPNE8 TMX4 -0.80347 -0.80347
CPVL GPATCH8 -0.87131 -0.87131
CPVL MPRIP -0.81625 -0.81625
CPVL PIBF1 -0.82706 -0.82706
CPVL PLEKHA5 -0.81686 -0.81686
CPVL SYPL1 -0.87942 -0.87942
CPVL UNC45B -0.82162 -0.82162
CPVL USP25 -0.82438 -0.82438
CPVL ZNF432 -0.80266 -0.80266
CRAMP1L MEF2C -0.83305 -0.83305
CRAMP1L PTPRG -0.82355 -0.82355
CRAMP1L SUCLG2 -0.8128 -0.8128
CREBBP SSFA2 -0.84466 -0.84466
CRLF2 CTNNA3 -0.8339 -0.8339
CRLF2 DPP6 -0.87151 -0.87151
CRLF2 EPAS1 -0.80274 -0.80274
CRLF2 KCNG3 -0.80052 -0.80052
CRLF2 WDFY1 -0.80524 -0.80524
CRLF3 ECHDC2 -0.85798 -0.85798
CRLF3 GPC6 -0.81746 -0.81746
CRLF3 HSPG2 -0.8004 -0.8004
CRLF3 JAKMIP2 -0.85606 -0.85606
CRLF3 KCNIP4 -0.82002 -0.82002
CRLF3 KCNJ10 -0.8714 -0.8714
CRLF3 MRVI1 -0.81046 -0.81046
CRLF3 MYH15 -0.84307 -0.84307
CRLF3 NKD2 -0.82718 -0.82718
CRLF3 PARL -0.80069 -0.80069
CRLF3 PIAS4 -0.80286 -0.80286
CRLF3 PLA2G4A -0.83026 -0.83026
CRLF3 PLEKHA5 -0.82599 -0.82599
CRLF3 TMPRSS4 -0.83915 -0.83915
CRLF3 TOM1L2 -0.84083 -0.84083
CRLF3 TRAPPC9 -0.84943 -0.84943
CRLF3 UNC45B -0.83 -0.83
CRLF3 USP28 -0.81209 -0.81209
CSMD1 PMEPA1 -0.80084 -0.80084
CSMD1 SRD5A3 -0.84199 -0.84199
CSN1S1 ELOVL1 -0.84159 -0.84159
CSN1S1 EPHB1 -0.86892 -0.86892
CSN1S1 GRIK1 -0.84661 -0.84661
CSN1S1 KLHL14 -0.85731 -0.85731
CSN1S1 LIMK2 -0.8128 -0.8128
CSN1S1 MYO16 -0.8722 -0.8722
CSN1S1 NR2C2 -0.81688 -0.81688
CSN1S1 OXNAD1 -0.83696 -0.83696
CSN1S1 PDE10A -0.82741 -0.82741
CSN1S1 PIAS4 -0.83547 -0.83547
CSN1S1 PLEKHA3 -0.87883 -0.87883
CSN1S1 PPM1F -0.80035 -0.80035
CSN1S1 RIMS3 -0.80492 -0.80492
CSN1S1 SRGAP1 -0.88187 -0.88187
CSN1S1 SSFA2 -0.81918 -0.81918
CSN1S1 TXNL1 -0.8691 -0.8691
CSN1S1 YIPF7 -0.802 -0.802
CSN1S2 DLG2 -0.93596 -0.93596
CSN1S2 EDEM3 -0.83008 -0.83008
CSN1S2 FOX1 -0.84344 -0.84344
CSN1S2 GABRB1 -0.80275 -0.80275
CSN1S2 GSG1L -0.81212 -0.81212
CSN1S2 HSPB8 -0.87448 -0.87448
CSN1S2 INPP4A -0.82058 -0.82058
CSN1S2 LCA5L -0.80893 -0.80893
CSN1S2 MMAB -0.8252 -0.8252
CSN1S2 MYOM2 -0.8672 -0.8672
CSN1S2 NALCN -0.82625 -0.82625
CSN1S2 NDRG3 -0.96324 -0.96324
CSN1S2 NR2C2 -0.85738 -0.85738
CSN1S2 OXNAD1 -0.87202 -0.87202
CSN1S2 PARP8 -0.81418 -0.81418
CSN1S2 RAB11FIP3 -0.80789 -0.80789
CSN1S2 SLC12A2 -0.83668 -0.83668
CSNK1A1 DAPK1 -0.878 -0.878
CSNK1A1 ELOVL1 -0.81556 -0.81556
CSNK1A1 GRIK1 -0.80152 -0.80152
CSNK1A1 IGFBP7 -0.82684 -0.82684
CSNK1A1 PDE3A -0.85534 -0.85534
CSNK1A1 PDLIM5 -0.80424 -0.80424
CSNK1A1 PPM1F -0.81338 -0.81338
CSNK1A1 TXNL1 -0.90805 -0.90805
CST9L GAS7 -0.8289 -0.8289
CST9L GPR56 -0.80252 -0.80252
CST9L LRRC2 -0.83605 -0.83605
CST9L MTMR7 -0.80403 -0.80403
CST9L MXRA7 -0.84704 -0.84704
CST9L NDUFA10 -0.86184 -0.86184
CST9L PDHX -0.87587 -0.87587
CST9L PLB1 -0.84281 -0.84281
CST9L POU2F3 -0.80861 -0.80861
CST9L PYGO1 -0.81489 -0.81489
CST9L RCL1 -0.80382 -0.80382
CST9L SGMS1 -0.83746 -0.83746
CST9L ST6GALNAC1 -0.87842 -0.87842
CST9L TMEM108 -0.89407 -0.89407
CST9L UBE4A -0.80565 -0.80565
CST9L yeast -0.833 -0.833
CTNNA2 GRM7 -0.86115 -0.86115
CTNNA2 KLHL8 -0.86126 -0.86126
CTNNA2 OSTF1 -0.80543 -0.80543
CTNNA2 PAX8 -0.81706 -0.81706
CTNNA2 PLB1 -0.80129 -0.80129
CTNNA2 RAB6B -0.82673 -0.82673
CTNNA2 SIX3 -0.80322 -0.80322
CTNNA2 SLC2A13 -0.80153 -0.80153
CTNNA3 EGF -0.80072 -0.80072
CTNNA3 HMCN1 -0.84802 -0.84802
CTNNA3 NALCN -0.80801 -0.80801
CTNND2 ELN -0.80168 -0.80168
CTNND2 FARP1 -0.8248 -0.8248
CTNND2 LIMK2 -0.81581 -0.81581
CTNND2 MKL2 -0.82979 -0.82979
CTNND2 PDE10A -0.83455 -0.83455
CTNND2 PLEK -0.85914 -0.85914
CTNND2 PLEKHA3 -0.93612 -0.93612
CTNND2 SRGAP1 -0.8595 -0.8595
CTTNBP2NL SDK1 -0.85972 -0.85972
CTTNBP2NL TNFAIP8 -0.838 -0.838
CUX1 EDEM1 -0.82972 -0.82972
CUX1 EMID2 -0.82514 -0.82514
CUX1 GTF2I -0.81024 -0.81024
CUX1 KIFAP3 -0.80679 -0.80679
CUX1 LRRC7 -0.8773 -0.8773
CUX1 NALCN -0.81983 -0.81983
CUX1 PDE1C -0.82836 -0.82836
CUX1 PRDM10 -0.9556 -0.9556
CUX1 PRKCB -0.82952 -0.82952
CUX1 RGS10 -0.87286 -0.87286
CUX1 SERPINE2 -0.89592 -0.89592
CUX1 SLC5A11 -0.82526 -0.82526
CUX1 TROAP -0.93832 -0.93832
CUX1 YIPF7 -0.81507 -0.81507
CYP2C87 DSP -0.81446 -0.81446
CYP2C87 GFM2 -0.83181 -0.83181
CYP2C87 GRIK2 -0.8461 -0.8461
CYP2C87 NUMB -0.8808 -0.8808
CYP2C87 OSBP2 -0.82846 -0.82846
CYP2C87 PLA2G4F -0.8302 -0.8302
CYP2C87 SV2B -0.83993 -0.83993
CYP2C87 SYPL1 -0.82988 -0.82988
CYP2C87 TACR3 -0.86008 -0.86008
CYP2C87 WNT5B -0.84343 -0.84343
DACH1 GSG1L -0.81907 -0.81907
DACH1 HSPB8 -0.84179 -0.84179
DACH1 NDRG3 -0.81879 -0.81879
DACH1 NR2C2 -0.85115 -0.85115
DACH1 OXNAD1 -0.80865 -0.80865
DACH1 PCGF1 -0.822 -0.822
DACH1 PRKCSH -0.8183 -0.8183
DACH1 SRGAP1 -0.83212 -0.83212
DAPK1 PIP5K1B -0.85371 -0.85371
DAPK1 UHRF1BP1L -0.84282 -0.84282
DCC FBXL13 -0.8719 -0.8719
DCC PTPRO -0.82092 -0.82092
DCC SAP30BP -0.81538 -0.81538
DCC UHRF1BP1L -0.82957 -0.82957
DCLK1 EXOSC9 -0.80315 -0.80315
DCLK1 GFM2 -0.93195 -0.93195
DCLK1 IFT52 -0.81552 -0.81552
DCLK1 KCTD1 -0.81811 -0.81811
DCLK1 MARK4 -0.804 -0.804
DCLK1 MINPP1 -0.86413 -0.86413
DCLK1 MTA3 -0.84247 -0.84247
DCLK1 NCF4 -0.8355 -0.8355
DCLK1 NRG3 -0.80568 -0.80568
DCLK1 NUMB -0.80691 -0.80691
DCLK1 NXPH1 -0.81291 -0.81291
DCLK1 OLAH -0.80624 -0.80624
DCLK1 PLCL2 -0.8093 -0.8093
DDR2 GALNT7 -0.83991 -0.83991
DDR2 ITPR2 -0.82492 -0.82492
DDR2 KCNB1 -0.84337 -0.84337
DDR2 PDE1A -0.82334 -0.82334
DDR2 PEA15 -0.87759 -0.87759
DDR2 SLIT2 -0.90232 -0.90232
DDR2 TMEM66 -0.80927 -0.80927
DEFB122A ELP3 -0.89484 -0.89484
DEFB122A GAS6 -0.93887 -0.93887
DEFB122A MAP4 -0.8145 -0.8145
DEFB122A MCM10 -0.90455 -0.90455
DEFB122A NOL10 -0.87436 -0.87436
DEFB122A NXPH2 -0.91618 -0.91618
DEFB122A OPTN -0.90455 -0.90455
DEFB122A PARD3 -0.80428 -0.80428
DEFB122A PARP8 -0.81342 -0.81342
DEFB122A PFKP -0.89825 -0.89825
DEFB122A PXK -0.83106 -0.83106
DEFB122A RANBP3 -0.82981 -0.82981
DEFB122A RORA -0.87708 -0.87708
DEFB122A SLC24A3 -0.8034 -0.8034
DEFB122A SPTLC2 -0.80053 -0.80053
DEFB122A TMEM90B -0.82837 -0.82837
DEFB122A WWOX -0.86267 -0.86267
DEK GMPS -0.88144 -0.88144
DEK IL23R -0.80973 -0.80973
DEK IL2RB -0.82608 -0.82608
DEK MCM10 -0.8365 -0.8365
DEK OPTN -0.8365 -0.8365
DEK PFKP -0.80739 -0.80739
DEK RASA2 -0.81723 -0.81723
DENND2C KIF1A -0.8018 -0.8018
DGKG FANCC -0.92037 -0.92037
DGKG IL23R -0.87716 -0.87716
DGKG KBTBD7 -0.80604 -0.80604
DGKG KRT40 -0.81314 -0.81314
DGKG LRRC2 -0.84433 -0.84433
DGKG NTF3 -0.89672 -0.89672
DGKG NXPH2 -0.80592 -0.80592
DGKG PFKP -0.83839 -0.83839
DGKG REEP1 -0.81879 -0.81879
DGKG RHOT1 -0.82057 -0.82057
DGKG STON2 -0.80857 -0.80857
DGKG TNNT1 -0.84449 -0.84449
DGKG WBSCR17 -0.81444 -0.81444
DGKG WWOX -0.85501 -0.85501
DGKG ZNF521 -0.89635 -0.89635
DGKG ZP2 -0.83934 -0.83934
DGKH GRB2 -0.81744 -0.81744
DGKH ISL2 -0.80424 -0.80424
DGKH PCDH7 -0.86912 -0.86912
DGKH RAB6B -0.88219 -0.88219
DGKH SGTB -0.90311 -0.90311
DGKH SLC39A11 -0.83976 -0.83976
DGKH SUFU -0.80214 -0.80214
DIAPH3 GLULD1 -0.80991 -0.80991
DIAPH3 ODZ3 -0.81019 -0.81019
DIAPH3 PPAN-P2RY11 -0.81378 -0.81378
DIP2C ESRRB -0.82446 -0.82446
DIP2C MARCH11 -0.90322 -0.90322
DIP2C MPP5 -0.85169 -0.85169
DIP2C NR2C2 -0.84059 -0.84059
DIP2C PHACTR1 -0.89819 -0.89819
DISP1 ELN -0.81005 -0.81005
DISP1 FBN3 -0.86356 -0.86356
DISP1 IFT81 -0.81238 -0.81238
DISP1 LCMT1 -0.91927 -0.91927
DISP1 LIMK2 -0.87082 -0.87082
DISP1 MBNL2 -0.81286 -0.81286
DISP1 MOV10 -0.82111 -0.82111
DISP1 MYCBP2 -0.80534 -0.80534
DISP1 PARK2 -0.89681 -0.89681
DISP1 PCCA -0.82896 -0.82896
DISP1 PDE10A -0.80256 -0.80256
DISP1 PHF11 -0.8048 -0.8048
DISP1 PRG3 -0.82152 -0.82152
DISP1 PTPRK -0.82981 -0.82981
DISP1 RECK -0.82625 -0.82625
DISP1 RPS6KC1 -0.82154 -0.82154
DISP1 SCHIP1 -0.84828 -0.84828
DISP1 SHISA9 -0.86571 -0.86571
DISP1 STOX1 -0.89815 -0.89815
DISP1 TESK2 -0.87611 -0.87611
DISP1 TMEM182 -0.89656 -0.89656
DLG2 GTF3C1 -0.87442 -0.87442
DLG2 IGSF2 -0.82081 -0.82081
DLG2 ITK -0.87823 -0.87823
DLG2 MAML2 -0.80148 -0.80148
DLG2 MFAP2 -0.80178 -0.80178
DLG2 NEK11 -0.82089 -0.82089
DLG2 NPR3 -0.81446 -0.81446
DLG2 NXPH1 -0.82664 -0.82664
DLG2 PMEPA1 -0.85736 -0.85736
DLG2 POLR3A -0.8235 -0.8235
DLG2 PRKG1 -0.84729 -0.84729
DLG2 SESTD1 -0.81241 -0.81241
DLG2 SUCLA2 -0.80032 -0.80032
DLG2 TAF1B -0.84956 -0.84956
DLG2 ZC3H6 -0.81755 -0.81755
DLGAP1 MCPH1 -0.80707 -0.80707
DNAH9 FYN -0.82672 -0.82672
DNAH9 GFM2 -0.81885 -0.81885
DNAH9 IFT52 -0.84275 -0.84275
DNAH9 MGA -0.89733 -0.89733
DNAH9 NCF4 -0.86361 -0.86361
DNAH9 NDUFAF2 -0.88692 -0.88692
DNAH9 NLGN1 -0.85811 -0.85811
DNAH9 NUMB -0.80637 -0.80637
DNAH9 TMPRSS4 -0.88437 -0.88437
DNAH9 TNFAIP8 -0.86866 -0.86866
DNAH9 WNT5B -0.82065 -0.82065
DNAH9 XRCC6 -0.80655 -0.80655
DNAH9 ZNF567 -0.83821 -0.83821
DNAJB11 LPP -0.84855 -0.84855
DNAJB11 PCSK5 -0.85161 -0.85161
DNAJB11 PRKCB -0.84137 -0.84137
DNAJB11 SLC5A11 -0.8225 -0.8225
DNAJB11 WBSCR22 -0.80153 -0.80153
DNAJC22 LMF1 -0.85261 -0.85261
DNAJC22 OXSR1 -0.87325 -0.87325
DNAJC22 PHF11 -0.8099 -0.8099
DNAJC22 PRPF40B -0.89985 -0.89985
DNAJC22 SLC9A4 -0.85066 -0.85066
DNAJC22 ZNF75A -0.8324 -0.8324
DNAJC5 ELP3 -0.86266 -0.86266
DNAJC5 FANCC -0.85625 -0.85625
DNAJC5 FER1L3 -0.81115 -0.81115
DNAJC5 HRH3 -0.86659 -0.86659
DNAJC5 HTR3B -0.82141 -0.82141
DNAJC5 IL23R -0.90136 -0.90136
DNAJC5 IL2RB -0.8004 -0.8004
DNAJC5 LRRC2 -0.8011 -0.8011
DNAJC5 MAP4 -0.80402 -0.80402
DNAJC5 MCM10 -0.84382 -0.84382
DNAJC5 NCOA2 -0.81377 -0.81377
DNAJC5 NSFL1C -0.8269 -0.8269
DNAJC5 NTF3 -0.81521 -0.81521
DNAJC5 NXPH2 -0.87938 -0.87938
DNAJC5 OPTN -0.84382 -0.84382
DNAJC5 PFKP -0.88923 -0.88923
DNAJC5 PYGO1 -0.87079 -0.87079
DNAJC5 RHOT1 -0.83443 -0.83443
DNAJC5 SMOX -0.83393 -0.83393
DNAJC5 SPTLC2 -0.85291 -0.85291
DNAJC5 TBC1D4 -0.80669 -0.80669
DNAJC5 WWOX -0.86361 -0.86361
DNAJC5 ZP2 -0.82926 -0.82926
DNMT3A LY6D -0.80048 -0.80048
DNMT3A PROM2 -0.85512 -0.85512
DOK6 DSP -0.90892 -0.90892
DOK6 FYN -0.86315 -0.86315
DOK6 GFM2 -0.95078 -0.95078
DOK6 GRIP2 -0.8022 -0.8022
DOK6 KPNA3 -0.80635 -0.80635
DOK6 ME1 -0.89332 -0.89332
DOK6 MGA -0.86173 -0.86173
DOK6 MINPP1 -0.91975 -0.91975
DOK6 MTA3 -0.89603 -0.89603
DOK6 NEURL -0.86383 -0.86383
DOK6 NUMB -0.88117 -0.88117
DOK6 P4HA2 -0.8179 -0.8179
DOK6 PCAF -0.80055 -0.80055
DOK6 PLCL2 -0.92294 -0.92294
DOK6 PPP2R5A -0.81698 -0.81698
DOK6 RABGGTB -0.8379 -0.8379
DOK6 SH3D19 -0.8184 -0.8184
DOK6 SLC9A11 -0.84851 -0.84851
DOK6 SNAP91 -0.80891 -0.80891
DOK6 SYPL1 -0.80636 -0.80636
DOK6 TACR3 -0.84822 -0.84822
DOK6 TMPRSS4 -0.92077 -0.92077
DOK6 TNFRSF1B -0.80797 -0.80797
DOK6 WDFY2 -0.83901 -0.83901
DOK6 WNT5B -0.91057 -0.91057
DPP6 KLHL14 -0.84591 -0.84591
DPP6 PLEKHA3 -0.80749 -0.80749
DPP6 SLC12A2 -0.80855 -0.80855
DPP6 VAT1L -0.836 -0.836
DPYSL5 EP400 -0.86066 -0.86066
DPYSL5 PDGFC -0.82004 -0.82004
DPYSL5 RAB18 -0.81121 -0.81121
DPYSL5 SI -0.82591 -0.82591
DPYSL5 SPATA21 -0.8157 -0.8157
DSC2 ISL2 -0.80896 -0.80896
DSC2 PALLD -0.82934 -0.82934
DSC2 UHRF1BP1L -0.81946 -0.81946
DSE ELN -0.80955 -0.80955
DSE ENTHD1 -0.80565 -0.80565
DSE FARP1 -0.81999 -0.81999
DSE INPP4A -0.80752 -0.80752
DSE MARCH11 -0.87655 -0.87655
DSE NR2C2 -0.82225 -0.82225
DSE RASGEF1C -0.8141 -0.8141
DSE SNX29 -0.92226 -0.92226
DSE TBX5 -0.83622 -0.83622
DSG4 MCM10 -0.83676 -0.83676
DSG4 MPP5 -0.81905 -0.81905
DSG4 NSFL1C -0.80906 -0.80906
DSG4 OPTN -0.83676 -0.83676
DSG4 PARP8 -0.80015 -0.80015
DSG4 PHACTR1 -0.80278 -0.80278
DSG4 PRKCQ -0.91139 -0.91139
DSP FRMD5 -0.91718 -0.91718
DSP KBTBD7 -0.86 -0.86
DSP KLHL18 -0.80713 -0.80713
DSP LPP -0.81266 -0.81266
DSP LRRC2 -0.83249 -0.83249
DSP NFKB1 -0.88245 -0.88245
DSP NTF3 -0.8146 -0.8146
DSP SLC5A7 -0.83237 -0.83237
DSP XRCC5 -0.81769 -0.81769
DSP ZEB2 -0.83483 -0.83483
DSP ZNF521 -0.80495 -0.80495
DVL2 PARD3 -0.82381 -0.82381
DVL2 PFKP -0.80653 -0.80653
DVL2 PRKCG -0.81581 -0.81581
DVL2 RBL2 -0.87312 -0.87312
DYNC2LI1 FAM48A -0.86041 -0.86041
DYNC2LI1 FRS2 -0.80867 -0.80867
DYNC2LI1 GRB2 -0.86751 -0.86751
DYNC2LI1 ISL2 -0.82227 -0.82227
DYNC2LI1 KCNB1 -0.81916 -0.81916
DYNC2LI1 MAGI3 -0.87384 -0.87384
DYNC2LI1 MAPRE2 -0.82146 -0.82146
DYNC2LI1 PCDH7 -0.91662 -0.91662
DYNC2LI1 SESTD1 -0.82153 -0.82153
DYNC2LI1 SGTB -0.83481 -0.83481
DYNC2LI1 SI -0.8315 -0.8315
DYNC2LI1 STMN3 -0.87825 -0.87825
DYNC2LI1 SYNPO -0.83958 -0.83958
DYNC2LI1 TMEM163 -0.86904 -0.86904
DYNC2LI1 TMEM66 -0.86211 -0.86211
DYNC2LI1 UGCGL2 -0.83241 -0.83241
DYSF FLCN -0.83294 -0.83294
DYSF FMO1 -0.83232 -0.83232
DYSF GRIA2 -0.8481 -0.8481
DYSF IL23R -0.8151 -0.8151
DYSF IL2RB -0.83914 -0.83914
DYSF KBTBD7 -0.80051 -0.80051
DYSF KCNB2 -0.82872 -0.82872
DYSF KLHL18 -0.89016 -0.89016
DYSF MAP4 -0.92364 -0.92364
DYSF MCM10 -0.82401 -0.82401
DYSF NCAPG -0.8686 -0.8686
DYSF OPTN -0.82401 -0.82401
DYSF PDGFD -0.82792 -0.82792
DYSF PFKP -0.86369 -0.86369
DYSF PXK -0.85979 -0.85979
DYSF RANBP3 -0.80488 -0.80488
DYSF RHCG -0.8159 -0.8159
DYSF RHOT1 -0.82126 -0.82126
DYSF SERGEF -0.80843 -0.80843
DYSF SYCE1 -0.82912 -0.82912
DYSF TMEM110 -0.85766 -0.85766
DYSF USP32 -0.87331 -0.87331
DYSF WWOX -0.83794 -0.83794
DYSF XRCC4 -0.91156 -0.91156
DYSF ZEB2 -0.80194 -0.80194
DYX1C1 GFRA1 -0.8515 -0.8515
DYX1C1 ME1 -0.85619 -0.85619
DYX1C1 MRVI1 -0.81913 -0.81913
DYX1C1 NEURL -0.86151 -0.86151
DYX1C1 P4HA2 -0.83216 -0.83216
DYX1C1 PLCL2 -0.89404 -0.89404
DYX1C1 RABGGTB -0.86083 -0.86083
DYX1C1 SCHIP1 -0.84634 -0.84634
DYX1C1 SH3D19 -0.81865 -0.81865
DYX1C1 SNF1LK2 -0.81278 -0.81278
DYX1C1 STOX1 -0.80928 -0.80928
DYX1C1 TNFRSF1B -0.82729 -0.82729
DYX1C1 TSSC1 -0.8656 -0.8656
ECE1 EML4 -0.8933 -0.8933
ECE1 LRRC2 -0.83925 -0.83925
ECE1 MTMR7 -0.81553 -0.81553
ECE1 NDUFA10 -0.83787 -0.83787
ECE1 PTPRO -0.8292 -0.8292
ECE1 PYGO1 -0.82497 -0.82497
ECE1 ROBO1 -0.87762 -0.87762
ECE1 SGMS1 -0.81531 -0.81531
ECE1 SLC1A4 -0.80033 -0.80033
ECE1 SMOX -0.86827 -0.86827
ECE1 SPTLC2 -0.82384 -0.82384
ECE1 TMEM108 -0.81988 -0.81988
ECE1 ZP2 -0.81793 -0.81793
ECHDC2 FAT -0.84805 -0.84805
ECHDC2 GDF8 -0.89167 -0.89167
ECHDC2 JPH2 -0.86392 -0.86392
ECHDC2 LRFN5 -0.82452 -0.82452
ECHDC2 LTBP3 -0.86277 -0.86277
ECHDC2 LYZ2 -0.82089 -0.82089
ECHDC2 MAPK15 -0.90086 -0.90086
ECHDC2 PRCP -0.82535 -0.82535
ECHDC2 RGSL2 -0.87117 -0.87117
ECHDC2 TBCD -0.8191 -0.8191
ECHDC2 UHRF1BP1L -0.80857 -0.80857
EDEM1 HERPUD2 -0.90292 -0.90292
EDEM1 INPP4B -0.8357 -0.8357
EDEM1 MATN2 -0.86727 -0.86727
EDEM1 RAB12 -0.80703 -0.80703
EDEM1 Rpl3 -0.87398 -0.87398
EDEM1 STT3B -0.80239 -0.80239
EDEM1 SUMF2 -0.85392 -0.85392
EDEM1 TMUB2 -0.86206 -0.86206
EDEM1 TNS1 -0.87639 -0.87639
EDEM1 UROS -0.80368 -0.80368
EDEM3 ITK -0.80316 -0.80316
EDEM3 MAML2 -0.86909 -0.86909
EDEM3 MEIS2 -0.83798 -0.83798
EDEM3 NCF4 -0.89227 -0.89227
EDEM3 NXPH1 -0.86505 -0.86505
EDEM3 POLR3A -0.87898 -0.87898
EDEM3 PRKG1 -0.85137 -0.85137
EFHA2 GAS6 -0.81919 -0.81919
EFHA2 HSPB8 -0.88774 -0.88774
EFHA2 NDRG3 -0.82516 -0.82516
EFHA2 PARP8 -0.84281 -0.84281
EFHA2 RORA -0.80759 -0.80759
EFHA2 ZNF304 -0.88659 -0.88659
EFHB GFM2 -0.82964 -0.82964
EFHB MTA3 -0.81239 -0.81239
EFHB PCAF -0.91727 -0.91727
EFHB UHRF2 -0.84921 -0.84921
EFHB WDFY2 -0.8482 -0.8482
EGF NECAB2 -0.81956 -0.81956
EGF PTPRB -0.82266 -0.82266
EGF RAB33B -0.80224 -0.80224
EGF XRN2 -0.82676 -0.82676
EIF2AK3 IGSF2 -0.8121 -0.8121
EIF2AK3 ITK -0.84846 -0.84846
EIF2AK3 NXPH1 -0.8147 -0.8147
EIF2AK3 RERG -0.82736 -0.82736
EIF2AK3 RICTOR -0.86016 -0.86016
EIF2AK3 SUCLA2 -0.80305 -0.80305
EIF3H FAR1 -0.80114 -0.80114
EIF3H GRB2 -0.82997 -0.82997
EIF3H GRM7 -0.80735 -0.80735
EIF3H OSTF1 -0.85925 -0.85925
EIF3H PALLD -0.88995 -0.88995
EIF3H PCDH7 -0.81317 -0.81317
EIF3H SECISBP2 -0.86296 -0.86296
EIF3H SGTB -0.81079 -0.81079
EIF3H TPP2 -0.82097 -0.82097
ELL2 ENPEP -0.82709 -0.82709
ELL2 FYN -0.80355 -0.80355
ELL2 MTR -0.8049 -0.8049
ELL2 PIWIL3 -0.84276 -0.84276
ELL2 PLG -0.80928 -0.80928
ELL2 PPP2R5A -0.80553 -0.80553
ELL2 SLC9A11 -0.81996 -0.81996
ELL2 STOX1 -0.81848 -0.81848
ELL2 TBC1D1 -0.82294 -0.82294
ELL2 TTLL5 -0.83108 -0.83108
ELMO1 FARP1 -0.88974 -0.88974
ELMO1 GRIK1 -0.84169 -0.84169
ELMO1 HNRPM -0.86138 -0.86138
ELMO1 IL20RB -0.84146 -0.84146
ELMO1 KCNK10 -0.80301 -0.80301
ELMO1 MBNL2 -0.85757 -0.85757
ELMO1 MYH15 -0.80398 -0.80398
ELMO1 NKD2 -0.89481 -0.89481
ELMO1 PDLIM5 -0.83497 -0.83497
ELMO1 TRAPPC9 -0.88206 -0.88206
ELMO1 UBR1 -0.82251 -0.82251
ELMO1 USP28 -0.89243 -0.89243
ELN EP400 -0.80166 -0.80166
ELN GDF8 -0.85354 -0.85354
ELN GTF3C1 -0.80154 -0.80154
ELN LYZ2 -0.80654 -0.80654
ELN NECAB2 -0.88726 -0.88726
ELN NPR3 -0.84704 -0.84704
ELN PDE11A -0.8256 -0.8256
ELN PDGFC -0.87562 -0.87562
ELN PGM2 -0.80674 -0.80674
ELN PTPRB -0.81352 -0.81352
ELN RAB2A -0.834 -0.834
ELN RAB33B -0.82758 -0.82758
ELN RBL1 -0.83556 -0.83556
ELN SESTD1 -0.85352 -0.85352
ELN SGK3 -0.81792 -0.81792
ELN SI -0.82048 -0.82048
ELN SPATA21 -0.83125 -0.83125
ELN STMN3 -0.82793 -0.82793
ELN UGCGL2 -0.88233 -0.88233
ELN UGP2 -0.82391 -0.82391
ELN WFDC5 -0.82341 -0.82341
ELOVL1 FAM48A -0.80727 -0.80727
ELOVL1 FAR1 -0.86469 -0.86469
ELOVL1 GRB2 -0.88137 -0.88137
ELOVL1 KCNB1 -0.83339 -0.83339
ELOVL1 MAPRE2 -0.91737 -0.91737
ELOVL1 PCDH7 -0.92388 -0.92388
ELOVL1 SECISBP2 -0.86274 -0.86274
ELOVL1 SESTD1 -0.84294 -0.84294
ELOVL1 SGTB -0.85328 -0.85328
ELOVL1 SI -0.82343 -0.82343
ELOVL1 SLIT2 -0.80735 -0.80735
ELOVL1 TMEM163 -0.82595 -0.82595
ELOVL1 TMEM66 -0.85568 -0.85568
ELOVL1 UGCGL2 -0.86601 -0.86601
ELOVL2 ITGA9 -0.8357 -0.8357
ELOVL2 RAB12 -0.83693 -0.83693
ELOVL2 RBPMS -0.80671 -0.80671
ELOVL2 TMUB2 -0.80723 -0.80723
ELOVL2 TPST1 -0.9367 -0.9367
ELOVL2 VSIG2 -0.85552 -0.85552
ELP3 hNRP -0.84235 -0.84235
ELP3 PCSK6 -0.80835 -0.80835
ELP3 RTF1 -0.89447 -0.89447
ELP3 SEM3C -0.82184 -0.82184
ELP3 SLC4A4 -0.82828 -0.82828
ELP3 SNX18 -0.86553 -0.86553
ELP3 TERT -0.84815 -0.84815
ELP3 XRCC6 -0.88037 -0.88037
EMID2 IGSF2 -0.82173 -0.82173
EMID2 RERG -0.85207 -0.85207
EMID2 SUCLA2 -0.91271 -0.91271
EML4 ENPEP -0.82976 -0.82976
EML4 FYN -0.83759 -0.83759
EML4 LRRCC1 -0.83713 -0.83713
EML4 MTR -0.84846 -0.84846
EML4 PLG -0.80153 -0.80153
EML4 SLC9A11 -0.83524 -0.83524
EML4 TTLL5 -0.80736 -0.80736
ENPEP EXOC6 -0.86196 -0.86196
ENPEP GRIK4 -0.84497 -0.84497
ENPEP KCND2 -0.84662 -0.84662
ENPEP LIMD1 -0.80787 -0.80787
ENPEP MGLL -0.88355 -0.88355
ENPEP MMP16 -0.81589 -0.81589
ENPEP NTSR2 -0.80659 -0.80659
ENPEP SORBS1 -0.80209 -0.80209
ENPEP UCHL3 -0.85709 -0.85709
ENPEP ZP2 -0.83076 -0.83076
ENTHD1 EXOC4 -0.83042 -0.83042
ENTHD1 FAM48A -0.80231 -0.80231
ENTHD1 GRIK4 -0.80531 -0.80531
ENTHD1 GTDC1 -0.83322 -0.83322
ENTHD1 GTF3C1 -0.88816 -0.88816
ENTHD1 HUNK -0.83974 -0.83974
ENTHD1 IL27RA -0.85739 -0.85739
ENTHD1 KCNH7 -0.80365 -0.80365
ENTHD1 LPHN3 -0.82181 -0.82181
ENTHD1 LYZ2 -0.84365 -0.84365
ENTHD1 MAML3 -0.80633 -0.80633
ENTHD1 MFAP2 -0.87315 -0.87315
ENTHD1 NECAB2 -0.85281 -0.85281
ENTHD1 NPR3 -0.89815 -0.89815
ENTHD1 NRXN1 -0.82916 -0.82916
ENTHD1 PCP4 -0.80399 -0.80399
ENTHD1 PDE11A -0.88865 -0.88865
ENTHD1 PGM2 -0.89642 -0.89642
ENTHD1 PTPRB -0.89144 -0.89144
ENTHD1 RAB2A -0.8609 -0.8609
ENTHD1 RAB33B -0.81747 -0.81747
ENTHD1 RUFY1 -0.80574 -0.80574
ENTHD1 SESTD1 -0.88111 -0.88111
ENTHD1 SI -0.83739 -0.83739
ENTHD1 SLC9A2 -0.91632 -0.91632
ENTHD1 SPATA21 -0.88786 -0.88786
ENTHD1 STMN3 -0.8232 -0.8232
ENTHD1 UGCGL2 -0.86836 -0.86836
ENTHD1 UGP2 -0.90078 -0.90078
ENTHD1 XRN2 -0.82874 -0.82874
ENTHD1 ZC3H6 -0.84129 -0.84129
EP400 FARP1 -0.80317 -0.80317
EP400 GSG1L -0.80568 -0.80568
EP400 HNRPM -0.81582 -0.81582
EP400 IFT81 -0.83978 -0.83978
EP400 LCMT1 -0.88007 -0.88007
EP400 LIMK2 -0.84905 -0.84905
EP400 MBNL2 -0.88716 -0.88716
EP400 MOV10 -0.86346 -0.86346
EP400 MYH11 -0.86286 -0.86286
EP400 NKD2 -0.84083 -0.84083
EP400 OAS2 -0.80586 -0.80586
EP400 PARK2 -0.81852 -0.81852
EP400 PCCA -0.83151 -0.83151
EP400 PDLIM5 -0.81654 -0.81654
EP400 PIWIL3 -0.85507 -0.85507
EP400 PPM1F -0.81634 -0.81634
EP400 PSD4 -0.8865 -0.8865
EP400 RAC2 -0.8055 -0.8055
EP400 RECK -0.81465 -0.81465
EP400 SF3A1 -0.84877 -0.84877
EP400 SGSM1 -0.83544 -0.83544
EP400 STOX1 -0.88398 -0.88398
EP400 TESK2 -0.81951 -0.81951
EP400 TMEM182 -0.91776 -0.91776
EPAS1 GAS6 -0.82495 -0.82495
EPAS1 MCM10 -0.84388 -0.84388
EPAS1 OPTN -0.84388 -0.84388
EPAS1 PRKCQ -0.81169 -0.81169
EPAS1 RORA -0.85733 -0.85733
EPAS1 TMEM90B -0.8147 -0.8147
EPAS1 UNC5C -0.81851 -0.81851
EPB41L4B RABGGTB -0.83466 -0.83466
EPHA7 SLC2A13 -0.80006 -0.80006
EPHB1 FAM48A -0.88448 -0.88448
EPHB1 FAR1 -0.80014 -0.80014
EPHB1 GRB2 -0.8635 -0.8635
EPHB1 LPHN3 -0.8297 -0.8297
EPHB1 MAGI3 -0.86897 -0.86897
EPHB1 MAML3 -0.81071 -0.81071
EPHB1 MAPRE2 -0.83966 -0.83966
EPHB1 NECAB2 -0.81567 -0.81567
EPHB1 NKAIN2 -0.81218 -0.81218
EPHB1 PCDH7 -0.87871 -0.87871
EPHB1 PCP4 -0.89422 -0.89422
EPHB1 PDE11A -0.81967 -0.81967
EPHB1 PGM2 -0.80365 -0.80365
EPHB1 SESTD1 -0.84562 -0.84562
EPHB1 SI -0.86344 -0.86344
EPHB1 STMN3 -0.81092 -0.81092
EPHB1 SYNPO -0.81429 -0.81429
EPHB1 TMEM163 -0.88968 -0.88968
EPHB1 UGCGL2 -0.8712 -0.8712
EPHB1 ZC3H6 -0.81549 -0.81549
ERO1L RBBP9 -0.84232 -0.84232
ESRRB RTF1 -0.82794 -0.82794
EXOC4 IFT81 -0.81278 -0.81278
EXOC4 KLHL14 -0.83002 -0.83002
EXOC4 LRRC7 -0.85013 -0.85013
EXOC4 MYO16 -0.86544 -0.86544
EXOC4 PGCP -0.85347 -0.85347
EXOC4 PLEK -0.81282 -0.81282
EXOC4 RIMS3 -0.83517 -0.83517
EXOC4 SAMD12 -0.85646 -0.85646
EXOC4 SERPINE2 -0.8144 -0.8144
EXOC4 SFXN3 -0.80404 -0.80404
EXOC4 TROAP -0.80601 -0.80601
EXOC4 YIPF7 -0.88934 -0.88934
EXOC6 FYN -0.85027 -0.85027
EXOC6 KCNAB1 -0.83068 -0.83068
EXOC6 LMF1 -0.81037 -0.81037
EXOC6 LYCAT -0.81113 -0.81113
EXOC6 ME1 -0.86089 -0.86089
EXOC6 MMP25 -0.84691 -0.84691
EXOC6 MTR -0.811 -0.811
EXOC6 MYCBP2 -0.80837 -0.80837
EXOC6 PARK2 -0.81834 -0.81834
EXOC6 PLCL2 -0.80856 -0.80856
EXOC6 RABGGTB -0.9137 -0.9137
EXOC6 SCHIP1 -0.88855 -0.88855
EXOC6 SLC9A11 -0.88732 -0.88732
EXOC6 SNF1LK2 -0.80501 -0.80501
EXOC6 TMEM16A -0.85797 -0.85797
EXOC6 TNFRSF1B -0.90864 -0.90864
EXOSC9 FRMD5 -0.84285 -0.84285
EXOSC9 GATAD2A -0.81755 -0.81755
EXOSC9 IGSF21 -0.84821 -0.84821
EXOSC9 SH3RF2 -0.80097 -0.80097
EXOSC9 SORCS3 -0.89396 -0.89396
EXOSC9 USP34 -0.82914 -0.82914
EXT1 GRIA2 -0.85533 -0.85533
EXT1 KLHL18 -0.8358 -0.8358
EXT1 MAP4 -0.90581 -0.90581
EXT1 NCAPG -0.83079 -0.83079
EXT1 NDST1 -0.80177 -0.80177
EXT1 NELL2 -0.80822 -0.80822
EXT1 PDE1C -0.82216 -0.82216
EXT1 PDGFD -0.8638 -0.8638
EXT1 RANBP3 -0.82101 -0.82101
EXT1 RHCG -0.85609 -0.85609
EXT1 SLC24A3 -0.86566 -0.86566
EXT1 SYCE1 -0.86676 -0.86676
EXT1 TMEM110 -0.85845 -0.85845
EXT1 USP34 -0.87412 -0.87412
EXT1 XRCC4 -0.9272 -0.9272
EXT1 ZEB2 -0.84217 -0.84217
EYA2 MAPRE2 -0.80818 -0.80818
EYA2 MARCH2 -0.80453 -0.80453
EYA2 SEC14L4 -0.81841 -0.81841
EYA2 SGTB -0.84039 -0.84039
EYA2 SI -0.82975 -0.82975
EYA2 SUFU -0.80064 -0.80064
FAM155A MKL2 -0.86565 -0.86565
FAM155A PLEKHA3 -0.80186 -0.80186
FAM155A SYT1 -0.86116 -0.86116
FAM19A1 PAFAH1B2 -0.81839 -0.81839
FAM48A FBN3 -0.85843 -0.85843
FAM48A GPC6 -0.86098 -0.86098
FAM48A GRIK1 -0.85915 -0.85915
FAM48A IFT81 -0.87515 -0.87515
FAM48A KCNIP4 -0.84557 -0.84557
FAM48A KIT -0.84073 -0.84073
FAM48A LIMK2 -0.87828 -0.87828
FAM48A MBNL2 -0.80553 -0.80553
FAM48A MEF2C -0.82614 -0.82614
FAM48A MET -0.8969 -0.8969
FAM48A MOV10 -0.82306 -0.82306
FAM48A MYO16 -0.84267 -0.84267
FAM48A OAS2 -0.85785 -0.85785
FAM48A PAPPA -0.90088 -0.90088
FAM48A PARK2 -0.82212 -0.82212
FAM48A PDE10A -0.8286 -0.8286
FAM48A PDLIM5 -0.80134 -0.80134
FAM48A PHF11 -0.82287 -0.82287
FAM48A PIAS4 -0.90048 -0.90048
FAM48A PIWIL3 -0.87498 -0.87498
FAM48A PLEK -0.8879 -0.8879
FAM48A PPM1F -0.80347 -0.80347
FAM48A PRG3 -0.84669 -0.84669
FAM48A PSD4 -0.93832 -0.93832
FAM48A RIMS3 -0.88468 -0.88468
FAM48A SAMD12 -0.88048 -0.88048
FAM48A SRGAP1 -0.86482 -0.86482
FAM48A TBX5 -0.86804 -0.86804
FAM48A TESK2 -0.80266 -0.80266
FAM48A TLL1 -0.804 -0.804
FAM48A TMX4 -0.80896 -0.80896
FAM48A TXNL1 -0.82675 -0.82675
FAM48A WHITE -0.85877 -0.85877
FAM48A YIPF7 -0.80419 -0.80419
FAM81B IFT52 -0.80944 -0.80944
FAM81B NLGN1 -0.8498 -0.8498
FAM83D INTU -0.84268 -0.84268
FAM83D LTBP3 -0.83302 -0.83302
FAM83D MYO18A -0.80656 -0.80656
FAM83D NCAPG -0.81005 -0.81005
FAM83D SYK -0.89197 -0.89197
FANCC IFT52 -0.83655 -0.83655
FANCC LRRCC1 -0.86499 -0.86499
FANCC PLCL2 -0.8241 -0.8241
FANCC SEM3C -0.86307 -0.86307
FANCC SLC9A11 -0.8492 -0.8492
FANCC SNAP91 -0.83236 -0.83236
FAR1 GLIPR1 -0.84475 -0.84475
FAR1 GPC6 -0.80558 -0.80558
FAR1 GRIK1 -0.86736 -0.86736
FAR1 OAS2 -0.80699 -0.80699
FAR1 PCGF1 -0.87656 -0.87656
FAR1 PIAS4 -0.88461 -0.88461
FAR1 PRKCSH -0.84329 -0.84329
FAR1 RIMS3 -0.80709 -0.80709
FAR1 SGSM1 -0.8248 -0.8248
FAR1 SRGAP1 -0.85833 -0.85833
FAR1 TMED10 -0.81287 -0.81287
FAR1 TXNL1 -0.83148 -0.83148
FARP1 GABBR2 -0.83008 -0.83008
FARP1 GDF8 -0.80138 -0.80138
FARP1 KCNB1 -0.85836 -0.85836
FARP1 KCNH7 -0.8483 -0.8483
FARP1 LOH12CR1 -0.8048 -0.8048
FARP1 MAPRE2 -0.85448 -0.85448
FARP1 MARCH2 -0.9241 -0.9241
FARP1 PDGFC -0.85306 -0.85306
FARP1 RBL1 -0.88225 -0.88225
FARP1 SECISBP2 -0.88673 -0.88673
FARP1 SGK3 -0.8874 -0.8874
FARP1 SI -0.82609 -0.82609
FARP1 STMN3 -0.82735 -0.82735
FARP1 TOP3B -0.8372 -0.8372
FARP1 UGCGL2 -0.87762 -0.87762
FARP1 WFDC5 -0.8372 -0.8372
FAT JAKMIP2 -0.8374 -0.8374
FAT KCNIP4 -0.86683 -0.86683
FAT NLGN1 -0.81482 -0.81482
FAT NRG3 -0.80137 -0.80137
FAT NTRK3 -0.83035 -0.83035
FAT NUMB -0.80479 -0.80479
FAT OLAH -0.84774 -0.84774
FAT PEX11A -0.82831 -0.82831
FAT PLEKHA5 -0.85457 -0.85457
FAT TLL1 -0.81139 -0.81139
FAT TMPRSS4 -0.81426 -0.81426
FAT TNFAIP8 -0.81375 -0.81375
FAT ZNF295 -0.82045 -0.82045
FBN3 GRIK4 -0.81313 -0.81313
FBN3 LIMD1 -0.84285 -0.84285
FBN3 LPHN3 -0.85775 -0.85775
FBN3 LTBP3 -0.80566 -0.80566
FBN3 MGLL -0.82143 -0.82143
FBN3 MMP16 -0.82038 -0.82038
FBN3 MXRA7 -0.80382 -0.80382
FBN3 NECAB2 -0.86959 -0.86959
FBN3 NLN -0.85776 -0.85776
FBN3 PDZD2 -0.82511 -0.82511
FBN3 PRCP -0.82774 -0.82774
FBN3 PTPRO -0.82784 -0.82784
FBN3 PTPRR -0.87318 -0.87318
FBN3 RGSL2 -0.8825 -0.8825
FBN3 RUFY1 -0.86685 -0.86685
FBN3 SNX9 -0.82963 -0.82963
FBN3 SPATA21 -0.82448 -0.82448
FBN3 TMEM108 -0.81686 -0.81686
FBN3 TMEM163 -0.80796 -0.80796
FBN3 TOP3B -0.83026 -0.83026
FBXL13 FYN -0.8192 -0.8192
FBXL13 LPGAT1 -0.86008 -0.86008
FBXL13 LRRCC1 -0.80065 -0.80065
FBXL13 PEX5L -0.8255 -0.8255
FBXL13 TTLL5 -0.8069 -0.8069
FER1L3 GLULD1 -0.88111 -0.88111
FER1L3 hNRP -0.82012 -0.82012
FER1L3 NOX4 -0.86349 -0.86349
FER1L3 ODZ3 -0.81394 -0.81394
FER1L3 PBX1 -0.83425 -0.83425
FER1L3 SEM3C -0.8113 -0.8113
FER1L3 SNAP91 -0.80024 -0.80024
FER1L3 STX12 -0.81016 -0.81016
FER1L3 TERT -0.80609 -0.80609
FER1L3 TMEM16A -0.83088 -0.83088
FER1L3 TOPBP1 -0.91008 -0.91008
FER1L3 XRCC6 -0.84435 -0.84435
FGD5 FMO1 -0.80112 -0.80112
FGD5 HRH3 -0.83366 -0.83366
FGD5 MMD -0.80987 -0.80987
FGD5 PXK -0.85856 -0.85856
FGD5 REEP1 -0.81474 -0.81474
FGD5 ROCK2 -0.82687 -0.82687
FGD5 TBC1D4 -0.81414 -0.81414
FGF2 GOLPH3 -0.88861 -0.88861
FGF2 ME1 -0.80456 -0.80456
FGF2 MTA3 -0.8554 -0.8554
FGF2 NEURL -0.82672 -0.82672
FGF2 PLCL2 -0.83434 -0.83434
FGF2 RABGGTB -0.80046 -0.80046
FGF2 SLC9A11 -0.82897 -0.82897
FHIT GALM -0.87888 -0.87888
FHIT HNRPLL -0.87888 -0.87888
FHIT TRIM43 -0.88837 -0.88837
FHIT TRPC4 -0.80033 -0.80033
FILIP1 GALNTL1 -0.80705 -0.80705
FIZ1 GPC6 -0.80586 -0.80586
FIZ1 PDE10A -0.82084 -0.82084
FIZ1 PDLIM5 -0.82213 -0.82213
FIZ1 PPM1F -0.82573 -0.82573
FIZ1 TLL1 -0.88109 -0.88109
FIZ1 USP25 -0.82072 -0.82072
FKBP5 ROBO1 -0.88088 -0.88088
FLCN KCNAB1 -0.83992 -0.83992
FLCN ME1 -0.8158 -0.8158
FLCN NEURL -0.832 -0.832
FLCN RABGGTB -0.80665 -0.80665
FLCN TMEM16A -0.87109 -0.87109
FLT1 RALYL -0.80195 -0.80195
FMO1 GLULD1 -0.83259 -0.83259
FMO1 INPP1 -0.91351 -0.91351
FMO1 KCNAB1 -0.80981 -0.80981
FMO1 ME1 -0.81648 -0.81648
FMO1 ODZ3 -0.80257 -0.80257
FMO1 PLTP -0.81807 -0.81807
FMO1 PPA2 -0.80149 -0.80149
FOX1 GAP43 -0.84645 -0.84645
FOX1 GTF3C1 -0.80207 -0.80207
FOX1 ITK -0.82671 -0.82671
FOX1 MAGI3 -0.80185 -0.80185
FOX1 NEK11 -0.80777 -0.80777
FOX1 NOX4 -0.80147 -0.80147
FOX1 PMEPA1 -0.87897 -0.87897
FOX1 SRD5A3 -0.94004 -0.94004
FOX1 ZSWIM3 -0.80385 -0.80385
FOXN1 PRKCH -0.87111 -0.87111
FOXN1 TNNT1 -0.81784 -0.81784
FRMD5 GFM2 -0.86347 -0.86347
FRMD5 NUMB -0.8658 -0.8658
FRMD5 OSBP2 -0.90134 -0.90134
FRMD5 SYPL1 -0.84461 -0.84461
FRMD5 TACR3 -0.82849 -0.82849
FRMD5 TMPRSS4 -0.87539 -0.87539
FRMD5 WNT5B -0.8401 -0.8401
FRS2 KIT -0.85157 -0.85157
FRS2 MEF2C -0.81465 -0.81465
FRS2 PLEK -0.81065 -0.81065
FRS2 WHITE -0.81098 -0.81098
FSHR PRICKLE1 -0.8072 -0.8072
FURIN PCDH24 -0.80544 -0.80544
FURIN PCSK6 -0.85508 -0.85508
FURIN SEMA3E -0.8241 -0.8241
FYN GABBR2 -0.84053 -0.84053
FYN GPR56 -0.81214 -0.81214
FYN HTR3B -0.95044 -0.95044
FYN IL23R -0.85487 -0.85487
FYN LIMD1 -0.88269 -0.88269
FYN LRRC2 -0.82555 -0.82555
FYN LTBP3 -0.85742 -0.85742
FYN LY6D -0.83344 -0.83344
FYN MAPK15 -0.86683 -0.86683
FYN MGLL -0.92068 -0.92068
FYN NFKB1 -0.83835 -0.83835
FYN NLN -0.83641 -0.83641
FYN PDHX -0.84171 -0.84171
FYN PRCP -0.83715 -0.83715
FYN PROM2 -0.80017 -0.80017
FYN PTPN13 -0.84031 -0.84031
FYN PTPRO -0.86409 -0.86409
FYN PYGO1 -0.82375 -0.82375
FYN SLC5A7 -0.83317 -0.83317
FYN SLC9A9 -0.84414 -0.84414
FYN SMOX -0.8254 -0.8254
FYN STON2 -0.82995 -0.82995
FYN TMEM108 -0.8822 -0.8822
FYN TNNT1 -0.81669 -0.81669
FYN UBE4A -0.93873 -0.93873
FYN WASF1 -0.8502 -0.8502
FYN ZP2 -0.93952 -0.93952
GABBR2 GPC6 -0.88371 -0.88371
GABBR2 GRIK1 -0.88718 -0.88718
GABBR2 HNRPM -0.9079 -0.9079
GABBR2 HSPG2 -0.86901 -0.86901
GABBR2 LCMT1 -0.88741 -0.88741
GABBR2 LIMK2 -0.83204 -0.83204
GABBR2 MBNL2 -0.89918 -0.89918
GABBR2 METTL14 -0.83041 -0.83041
GABBR2 MTR -0.84575 -0.84575
GABBR2 NKD2 -0.85908 -0.85908
GABBR2 PARK2 -0.83606 -0.83606
GABBR2 PDLIM5 -0.83187 -0.83187
GABBR2 PIAS4 -0.82129 -0.82129
GABBR2 PIWIL3 -0.82991 -0.82991
GABBR2 PLA2G4A -0.8508 -0.8508
GABBR2 PPM1F -0.88311 -0.88311
GABBR2 PRG3 -0.80225 -0.80225
GABBR2 RECK -0.84684 -0.84684
GABBR2 SF3A1 -0.8651 -0.8651
GABBR2 SGSM1 -0.82214 -0.82214
GABBR2 STOX1 -0.87253 -0.87253
GABBR2 TLL1 -0.83986 -0.83986
GABBR2 TMEM182 -0.80959 -0.80959
GABBR2 TRAPPC9 -0.81433 -0.81433
GABBR2 TTLL5 -0.82296 -0.82296
GABBR2 USP28 -0.82638 -0.82638
GABBR2 WDFY2 -0.8183 -0.8183
GABRB1 GPD2 -0.83171 -0.83171
GABRB1 GULP1 -0.82737 -0.82737
GABRB1 MFAP2 -0.83423 -0.83423
GABRB1 SUMF2 -0.82743 -0.82743
GABRB1 TNS1 -0.82316 -0.82316
GABRB1 XRN2 -0.80312 -0.80312
GALM GALNTL1 -0.83411 -0.83411
GALM MND1 -0.8476 -0.8476
GALM RAD51L1 -0.91594 -0.91594
GALM TMED10 -0.85711 -0.85711
GALM TPST1 -0.83358 -0.83358
GALNT14 KCNIP4 -0.82006 -0.82006
GALNT14 MPZL1 -0.86296 -0.86296
GALNT14 USP25 -0.84959 -0.84959
GALNTL1 HNRPLL -0.83411 -0.83411
GALNTL1 NOTCH4 -0.80541 -0.80541
GALNTL1 PHTF2 -0.85343 -0.85343
GALNTL1 RGS6 -0.82707 -0.82707
GALNTL1 TRHR -0.80504 -0.80504
GALNTL1 ZIM2 -0.82895 -0.82895
GAP43 TMEM90B -0.81459 -0.81459
GAS2 GTDC1 -0.82293 -0.82293
GAS2 GULP1 -0.80518 -0.80518
GAS2 KLHL29 -0.80096 -0.80096
GAS2 PHF21A -0.92128 -0.92128
GAS2 SUMF2 -0.87537 -0.87537
GAS6 hNRP -0.83111 -0.83111
GAS6 NOX4 -0.80319 -0.80319
GAS6 PMEPA1 -0.89043 -0.89043
GAS6 SNX18 -0.81321 -0.81321
GAS6 TERT -0.82533 -0.82533
GAS6 XRCC6 -0.82774 -0.82774
GAS7 MYCBP2 -0.82838 -0.82838
GATAD2A KPNA3 -0.87819 -0.87819
GDF8 GRIK1 -0.85054 -0.85054
GDF8 JAKMIP2 -0.81248 -0.81248
GDF8 LCMT1 -0.81238 -0.81238
GDF8 METTL14 -0.82178 -0.82178
GDF8 OAS2 -0.83269 -0.83269
GDF8 PIAS4 -0.83441 -0.83441
GDF8 STOX1 -0.80393 -0.80393
GDF8 TRAPPC9 -0.88855 -0.88855
GFM2 IL23R -0.81581 -0.81581
GFM2 KBTBD7 -0.84229 -0.84229
GFM2 KLHL18 -0.8119 -0.8119
GFM2 LRRC2 -0.9492 -0.9492
GFM2 NDST1 -0.80061 -0.80061
GFM2 NFKB1 -0.86652 -0.86652
GFM2 NRXN3 -0.82799 -0.82799
GFM2 NTF3 -0.82605 -0.82605
GFM2 PCSK5 -0.80351 -0.80351
GFM2 PLB1 -0.82436 -0.82436
GFM2 PRKCH -0.81495 -0.81495
GFM2 RHCG -0.83172 -0.83172
GFM2 RHOT1 -0.83974 -0.83974
GFM2 SLC5A7 -0.81372 -0.81372
GFM2 SYCE1 -0.83569 -0.83569
GFM2 TBCD -0.80539 -0.80539
GFM2 TMEM108 -0.81462 -0.81462
GFM2 TNNT1 -0.85762 -0.85762
GFM2 UBE4A -0.82456 -0.82456
GFM2 WWOX -0.82368 -0.82368
GFRA1 NEDD4 -0.84597 -0.84597
GFRA1 NFIA -0.88083 -0.88083
GFRA1 SCPEP1 -0.82414 -0.82414
GFRA1 SPTAN1 -0.8283 -0.8283
GFRA1 WDR34 -0.847 -0.847
GFRA1 ZNF354A -0.80125 -0.80125
GFRA2 OSTF1 -0.82074 -0.82074
GFRA2 RTN4IP1 -0.84754 -0.84754
GFRA2 SECISBP2 -0.81673 -0.81673
GJA9 PSD4 -0.80543 -0.80543
GJA9 RAC2 -0.80949 -0.80949
GJA9 SCHIP1 -0.83772 -0.83772
GJA9 SNF1LK2 -0.85597 -0.85597
GLIPR1 GSX2 -0.80773 -0.80773
GLIPR1 NECAB2 -0.80386 -0.80386
GLIPR1 PDE11A -0.89527 -0.89527
GLIPR1 RGSL2 -0.84087 -0.84087
GLIPR1 RTN4IP1 -0.85832 -0.85832
GLIPR1 SLC5A9 -0.88807 -0.88807
GLIPR1 UHRF1BP1L -0.87549 -0.87549
GLIS1 KIRREL3 -0.85378 -0.85378
GLIS1 LMF1 -0.87106 -0.87106
GLIS1 MMP25 -0.82077 -0.82077
GLIS1 PHF11 -0.83513 -0.83513
GLIS1 PTPRG -0.80499 -0.80499
GLIS1 SCHIP1 -0.83242 -0.83242
GLIS1 SFXN3 -0.8159 -0.8159
GLIS1 TMX4 -0.86367 -0.86367
GLIS1 TNFRSF1B -0.81681 -0.81681
GLIS1 ZNF264 -0.86385 -0.86385
GLULD1 IL23R -0.82178 -0.82178
GLULD1 IL2RB -0.81069 -0.81069
GLULD1 MAP4 -0.80403 -0.80403
GLULD1 MAPKAP1 -0.82423 -0.82423
GLULD1 MCM10 -0.80563 -0.80563
GLULD1 OPTN -0.80563 -0.80563
GLULD1 PFKP -0.85084 -0.85084
GLULD1 PKM2 -0.9167 -0.9167
GLULD1 PXK -0.81115 -0.81115
GMDS NCF4 -0.80911 -0.80911
GMDS NDUFAF2 -0.87593 -0.87593
GMDS NLGN1 -0.8145 -0.8145
GMDS ZNF567 -0.83301 -0.83301
GMPS SEM3C -0.84928 -0.84928
GMPS SLC4A4 -0.82848 -0.82848
GNA14 GTF3C1 -0.8115 -0.8115
GNA14 MAGI3 -0.80796 -0.80796
GNA14 RAB2A -0.83464 -0.83464
GNA14 RGS6 -0.8197 -0.8197
GNA14 UGCGL2 -0.8052 -0.8052
GNG4 NALCN -0.90105 -0.90105
GNG4 RYR2 -0.87186 -0.87186
GNPTAB NDRG3 -0.8736 -0.8736
GPATCH8 PLB1 -0.80489 -0.80489
GPATCH8 SIX3 -0.82212 -0.82212
GPATCH8 SLC2A13 -0.8131 -0.8131
GPATCH8 XRCC5 -0.82097 -0.82097
GPC6 GRB2 -0.84649 -0.84649
GPC6 KCNB1 -0.83186 -0.83186
GPC6 MAPRE2 -0.90993 -0.90993
GPC6 OSTF1 -0.85801 -0.85801
GPC6 PCDH7 -0.87523 -0.87523
GPC6 PRCP -0.86804 -0.86804
GPC6 RAB6B -0.80934 -0.80934
GPC6 RTN4IP1 -0.84131 -0.84131
GPC6 SEC14L4 -0.88725 -0.88725
GPC6 SECISBP2 -0.82313 -0.82313
GPC6 SGTB -0.92665 -0.92665
GPC6 SI -0.80637 -0.80637
GPC6 SUFU -0.88262 -0.88262
GPC6 TMEM163 -0.83517 -0.83517
GPC6 TOP3B -0.83741 -0.83741
GPC6 UHRF1BP1L -0.8878 -0.8878
GPD2 LRRC7 -0.85034 -0.85034
GPD2 PRDM10 -0.82006 -0.82006
GPD2 TROAP -0.88171 -0.88171
GPD2 XYLB -0.89096 -0.89096
GPR56 MTR -0.84989 -0.84989
GPR56 MYCBP2 -0.86523 -0.86523
GPR56 PARK2 -0.80942 -0.80942
GPR56 PRG3 -0.80096 -0.80096
GPR56 TMX4 -0.8143 -0.8143
GPR56 WDR36 -0.83126 -0.83126
GPR88 LRFN5 -0.89435 -0.89435
GPR88 MAPK15 -0.84414 -0.84414
GPR88 NFATC2 -0.80748 -0.80748
GPR88 PTPRR -0.82561 -0.82561
GPR88 SCPEP1 -0.87515 -0.87515
GRB2 GRIK1 -0.80201 -0.80201
GRB2 IL20RB -0.91159 -0.91159
GRB2 KCNJ10 -0.82101 -0.82101
GRB2 PIAS4 -0.88867 -0.88867
GRB2 PTPRM -0.8343 -0.8343
GRB2 UNC45B -0.86912 -0.86912
GRB2 WHITE -0.9512 -0.9512
GRIA2 KCNAB1 -0.83705 -0.83705
GRIA2 ME1 -0.83521 -0.83521
GRIA2 NEGR1 -0.85516 -0.85516
GRIA2 ODZ3 -0.81595 -0.81595
GRIA2 PLCL2 -0.82598 -0.82598
GRIA2 PNMA2 -0.81654 -0.81654
GRIA2 RABGGTB -0.81326 -0.81326
GRIA2 STX12 -0.88693 -0.88693
GRIA2 TMEM16A -0.82735 -0.82735
GRIA2 TNFAIP8 -0.84399 -0.84399
GRIA2 TNFRSF1B -0.8873 -0.8873
GRIA2 XRCC6 -0.83119 -0.83119
GRIA2 ZNF264 -0.81618 -0.81618
GRIA2 ZNF567 -0.8783 -0.8783
GRIK1 GSX2 -0.80374 -0.80374
GRIK1 KCNB1 -0.86958 -0.86958
GRIK1 LOH12CR1 -0.80816 -0.80816
GRIK1 LRFN5 -0.82543 -0.82543
GRIK1 LYZ2 -0.81851 -0.81851
GRIK1 MAPRE2 -0.92867 -0.92867
GRIK1 MARCH2 -0.8734 -0.8734
GRIK1 NECAB2 -0.85728 -0.85728
GRIK1 OSTF1 -0.81202 -0.81202
GRIK1 PCDH7 -0.84813 -0.84813
GRIK1 PDE11A -0.86246 -0.86246
GRIK1 PRCP -0.81381 -0.81381
GRIK1 PTPRR -0.8296 -0.8296
GRIK1 RGSL2 -0.82778 -0.82778
GRIK1 RTN4IP1 -0.83816 -0.83816
GRIK1 SECISBP2 -0.92854 -0.92854
GRIK1 SESTD1 -0.83347 -0.83347
GRIK1 SGK3 -0.88628 -0.88628
GRIK1 SGTB -0.82951 -0.82951
GRIK1 SI -0.87183 -0.87183
GRIK1 SLC5A9 -0.81792 -0.81792
GRIK1 TOP3B -0.84357 -0.84357
GRIK1 UGCGL2 -0.86911 -0.86911
GRIK1 UHRF1BP1L -0.88982 -0.88982
GRIK1 WFDC5 -0.82951 -0.82951
GRIK2 KBTBD7 -0.87784 -0.87784
GRIK2 KLHL18 -0.81351 -0.81351
GRIK2 LPP -0.82043 -0.82043
GRIK2 NTF3 -0.81109 -0.81109
GRIK2 PRKCG -0.82111 -0.82111
GRIK2 SLC35B1 -0.80277 -0.80277
GRIK2 XRCC5 -0.80195 -0.80195
GRIK2 ZNF521 -0.80822 -0.80822
GRIK4 HBS1L -0.80266 -0.80266
GRIK4 IFT81 -0.83185 -0.83185
GRIK4 LIMK2 -0.82594 -0.82594
GRIK4 LRRC7 -0.82012 -0.82012
GRIK4 MOV10 -0.88902 -0.88902
GRIK4 MYCBP2 -0.80234 -0.80234
GRIK4 N4BP2L2 -0.82872 -0.82872
GRIK4 PAPPA -0.85627 -0.85627
GRIK4 PARK2 -0.87313 -0.87313
GRIK4 PHF11 -0.85826 -0.85826
GRIK4 PIWIL3 -0.80995 -0.80995
GRIK4 RIMS3 -0.80956 -0.80956
GRIK4 SAMD12 -0.81711 -0.81711
GRIK4 SHISA9 -0.80229 -0.80229
GRIK4 SLC9A4 -0.83364 -0.83364
GRIK4 TCF7L2 -0.86287 -0.86287
GRIK4 TSEN54 -0.83007 -0.83007
GRIK4 TTC29 -0.82595 -0.82595
GRIP2 HTR3B -0.81398 -0.81398
GRIP2 LIMD1 -0.84023 -0.84023
GRIP2 LTBP3 -0.80595 -0.80595
GRIP2 MGLL -0.81802 -0.81802
GRIP2 NLN -0.90046 -0.90046
GRIP2 PRKCH -0.84844 -0.84844
GRIP2 SYK -0.8052 -0.8052
GRIP2 TBCD -0.81098 -0.81098
GRIP2 TNNT1 -0.86818 -0.86818
GRIP2 UBE4A -0.80505 -0.80505
GRIP2 ZP2 -0.82473 -0.82473
GRM7 PDE3B -0.86111 -0.86111
GRM7 RAB12 -0.86189 -0.86189
GRM7 RBPMS -0.80482 -0.80482
GRM7 TMUB2 -0.81816 -0.81816
GRM7 TPST1 -0.84973 -0.84973
GRM7 VSIG2 -0.81339 -0.81339
GSG1L GTF3C1 -0.87749 -0.87749
GSG1L KCNH7 -0.87208 -0.87208
GSG1L LOH12CR1 -0.83307 -0.83307
GSG1L MFAP2 -0.80049 -0.80049
GSG1L NEK11 -0.81662 -0.81662
GSG1L NPR3 -0.85365 -0.85365
GSG1L PDGFC -0.85895 -0.85895
GSG1L RAB2A -0.8508 -0.8508
GSG1L RBL1 -0.89102 -0.89102
GSG1L RFC5 -0.80517 -0.80517
GSG1L RGS6 -0.81462 -0.81462
GSG1L STMN3 -0.80422 -0.80422
GSG1L TAF1B -0.86605 -0.86605
GSG1L UGCGL2 -0.89228 -0.89228
GSG1L UGP2 -0.84867 -0.84867
GSG1L WFDC5 -0.81597 -0.81597
GSX2 KLHL14 -0.85925 -0.85925
GSX2 LIMK2 -0.81102 -0.81102
GSX2 MARCH3 -0.81106 -0.81106
GSX2 MKL2 -0.82969 -0.82969
GSX2 MYO16 -0.87805 -0.87805
GSX2 PDE10A -0.81576 -0.81576
GSX2 PDE3A -0.82059 -0.82059
GSX2 PGCP -0.89125 -0.89125
GSX2 PHF11 -0.8267 -0.8267
GSX2 PLEK -0.82843 -0.82843
GSX2 PLEKHA3 -0.8468 -0.8468
GSX2 RIMS3 -0.83451 -0.83451
GSX2 TLL1 -0.85005 -0.85005
GSX2 TXNL1 -0.80918 -0.80918
GTDC1 LRRC7 -0.87313 -0.87313
GTDC1 MYOM2 -0.80107 -0.80107
GTDC1 NALCN -0.80562 -0.80562
GTDC1 PRDM10 -0.88322 -0.88322
GTDC1 SERPINE2 -0.86516 -0.86516
GTDC1 SFXN3 -0.84644 -0.84644
GTDC1 SLC9A4 -0.82375 -0.82375
GTDC1 TROAP -0.90768 -0.90768
GTDC1 YIPF7 -0.80646 -0.80646
GTF2F2 PGCP -0.88982 -0.88982
GTF2I NDUFS4 -0.90777 -0.90777
GTF2I Rpl3 -0.8059 -0.8059
GTF2I SUMF2 -0.80568 -0.80568
GTF2I TMUB2 -0.83914 -0.83914
GTF2I UROS -0.85822 -0.85822
GTF2I VSIG2 -0.87565 -0.87565
GTF3C1 HS6ST3 -0.81039 -0.81039
GTF3C1 LRRC7 -0.81749 -0.81749
GTF3C1 MYOM2 -0.87733 -0.87733
GTF3C1 NALCN -0.91152 -0.91152
GTF3C1 PRDM10 -0.8567 -0.8567
GTF3C1 SRGAP1 -0.81401 -0.81401
GTF3C1 TROAP -0.86959 -0.86959
GTF3C1 UNC5C -0.8473 -0.8473
GTF3C1 YIPF7 -0.84501 -0.84501
GUCY1A2 MARCH11 -0.81775 -0.81775
GUCY1A2 MPP5 -0.91538 -0.91538
GUCY1A2 NR2C2 -0.82017 -0.82017
GUCY1A2 RASGEF1C -0.82946 -0.82946
GUCY1A2 SNX29 -0.87977 -0.87977
GULP1 MYOM2 -0.80675 -0.80675
GULP1 NALCN -0.86614 -0.86614
GULP1 NPC1 -0.80255 -0.80255
GULP1 OSBPL6 -0.83074 -0.83074
GULP1 PLEKHA3 -0.81665 -0.81665
GULP1 RYR2 -0.89311 -0.89311
HBS1L LPHN3 -0.82621 -0.82621
HBS1L PDE11A -0.84936 -0.84936
HBS1L PIP5K1B -0.82777 -0.82777
HBS1L RUFY1 -0.8033 -0.8033
HBS1L SPATA21 -0.83696 -0.83696
HELB NDC80 -0.81762 -0.81762
HELB SPG7 -0.82335 -0.82335
HERPUD2 IGSF21 -0.85918 -0.85918
HERPUD2 KYNU -0.80014 -0.80014
HERPUD2 PDGFRB -0.85772 -0.85772
HERPUD2 PRKCB -0.87448 -0.87448
HERPUD2 SPATA3 -0.80884 -0.80884
HERPUD2 TROAP -0.81054 -0.81054
HERPUD2 XRCC5 -0.82387 -0.82387
HMCN1 ITGA3 -0.82321 -0.82321
HMCN1 WDFY1 -0.81312 -0.81312
hNRP HRH3 -0.80677 -0.80677
hNRP IL23R -0.81538 -0.81538
hNRP LGR5 -0.82816 -0.82816
hNRP MCM5 -0.81388 -0.81388
hNRP NXPH2 -0.81496 -0.81496
hNRP PYGO1 -0.82455 -0.82455
hNRP SLC1A4 -0.83172 -0.83172
hNRP SMOX -0.80424 -0.80424
hNRP USP48 -0.86866 -0.86866
hNRP ZP2 -0.81602 -0.81602
HNRPLL MND1 -0.8476 -0.8476
HNRPLL RAD51L1 -0.91594 -0.91594
HNRPLL TMED10 -0.85711 -0.85711
HNRPLL TPST1 -0.83358 -0.83358
HNRPM KLHL8 -0.89721 -0.89721
HNRPM LOH12CR1 -0.86719 -0.86719
HNRPM MAPRE2 -0.85611 -0.85611
HNRPM MARCH2 -0.87207 -0.87207
HNRPM NLN -0.84886 -0.84886
HNRPM OSTF1 -0.86778 -0.86778
HNRPM PRCP -0.85307 -0.85307
HNRPM PTPN13 -0.83432 -0.83432
HNRPM SEC14L4 -0.93172 -0.93172
HNRPM SECISBP2 -0.80051 -0.80051
HNRPM SGTB -0.8542 -0.8542
HNRPM SLC25A13 -0.80565 -0.80565
HNRPM SPTAN1 -0.80383 -0.80383
HNRPM SUFU -0.9491 -0.9491
HNRPM TOP3B -0.82791 -0.82791
HNRPM TPP2 -0.80015 -0.80015
HOMER1 OLAH -0.80436 -0.80436
HOMER1 PDLIM5 -0.80829 -0.80829
HPS5 KCNH5 -0.813 -0.813
HRH3 PCDH24 -0.84738 -0.84738
HRH3 PLCB1 -0.81917 -0.81917
HRH3 PLTP -0.83055 -0.83055
HRH3 SEM3C -0.81843 -0.81843
HS6ST3 RGS6 -0.89963 -0.89963
HS6ST3 SHOC2 -0.81921 -0.81921
HSPB8 ITK -0.84171 -0.84171
HSPB8 MAGI3 -0.85178 -0.85178
HSPB8 MEIS2 -0.81295 -0.81295
HSPB8 NXPH1 -0.8067 -0.8067
HSPB8 PMEPA1 -0.83348 -0.83348
HSPB8 TMC2 -0.84428 -0.84428
HSPG2 LIMD1 -0.88253 -0.88253
HSPG2 MAPK15 -0.85301 -0.85301
HSPG2 NFKB1 -0.82542 -0.82542
HSPG2 PRCP -0.84169 -0.84169
HSPG2 SEC14L4 -0.84311 -0.84311
HSPG2 TNNT1 -0.82239 -0.82239
HSPG2 UBE4A -0.81506 -0.81506
HSPG2 ZP2 -0.86294 -0.86294
HTR2A PLCL2 -0.85949 -0.85949
HTR3B LRRCC1 -0.8946 -0.8946
HTR3B MGA -0.80023 -0.80023
HTR3B MMP25 -0.80906 -0.80906
HTR3B MTR -0.84649 -0.84649
HTR3B MYCBP2 -0.87091 -0.87091
HTR3B NDUFAF2 -0.8465 -0.8465
HTR3B NLGN1 -0.80548 -0.80548
HTR3B NTRK3 -0.85915 -0.85915
HTR3B NUMB -0.84184 -0.84184
HTR3B PARK2 -0.81508 -0.81508
HTR3B PDPN -0.82387 -0.82387
HTR3B PLXNA2 -0.83506 -0.83506
HTR3B SLC9A11 -0.85518 -0.85518
HTR3B TMPRSS4 -0.84932 -0.84932
HTR3B TNFAIP8 -0.8613 -0.8613
HTR3B XRCC6 -0.80034 -0.80034
HUNK IFT81 -0.81782 -0.81782
HUNK LIMK2 -0.85078 -0.85078
HUNK LRRC7 -0.85012 -0.85012
HUNK MEF2C -0.80943 -0.80943
HUNK MOV10 -0.82551 -0.82551
HUNK PAPPA -0.9079 -0.9079
HUNK PGCP -0.80943 -0.80943
HUNK PRDM10 -0.82665 -0.82665
HUNK SAMD12 -0.82397 -0.82397
HUNK SLC9A4 -0.80895 -0.80895
HUNK TROAP -0.85308 -0.85308
HUNK YIPF7 -0.85606 -0.85606
IFT52 IL23R -0.87116 -0.87116
IFT52 INTU -0.82201 -0.82201
IFT52 LRRC2 -0.82709 -0.82709
IFT52 MAP4 -0.81062 -0.81062
IFT52 MCM10 -0.81471 -0.81471
IFT52 MYLIP -0.8674 -0.8674
IFT52 NCOA2 -0.87429 -0.87429
IFT52 NSFL1C -0.82216 -0.82216
IFT52 OPTN -0.81471 -0.81471
IFT52 PARP8 -0.81342 -0.81342
IFT52 PFKP -0.83895 -0.83895
IFT52 PYGO1 -0.80204 -0.80204
IFT52 RHOT1 -0.8893 -0.8893
IFT52 SPTLC2 -0.80555 -0.80555
IFT52 SYK -0.80888 -0.80888
IFT52 TNNT1 -0.80945 -0.80945
IFT52 WWOX -0.84007 -0.84007
IFT52 ZP2 -0.81125 -0.81125
IFT80 UCHL3 -0.8562 -0.8562
IFT81 INTS5 -0.83093 -0.83093
IFT81 LPHN3 -0.81663 -0.81663
IFT81 MAML3 -0.83896 -0.83896
IFT81 MAPRE2 -0.84127 -0.84127
IFT81 MGST2 -0.82879 -0.82879
IFT81 NECAB2 -0.85897 -0.85897
IFT81 NPR3 -0.81221 -0.81221
IFT81 PDE11A -0.81269 -0.81269
IFT81 PDGFC -0.86022 -0.86022
IFT81 RAB18 -0.80593 -0.80593
IFT81 RAB2A -0.94051 -0.94051
IFT81 RAB33B -0.82659 -0.82659
IFT81 RFC5 -0.83105 -0.83105
IFT81 RUFY1 -0.89292 -0.89292
IFT81 SLC9A2 -0.84148 -0.84148
IFT81 SPATA21 -0.87589 -0.87589
IFT81 STMN3 -0.8187 -0.8187
IFT81 TBC1D16 -0.80094 -0.80094
IFT81 UGCGL2 -0.89525 -0.89525
IGSF2 KCNB2 -0.8069 -0.8069
IGSF2 NALCN -0.81803 -0.81803
IGSF2 OXNAD1 -0.83974 -0.83974
IGSF2 PLEKHA3 -0.86183 -0.86183
IGSF2 UNC5C -0.87217 -0.87217
IGSF21 KCTD1 -0.86037 -0.86037
IGSF21 MARK4 -0.82091 -0.82091
IGSF21 RAB12 -0.81842 -0.81842
IGSF21 Rpl3 -0.84789 -0.84789
IGSF21 TNS1 -0.84707 -0.84707
IGSF21 VSIG2 -0.82764 -0.82764
IL20RB ITPR2 -0.80858 -0.80858
IL20RB KCNB1 -0.90536 -0.90536
IL20RB MAPRE2 -0.92978 -0.92978
IL20RB OSTF1 -0.86213 -0.86213
IL20RB PAX8 -0.86015 -0.86015
IL20RB PCDH7 -0.93256 -0.93256
IL20RB RAB6B -0.87905 -0.87905
IL20RB SECISBP2 -0.83743 -0.83743
IL20RB SGTB -0.91788 -0.91788
IL20RB SUFU -0.89164 -0.89164
IL20RB TMEM163 -0.8456 -0.8456
IL23R LRRCC1 -0.81889 -0.81889
IL23R ME1 -0.82549 -0.82549
IL23R MGA -0.81585 -0.81585
IL23R MTR -0.80901 -0.80901
IL23R NDUFAF2 -0.85958 -0.85958
IL23R NOX4 -0.83614 -0.83614
IL23R ODZ3 -0.87997 -0.87997
IL23R PBX1 -0.81382 -0.81382
IL23R PLCL2 -0.86094 -0.86094
IL23R PNMA2 -0.80093 -0.80093
IL23R SEM3C -0.86067 -0.86067
IL23R SLC4A4 -0.82182 -0.82182
IL23R SLC9A11 -0.86308 -0.86308
IL23R SNAP91 -0.87485 -0.87485
IL23R TMEM16A -0.82181 -0.82181
IL23R TMPRSS4 -0.81183 -0.81183
IL23R TNFAIP8 -0.86416 -0.86416
IL23R WNT5B -0.81274 -0.81274
IL23R XRCC6 -0.90827 -0.90827
IL27RA INPP4A -0.83062 -0.83062
IL27RA LIMK2 -0.80441 -0.80441
IL27RA LRRC7 -0.83131 -0.83131
IL27RA MMAB -0.82083 -0.82083
IL27RA MYOM2 -0.87978 -0.87978
IL27RA NALCN -0.82927 -0.82927
IL27RA PAPPA -0.82545 -0.82545
IL27RA PLEK -0.81102 -0.81102
IL27RA PLEKHA3 -0.83106 -0.83106
IL27RA SAMD12 -0.82059 -0.82059
IL27RA SRGAP1 -0.81999 -0.81999
IL27RA TBX5 -0.84741 -0.84741
IL27RA TROAP -0.83905 -0.83905
IL27RA YIPF7 -0.867 -0.867
IL2RB NOX4 -0.86019 -0.86019
IL2RB ODZ3 -0.84189 -0.84189
IL2RB PNMA2 -0.80001 -0.80001
IL2RB SLC4A4 -0.83433 -0.83433
IL2RB SNAP91 -0.84721 -0.84721
IL2RB STX12 -0.82948 -0.82948
IL2RB TERT -0.80091 -0.80091
IL2RB TMEM16A -0.84641 -0.84641
IL2RB TOPBP1 -0.84755 -0.84755
IL2RB XRCC6 -0.91813 -0.91813
IL2RB ZNF567 -0.88119 -0.88119
INPP1 KCNB2 -0.83173 -0.83173
INPP1 MAP4 -0.82271 -0.82271
INPP1 MCM10 -0.8161 -0.8161
INPP1 OPTN -0.8161 -0.8161
INPP1 PFKP -0.80285 -0.80285
INPP1 RANBP3 -0.81836 -0.81836
INPP1 RHCG -0.83915 -0.83915
INPP1 TMEM110 -0.80352 -0.80352
INPP1 XRCC4 -0.8703 -0.8703
INPP4A LPHN3 -0.85148 -0.85148
INPP4A NECAB2 -0.83598 -0.83598
INPP4A NPR3 -0.89152 -0.89152
INPP4A PDE11A -0.80996 -0.80996
INPP4A RAB33B -0.81765 -0.81765
INPP4A SESTD1 -0.91399 -0.91399
INPP4A SI -0.80638 -0.80638
INPP4A SLC9A2 -0.82563 -0.82563
INPP4A STMN3 -0.8762 -0.8762
INPP4A SYNPO -0.83823 -0.83823
INPP4A TMC2 -0.84617 -0.84617
INPP4A TMEM66 -0.83282 -0.83282
INPP4A UGCGL2 -0.86092 -0.86092
INPP4A WFDC5 -0.8203 -0.8203
INPP4A XRN2 -0.87253 -0.87253
INPP4A ZC3H6 -0.84435 -0.84435
INPP4B KIFAP3 -0.89012 -0.89012
INTS5 MET -0.8618 -0.8618
INTS5 TBX5 -0.80664 -0.80664
INTU NDUFAF2 -0.89368 -0.89368
INTU NRG3 -0.81527 -0.81527
INTU PNMA2 -0.83385 -0.83385
INTU SNAP91 -0.81863 -0.81863
INTU TGFBR3 -0.82675 -0.82675
INTU TMEM50B -0.83589 -0.83589
INTU TNFAIP8 -0.87226 -0.87226
INTU XRCC6 -0.90579 -0.90579
INTU ZNF567 -0.81387 -0.81387
INVS SNTB1 -0.81331 -0.81331
ISL2 KIF1A -0.81286 -0.81286
ISL2 WHITE -0.82227 -0.82227
ITGA3 LASS3 -0.87088 -0.87088
ITGA3 PCSK5 -0.86067 -0.86067
ITGA3 SNTB1 -0.82391 -0.82391
ITGA3 XRCC5 -0.81978 -0.81978
ITGA9 JARID2 -0.93454 -0.93454
ITGA9 KLHL32 -0.88785 -0.88785
ITGA9 LIPC -0.85651 -0.85651
ITGB4 MGA -0.8847 -0.8847
ITK LASS6 -0.91669 -0.91669
ITK NDRG3 -0.83355 -0.83355
ITK USP34 -0.82599 -0.82599
ITK XYLB -0.8143 -0.8143
ITPR1 SPATA3 -0.85838 -0.85838
ITPR2 KCNIP4 -0.85329 -0.85329
ITPR2 KCNJ10 -0.82862 -0.82862
ITPR2 MPZL1 -0.81479 -0.81479
ITPR2 TRAPPC9 -0.80445 -0.80445
ITPR2 UBR1 -0.8015 -0.8015
JAKMIP2 JPH2 -0.85134 -0.85134
JAKMIP2 KIAA1797 -0.84298 -0.84298
JAKMIP2 LIMD1 -0.87775 -0.87775
JAKMIP2 LRFN5 -0.83505 -0.83505
JAKMIP2 LTBP3 -0.89257 -0.89257
JAKMIP2 LY6D -0.80314 -0.80314
JAKMIP2 MAPK15 -0.89463 -0.89463
JAKMIP2 PROM2 -0.8415 -0.8415
JAKMIP2 RGSL2 -0.81087 -0.81087
JAKMIP2 SYK -0.84843 -0.84843
JAKMIP2 TBCD -0.86546 -0.86546
JAKMIP2 TRIT1 -0.82897 -0.82897
JARID2 RBPMS -0.89632 -0.89632
JPH2 OLAH -0.80515 -0.80515
JPH2 PDE3A -0.80977 -0.80977
JPH2 TRAPPC9 -0.81662 -0.81662
KANK4 PDHX -0.80564 -0.80564
KANK4 SSBP2 -0.8822 -0.8822
KBTBD7 KPNA3 -0.89004 -0.89004
KBTBD7 ME1 -0.87007 -0.87007
KBTBD7 MGA -0.82003 -0.82003
KBTBD7 MTA3 -0.81348 -0.81348
KBTBD7 NEURL -0.88525 -0.88525
KBTBD7 ODZ3 -0.8323 -0.8323
KBTBD7 PLCL2 -0.89823 -0.89823
KBTBD7 PPAN-P2RY11 -0.82741 -0.82741
KBTBD7 PPP2R5A -0.82544 -0.82544
KBTBD7 RERG -0.81184 -0.81184
KBTBD7 SH3D19 -0.83124 -0.83124
KBTBD7 SYPL1 -0.81106 -0.81106
KBTBD7 TACR3 -0.84637 -0.84637
KBTBD7 TMPRSS4 -0.82251 -0.82251
KBTBD7 WNT5B -0.85762 -0.85762
KCNAB1 MAP4 -0.82872 -0.82872
KCNAB1 MMD -0.87883 -0.87883
KCNAB1 NFKB1 -0.8695 -0.8695
KCNAB1 PDHX -0.85093 -0.85093
KCNAB1 PFKP -0.81434 -0.81434
KCNAB1 PXK -0.88631 -0.88631
KCNAB1 SLC5A7 -0.81252 -0.81252
KCNAB1 USP32 -0.83765 -0.83765
KCNAB1 XRCC4 -0.80774 -0.80774
KCNB1 KCNIP4 -0.86004 -0.86004
KCNB1 KCNJ10 -0.88284 -0.88284
KCNB1 KCNK10 -0.81453 -0.81453
KCNB1 KIT -0.80844 -0.80844
KCNB1 MARCH11 -0.80102 -0.80102
KCNB1 MPZL1 -0.836 -0.836
KCNB1 MYH15 -0.84713 -0.84713
KCNB1 PDLIM5 -0.81167 -0.81167
KCNB1 PIAS4 -0.87138 -0.87138
KCNB1 PLEK -0.83487 -0.83487
KCNB1 PPM1F -0.8209 -0.8209
KCNB1 TBX5 -0.81184 -0.81184
KCNB1 TRAPPC9 -0.80554 -0.80554
KCNB1 UNC45B -0.8129 -0.8129
KCNB1 WHITE -0.88962 -0.88962
KCNB2 NOX4 -0.84672 -0.84672
KCNB2 ODZ3 -0.81053 -0.81053
KCND2 N4BP2L2 -0.8137 -0.8137
KCND2 SNF1LK2 -0.814 -0.814
KCND2 TSEN54 -0.87263 -0.87263
KCND2 WDR36 -0.81184 -0.81184
KCNH5 LGR5 -0.86449 -0.86449
KCNH5 NOL10 -0.81777 -0.81777
KCNH7 LIMK2 -0.85666 -0.85666
KCNH7 MBNL2 -0.81232 -0.81232
KCNH7 MYO16 -0.80787 -0.80787
KCNH7 NALCN -0.80082 -0.80082
KCNH7 PLEKHA3 -0.82605 -0.82605
KCNH7 RASGEF1C -0.82854 -0.82854
KCNH7 SRGAP1 -0.81656 -0.81656
KCNH7 TBX5 -0.82209 -0.82209
KCNH7 YIPF7 -0.84116 -0.84116
KCNIP4 LRFN5 -0.879 -0.879
KCNIP4 LTBP3 -0.83955 -0.83955
KCNIP4 NDUFA10 -0.80648 -0.80648
KCNIP4 RAB6B -0.91356 -0.91356
KCNIP4 SLC2A13 -0.81488 -0.81488
KCNIP4 TMEM163 -0.81934 -0.81934
KCNIP4 UHRF1BP1L -0.81173 -0.81173
KCNJ10 LRFN5 -0.81984 -0.81984
KCNJ10 PALLD -0.80167 -0.80167
KCNJ10 PCDH7 -0.80668 -0.80668
KCNJ10 SECISBP2 -0.87654 -0.87654
KCNJ10 SGTB -0.83133 -0.83133
KCNJ10 SIX3 -0.80392 -0.80392
KCNJ10 SYNPO -0.80883 -0.80883
KCNK10 MAPRE2 -0.86902 -0.86902
KCNK10 NLN -0.81249 -0.81249
KCNK10 PCDH7 -0.82861 -0.82861
KCNK10 SGTB -0.83384 -0.83384
KCNK10 SLC25A13 -0.84649 -0.84649
KCNK10 SUFU -0.86949 -0.86949
KCNK2 MYH11 -0.8076 -0.8076
KCNK2 PPP2R5A -0.80849 -0.80849
KCNK2 RPL27A -0.90537 -0.90537
KCNK2 TMEM206 -0.91126 -0.91126
KCNQ3 STK24-LIKE -0.81269 -0.81269
KCTD1 PCSK5 -0.86038 -0.86038
KCTD1 SH3RF2 -0.87512 -0.87512
KCTD1 SIX3 -0.877 -0.877
KCTD8 UVRAG -0.81591 -0.81591
KCTD9 PTH2R -0.89636 -0.89636
KIAA1797 NRG3 -0.83115 -0.83115
KIF1A RFC5 -0.86961 -0.86961
KIF1A SLC25A13 -0.8115 -0.8115
KIFAP3 PPAN-P2RY11 -0.87692 -0.87692
KIFAP3 RERG -0.88733 -0.88733
KIFAP3 SUMF2 -0.8546 -0.8546
KIFAP3 TNS1 -0.8151 -0.8151
KIRREL3 TM4SF1 -0.81557 -0.81557
KIRREL3 TMEM117 -0.88894 -0.88894
KIT SESTD1 -0.82004 -0.82004
KIT SLC8A1 -0.88116 -0.88116
KIT STMN3 -0.83084 -0.83084
KIT SYNPO -0.87687 -0.87687
KIT TMEM163 -0.85937 -0.85937
KIT UGCGL2 -0.80909 -0.80909
KIT WFDC5 -0.87996 -0.87996
KIT ZC3H6 -0.81451 -0.81451
KLHL14 LPHN3 -0.88588 -0.88588
KLHL14 LYZ2 -0.85327 -0.85327
KLHL14 NRXN1 -0.87359 -0.87359
KLHL14 PCP4 -0.84474 -0.84474
KLHL14 PDE11A -0.89989 -0.89989
KLHL14 PDE1A -0.84915 -0.84915
KLHL14 PGM2 -0.80547 -0.80547
KLHL14 RBMS3 -0.8753 -0.8753
KLHL14 SESTD1 -0.89178 -0.89178
KLHL14 SI -0.8498 -0.8498
KLHL14 SLC9A2 -0.80587 -0.80587
KLHL14 SLIT2 -0.82821 -0.82821
KLHL14 XPOT -0.82853 -0.82853
KLHL14 ZC3H15 -0.84384 -0.84384
KLHL14 ZC3H6 -0.81188 -0.81188
KLHL18 KPNA3 -0.87677 -0.87677
KLHL18 ME1 -0.87728 -0.87728
KLHL18 MINPP1 -0.80559 -0.80559
KLHL18 NEURL -0.83166 -0.83166
KLHL18 ODZ3 -0.86527 -0.86527
KLHL18 PLCL2 -0.88094 -0.88094
KLHL18 RABGGTB -0.83045 -0.83045
KLHL18 RERG -0.83672 -0.83672
KLHL18 SNAP91 -0.80144 -0.80144
KLHL18 TACR3 -0.90408 -0.90408
KLHL18 WDFY1 -0.81276 -0.81276
KLHL18 WNT5B -0.86067 -0.86067
KLHL2 RGS6 -0.84083 -0.84083
KLHL2 SHOC2 -0.86258 -0.86258
KLHL8 MYH11 -0.83272 -0.83272
KLHL8 RAB12 -0.82631 -0.82631
KLHL8 RPL27A -0.88611 -0.88611
KLHL8 SF3A1 -0.82862 -0.82862
KLHL8 SH3D19 -0.80999 -0.80999
KLHL8 UBR1 -0.85254 -0.85254
KLHL8 USP28 -0.85163 -0.85163
KPNA3 LPP -0.83375 -0.83375
KPNA3 PDE1C -0.82903 -0.82903
KPNA3 SERGEF -0.84372 -0.84372
KPNA3 XRCC5 -0.80793 -0.80793
KRT31 PLEKHA5 -0.80257 -0.80257
KRT31 TLL1 -0.82452 -0.82452
KRT34 TOPBP1 -0.85119 -0.85119
LASS6 MARK4 -0.82921 -0.82921
LASS6 PMEPA1 -0.83767 -0.83767
LCA5L MAGI3 -0.9553 -0.9553
LCA5L MAML3 -0.87974 -0.87974
LCA5L MFAP2 -0.84534 -0.84534
LCA5L NEK11 -0.88077 -0.88077
LCA5L NPR3 -0.83366 -0.83366
LCA5L PCP4 -0.93035 -0.93035
LCA5L PGM2 -0.86033 -0.86033
LCA5L PIP5K1C -0.83791 -0.83791
LCA5L RAB2A -0.85836 -0.85836
LCA5L SESTD1 -0.8294 -0.8294
LCA5L SLC9A2 -0.82231 -0.82231
LCA5L SPATA21 -0.80689 -0.80689
LCA5L STMN3 -0.83127 -0.83127
LCA5L UGCGL2 -0.84758 -0.84758
LCA5L ZC3H6 -0.84639 -0.84639
LCMT1 LIMD1 -0.83529 -0.83529
LCMT1 LOH12CR1 -0.84153 -0.84153
LCMT1 MARCH2 -0.82487 -0.82487
LCMT1 MMP16 -0.8466 -0.8466
LCMT1 NECAB2 -0.8259 -0.8259
LCMT1 NLN -0.85442 -0.85442
LCMT1 PDGFC -0.89502 -0.89502
LCMT1 PDZD2 -0.85207 -0.85207
LCMT1 PLCE1 -0.80922 -0.80922
LCMT1 PRCP -0.85885 -0.85885
LCMT1 PTPRR -0.88648 -0.88648
LCMT1 SCPEP1 -0.84726 -0.84726
LCMT1 SGK3 -0.8373 -0.8373
LCMT1 SHOC2 -0.82775 -0.82775
LCMT1 TOP3B -0.92739 -0.92739
LCMT1 WASF1 -0.83059 -0.83059
LGR5 PDPN -0.86105 -0.86105
LGR5 SLC4A4 -0.80322 -0.80322
LGR5 TMEM16A -0.81405 -0.81405
LGR5 VGLL4 -0.8052 -0.8052
LGR5 XRCC6 -0.91706 -0.91706
LHX8 LRCH1 -0.80061 -0.80061
LHX8 PKP2 -0.81048 -0.81048
LHX8 USP48 -0.80559 -0.80559
LIMA1 PPP1R14C -0.80652 -0.80652
LIMD1 METTL14 -0.86307 -0.86307
LIMD1 MTR -0.80719 -0.80719
LIMD1 MYCBP2 -0.87395 -0.87395
LIMD1 P4HA2 -0.80831 -0.80831
LIMD1 PARK2 -0.9321 -0.9321
LIMD1 PDLIM5 -0.8275 -0.8275
LIMD1 PHF11 -0.81897 -0.81897
LIMD1 PIAS4 -0.80238 -0.80238
LIMD1 PLEKHA5 -0.80926 -0.80926
LIMD1 PTPRK -0.84723 -0.84723
LIMD1 SCHIP1 -0.85038 -0.85038
LIMD1 SHISA9 -0.80585 -0.80585
LIMD1 SNF1LK2 -0.82527 -0.82527
LIMD1 STOX1 -0.80753 -0.80753
LIMD1 TLL1 -0.846 -0.846
LIMD1 TMPRSS4 -0.87803 -0.87803
LIMD1 TMX4 -0.81522 -0.81522
LIMD1 TNFRSF1B -0.82662 -0.82662
LIMD1 TRAPPC9 -0.81168 -0.81168
LIMK2 LOH12CR1 -0.83566 -0.83566
LIMK2 LPHN3 -0.80824 -0.80824
LIMK2 LYZ2 -0.80522 -0.80522
LIMK2 MAML3 -0.80054 -0.80054
LIMK2 MAPRE2 -0.82408 -0.82408
LIMK2 MARCH2 -0.83494 -0.83494
LIMK2 MMP16 -0.84369 -0.84369
LIMK2 NECAB2 -0.83747 -0.83747
LIMK2 NPR3 -0.87221 -0.87221
LIMK2 PDE11A -0.8488 -0.8488
LIMK2 PDGFC -0.85199 -0.85199
LIMK2 PGM2 -0.8795 -0.8795
LIMK2 PTPRB -0.83287 -0.83287
LIMK2 PTPRR -0.846 -0.846
LIMK2 RAB2A -0.85199 -0.85199
LIMK2 RUFY1 -0.81167 -0.81167
LIMK2 SESTD1 -0.81714 -0.81714
LIMK2 SGK3 -0.88247 -0.88247
LIMK2 SI -0.90528 -0.90528
LIMK2 SLC9A2 -0.87782 -0.87782
LIMK2 SPATA21 -0.89423 -0.89423
LIMK2 STMN3 -0.81171 -0.81171
LIMK2 TOP3B -0.8887 -0.8887
LIMK2 UGCGL2 -0.91164 -0.91164
LIMK2 UGP2 -0.83045 -0.83045
LIMK2 UHRF1BP1L -0.82416 -0.82416
LIMK2 WFDC5 -0.82491 -0.82491
LIMK2 ZC3H6 -0.87467 -0.87467
LIPC PDE3B -0.86556 -0.86556
LIPC PTPRM -0.81729 -0.81729
LIPC RAB12 -0.90424 -0.90424
LIPC RBPMS -0.83087 -0.83087
LIPC TMUB2 -0.82164 -0.82164
LIPC TPST1 -0.90279 -0.90279
LIPC VSIG2 -0.88023 -0.88023
LMF1 MMP16 -0.83723 -0.83723
LMF1 NTSR2 -0.92431 -0.92431
LMF1 PRUNE2 -0.80956 -0.80956
LMF1 TMEM117 -0.8094 -0.8094
LMF1 UCHL3 -0.82823 -0.82823
LMF1 VTCN1 -0.81814 -0.81814
LOH12CR1 MBNL2 -0.88005 -0.88005
LOH12CR1 MTR -0.80181 -0.80181
LOH12CR1 PIAS4 -0.82222 -0.82222
LOH12CR1 PIWIL3 -0.86539 -0.86539
LOH12CR1 PLEK -0.80426 -0.80426
LOH12CR1 PPM1F -0.85263 -0.85263
LOH12CR1 SEC22A -0.8202 -0.8202
LOH12CR1 SF3A1 -0.83481 -0.83481
LOH12CR1 TMEM182 -0.83309 -0.83309
LOH12CR1 USP28 -0.80169 -0.80169
LPGAT1 NSFL1C -0.81592 -0.81592
LPGAT1 PARP8 -0.8254 -0.8254
LPGAT1 SPTLC2 -0.80846 -0.80846
LPHN3 MEF2C -0.83526 -0.83526
LPHN3 MYO16 -0.85592 -0.85592
LPHN3 PAPPA -0.8842 -0.8842
LPHN3 PDE10A -0.85372 -0.85372
LPHN3 PGCP -0.87735 -0.87735
LPHN3 PLEK -0.87288 -0.87288
LPHN3 PSD4 -0.85841 -0.85841
LPHN3 RIMS3 -0.8987 -0.8987
LPHN3 SAMD12 -0.8486 -0.8486
LPHN3 SRGAP1 -0.82939 -0.82939
LPHN3 TBX5 -0.86726 -0.86726
LPHN3 TXNL1 -0.81761 -0.81761
LPHN3 YIPF7 -0.87096 -0.87096
LPP MATN2 -0.8119 -0.8119
LPP PARL -0.87109 -0.87109
LPP RAB12 -0.83122 -0.83122
LPP SYPL1 -0.87389 -0.87389
LPP TMEM206 -0.88567 -0.88567
LRCH1 N4BP2L2 -0.81096 -0.81096
LRCH1 PCSK6 -0.86786 -0.86786
LRCH1 PLCB1 -0.8665 -0.8665
LRCH1 TSEN54 -0.80453 -0.80453
LRFN5 PLA2G4A -0.82241 -0.82241
LRFN5 TMX4 -0.80518 -0.80518
LRFN5 TOM1L2 -0.81634 -0.81634
LRFN5 TRAPPC9 -0.85971 -0.85971
LRFN5 USP28 -0.85645 -0.85645
LRFN5 ZNF295 -0.90887 -0.90887
LRRC2 LRRC8D -0.80553 -0.80553
LRRC2 MGA -0.80101 -0.80101
LRRC2 MINPP1 -0.89747 -0.89747
LRRC2 MTA3 -0.90178 -0.90178
LRRC2 MTR -0.82897 -0.82897
LRRC2 NCF4 -0.81327 -0.81327
LRRC2 NDUFAF2 -0.82001 -0.82001
LRRC2 NUMB -0.90865 -0.90865
LRRC2 OSBP2 -0.83758 -0.83758
LRRC2 PCAF -0.81126 -0.81126
LRRC2 PLA2G4F -0.82916 -0.82916
LRRC2 PPP2R5A -0.80639 -0.80639
LRRC2 STK24-LIKE -0.81713 -0.81713
LRRC2 TMPRSS4 -0.8477 -0.8477
LRRC2 WDFY2 -0.8831 -0.8831
LRRC2 WNT5B -0.88903 -0.88903
LRRC7 MFAP2 -0.86283 -0.86283
LRRC7 PGM2 -0.84155 -0.84155
LRRC7 SLC9A2 -0.88684 -0.88684
LRRC7 SPATA21 -0.80688 -0.80688
LRRC7 SUMF2 -0.88951 -0.88951
LRRC7 UGP2 -0.86938 -0.86938
LRRC7 UPK1B -0.82779 -0.82779
LRRC8D NTF3 -0.85566 -0.85566
LRRC8D UBE4A -0.81943 -0.81943
LRRCC1 MGLL -0.82264 -0.82264
LRRCC1 PTPN13 -0.87429 -0.87429
LRRCC1 SLC9A9 -0.83784 -0.83784
LRRCC1 STON2 -0.82518 -0.82518
LRRCC1 TMEM108 -0.81576 -0.81576
LRRCC1 TNNT1 -0.86014 -0.86014
LRRCC1 UBE4A -0.88079 -0.88079
LRRCC1 ZP2 -0.80462 -0.80462
LRRK1 UNC5C -0.81901 -0.81901
LTBP3 MYCBP2 -0.82981 -0.82981
LTBP3 NLGN1 -0.82838 -0.82838
LTBP3 NRG3 -0.80468 -0.80468
LTBP3 NTRK3 -0.82216 -0.82216
LTBP3 P4HA2 -0.8887 -0.8887
LTBP3 PARK2 -0.82271 -0.82271
LTBP3 PLEKHA5 -0.86069 -0.86069
LTBP3 PRG3 -0.80566 -0.80566
LTBP3 PTPRK -0.82627 -0.82627
LTBP3 RAI1 -0.80653 -0.80653
LTBP3 TLL1 -0.8077 -0.8077
LTBP3 TMPRSS4 -0.87895 -0.87895
LTBP3 TNFAIP8 -0.91227 -0.91227
LTBP3 TOM1L2 -0.81621 -0.81621
LY6D NLGN1 -0.81001 -0.81001
LY6D NTRK3 -0.93488 -0.93488
LY6D NUMB -0.80338 -0.80338
LY6D PLXNA2 -0.88649 -0.88649
LY6D TMPRSS4 -0.80784 -0.80784
LY6D TNFAIP8 -0.86569 -0.86569
LYCAT REEP1 -0.82515 -0.82515
LYCAT SHISA2 -0.85624 -0.85624
LYZ2 PDE10A -0.81025 -0.81025
LYZ2 PDE3A -0.87407 -0.87407
LYZ2 PGCP -0.8678 -0.8678
LYZ2 PLEKHA3 -0.86135 -0.86135
LYZ2 PRG3 -0.8518 -0.8518
LYZ2 TXNL1 -0.82914 -0.82914
MACROD2 MGA -0.80641 -0.80641
MACROD2 MPRIP -0.8167 -0.8167
MACROD2 MTA3 -0.81165 -0.81165
MACROD2 SLCO3A1 -0.81627 -0.81627
MAGI3 MET -0.86662 -0.86662
MAGI3 NDRG3 -0.81432 -0.81432
MAGI3 NR2C2 -0.82709 -0.82709
MAGI3 PSD4 -0.81086 -0.81086
MAGI3 SLC12A2 -0.86847 -0.86847
MAGI3 SNX29 -0.83733 -0.83733
MAGI3 TBX5 -0.83276 -0.83276
MAGI3 YIPF7 -0.83768 -0.83768
MAML2 NDRG3 -0.84071 -0.84071
MAML2 RORA -0.84049 -0.84049
MAML2 XYLB -0.81995 -0.81995
MAML2 ZNF304 -0.91975 -0.91975
MAML3 MARCH11 -0.81459 -0.81459
MAML3 MET -0.83748 -0.83748
MAML3 NR2C2 -0.81014 -0.81014
MAML3 SLC12A2 -0.80862 -0.80862
MAML3 SNX29 -0.88199 -0.88199
MAML3 TBX5 -0.84567 -0.84567
MAML3 YIPF7 -0.88754 -0.88754
MAP4 ME1 -0.86858 -0.86858
MAP4 MINPP1 -0.8182 -0.8182
MAP4 NDUFAF2 -0.8672 -0.8672
MAP4 NEGR1 -0.84149 -0.84149
MAP4 NOX4 -0.83327 -0.83327
MAP4 ODZ3 -0.90325 -0.90325
MAP4 PCDH24 -0.82733 -0.82733
MAP4 PLCL2 -0.869 -0.869
MAP4 PNMA2 -0.86901 -0.86901
MAP4 RABGGTB -0.85084 -0.85084
MAP4 SNAP91 -0.89302 -0.89302
MAP4 STX12 -0.82905 -0.82905
MAP4 TMEM16A -0.8144 -0.8144
MAP4 TNFAIP8 -0.80637 -0.80637
MAP4 TNFRSF1B -0.86071 -0.86071
MAP4 WNT5B -0.86173 -0.86173
MAP4 XRCC6 -0.87043 -0.87043
MAP4 ZNF567 -0.89017 -0.89017
MAPK10 PDHX -0.81198 -0.81198
MAPK10 PXK -0.81238 -0.81238
MAPK15 MYCBP2 -0.81458 -0.81458
MAPK15 NLGN1 -0.88219 -0.88219
MAPK15 NTRK3 -0.86896 -0.86896
MAPK15 PARK2 -0.81719 -0.81719
MAPK15 PDE3A -0.80613 -0.80613
MAPK15 PEX11A -0.84305 -0.84305
MAPK15 PLA2G4A -0.85099 -0.85099
MAPK15 PLXNA2 -0.85142 -0.85142
MAPK15 TMPRSS4 -0.85804 -0.85804
MAPK15 TNFAIP8 -0.81776 -0.81776
MAPK15 TRAPPC9 -0.85316 -0.85316
MAPK8IP3 SLC25A26 -0.83011 -0.83011
MAPRE2 MBNL2 -0.87233 -0.87233
MAPRE2 MET -0.86518 -0.86518
MAPRE2 MYO16 -0.80049 -0.80049
MAPRE2 NKD2 -0.86906 -0.86906
MAPRE2 PDLIM5 -0.86616 -0.86616
MAPRE2 PIAS4 -0.93315 -0.93315
MAPRE2 PIWIL3 -0.80748 -0.80748
MAPRE2 PPM1F -0.83565 -0.83565
MAPRE2 PRG3 -0.8071 -0.8071
MAPRE2 PRKCSH -0.8507 -0.8507
MAPRE2 PSD4 -0.85392 -0.85392
MAPRE2 RASGEF1C -0.80647 -0.80647
MAPRE2 SF3A1 -0.87938 -0.87938
MAPRE2 SGSM1 -0.86895 -0.86895
MAPRE2 SNX29 -0.81944 -0.81944
MAPRE2 SRGAP1 -0.81156 -0.81156
MAPRE2 TBX5 -0.82015 -0.82015
MAPRE2 TRAPPC9 -0.84414 -0.84414
MAPRE2 TXNL1 -0.85018 -0.85018
MAPRE2 WHITE -0.86623 -0.86623
MARCH11 PCDH7 -0.80271 -0.80271
MARCH11 STMN3 -0.87858 -0.87858
MARCH11 SYNPO -0.82064 -0.82064
MARCH11 TMC2 -0.87721 -0.87721
MARCH11 TMEM66 -0.88249 -0.88249
MARCH11 XRN2 -0.84099 -0.84099
MARCH2 MBNL2 -0.92355 -0.92355
MARCH2 NKD2 -0.89388 -0.89388
MARCH2 PDE3A -0.8251 -0.8251
MARCH2 PDLIM5 -0.83275 -0.83275
MARCH2 PPM1F -0.82667 -0.82667
MARCH2 RASGEF1C -0.85073 -0.85073
MARCH2 SF3A1 -0.81555 -0.81555
MARCH2 TMEM182 -0.80902 -0.80902
MARCH2 TRAPPC9 -0.92098 -0.92098
MARCH2 USP28 -0.86947 -0.86947
MARCH3 SAP30BP -0.82986 -0.82986
MARK4 PDE1C -0.93164 -0.93164
MARK4 RGS10 -0.89573 -0.89573
MARK4 RHCG -0.81801 -0.81801
MARK4 RORA -0.82734 -0.82734
MARK4 SH3RF2 -0.87321 -0.87321
MARK4 SLC5A11 -0.81482 -0.81482
MARK4 USP34 -0.89104 -0.89104
MARK4 XRCC4 -0.81712 -0.81712
MARK4 XYLB -0.83046 -0.83046
MARK4 ZNF304 -0.81522 -0.81522
MATN2 PRKCB -0.80248 -0.80248
MATN2 WBSCR22 -0.84648 -0.84648
MATN2 XRCC5 -0.83696 -0.83696
MBNL2 PDGFC -0.90632 -0.90632
MBNL2 RAB2A -0.80757 -0.80757
MBNL2 RBL1 -0.85318 -0.85318
MBNL2 RFC5 -0.80181 -0.80181
MBNL2 SCPEP1 -0.80408 -0.80408
MBNL2 SEC14L4 -0.86265 -0.86265
MBNL2 SECISBP2 -0.86036 -0.86036
MBNL2 SGK3 -0.85647 -0.85647
MBNL2 SUFU -0.80717 -0.80717
MBNL2 TOP3B -0.88033 -0.88033
MBNL2 UGCGL2 -0.86754 -0.86754
MBNL2 WFDC5 -0.82637 -0.82637
MBOAT1 STXBP5L -0.805 -0.805
MCM10 NOX4 -0.8442 -0.8442
MCM10 ODZ3 -0.83972 -0.83972
MCM10 PMEPA1 -0.84917 -0.84917
MCM10 SEM3C -0.82566 -0.82566
MCM10 SLC4A4 -0.85798 -0.85798
MCM10 TERT -0.85856 -0.85856
MCM10 XRCC6 -0.85205 -0.85205
MCM10 ZNF567 -0.89742 -0.89742
MCM5 MCPH1 -0.85369 -0.85369
MCM5 MYCBP2 -0.80891 -0.80891
MCM5 NDUFAF2 -0.87944 -0.87944
MCM5 NTRK3 -0.81033 -0.81033
MCM5 PNMA2 -0.84878 -0.84878
MCM5 PTPRK -0.80201 -0.80201
MCM5 SDK1 -0.84553 -0.84553
MCM5 TNFAIP8 -0.86079 -0.86079
MCM5 TTC29 -0.8001 -0.8001
MCM5 XRCC6 -0.81781 -0.81781
MCM5 ZNF567 -0.83878 -0.83878
MCPH1 PTPRO -0.83417 -0.83417
MCPH1 PYGO1 -0.84505 -0.84505
MCPH1 RFWD2 -0.80795 -0.80795
MCPH1 SLC1A4 -0.84149 -0.84149
ME1 NFKB1 -0.88733 -0.88733
ME1 PDHX -0.90427 -0.90427
ME1 PFKP -0.81727 -0.81727
ME1 POU2F3 -0.80511 -0.80511
ME1 PXK -0.86379 -0.86379
ME1 RHCG -0.81968 -0.81968
ME1 RHOT1 -0.84009 -0.84009
ME1 SLC5A7 -0.84108 -0.84108
ME1 USP32 -0.85917 -0.85917
ME1 XRCC4 -0.86493 -0.86493
ME1 ZEB2 -0.88262 -0.88262
ME1 ZNF521 -0.86694 -0.86694
ME1 ZP2 -0.80742 -0.80742
MED15 WDFY1 -0.81094 -0.81094
MEF2C MFAP2 -0.8302 -0.8302
MEF2C NKAIN2 -0.83292 -0.83292
MEF2C NPR3 -0.83131 -0.83131
MEF2C PDZD2 -0.81241 -0.81241
MEF2C SLC8A1 -0.85026 -0.85026
MEF2C SLC9A2 -0.8158 -0.8158
MEF2C SPATA21 -0.8482 -0.8482
MEF2C TMEM163 -0.80046 -0.80046
MEF2C ZC3H6 -0.82101 -0.82101
MEIS2 PCDHGA1 -0.88022 -0.88022
MEIS2 PCDHGA7 -0.88022 -0.88022
MEIS2 RBL2 -0.83913 -0.83913
MEIS2 RORA -0.81493 -0.81493
MEIS2 XYLB -0.84511 -0.84511
MEIS2 ZNF304 -0.83786 -0.83786
MET MGST2 -0.84927 -0.84927
MET PCDH7 -0.84468 -0.84468
MET PCP4 -0.80001 -0.80001
MET RAB2A -0.86992 -0.86992
MET RFC5 -0.83416 -0.83416
MET SPATA21 -0.80052 -0.80052
MET STMN3 -0.81368 -0.81368
MET TMEM163 -0.86734 -0.86734
MET UGCGL2 -0.88527 -0.88527
METTL14 PRCP -0.86986 -0.86986
METTL14 RGSL2 -0.81801 -0.81801
METTL14 SHOC2 -0.87245 -0.87245
MFAP2 MMAB -0.94071 -0.94071
MFAP2 MOV10 -0.8648 -0.8648
MFAP2 MYOM2 -0.90414 -0.90414
MFAP2 NALCN -0.80221 -0.80221
MFAP2 NPC1 -0.8361 -0.8361
MFAP2 OAS2 -0.86959 -0.86959
MFAP2 PAPPA -0.87241 -0.87241
MFAP2 PLEK -0.80562 -0.80562
MFAP2 RIMS3 -0.82574 -0.82574
MFAP2 SAMD12 -0.88371 -0.88371
MFAP2 SLC12A2 -0.82398 -0.82398
MFAP2 SRGAP1 -0.86752 -0.86752
MFAP2 TROAP -0.83937 -0.83937
MFAP2 YIPF7 -0.85239 -0.85239
MGA NRXN3 -0.80212 -0.80212
MGA NTF3 -0.87144 -0.87144
MGA PCDHGA1 -0.8658 -0.8658
MGA PCDHGA7 -0.8658 -0.8658
MGA SLC5A7 -0.8142 -0.8142
MGA SPTLC2 -0.82652 -0.82652
MGA STON2 -0.88296 -0.88296
MGA SYCE1 -0.84737 -0.84737
MGA WBSCR17 -0.82841 -0.82841
MGA WWOX -0.87653 -0.87653
MGA ZP2 -0.82381 -0.82381
MGLL MYCBP2 -0.82163 -0.82163
MGLL PARK2 -0.83722 -0.83722
MGLL PDPN -0.86794 -0.86794
MGLL SLC9A11 -0.84377 -0.84377
MGLL TNFAIP8 -0.84004 -0.84004
MGST2 PAPPA -0.81534 -0.81534
MGST2 PSD4 -0.82056 -0.82056
MINPP1 NDST1 -0.86781 -0.86781
MINPP1 NFKB1 -0.85264 -0.85264
MINPP1 PDHX -0.82249 -0.82249
MINPP1 PLB1 -0.82338 -0.82338
MINPP1 RHCG -0.85606 -0.85606
MINPP1 RHOT1 -0.87253 -0.87253
MINPP1 SLC2A13 -0.82971 -0.82971
MINPP1 ST6GALNAC1 -0.80899 -0.80899
MINPP1 TMEM108 -0.88012 -0.88012
MINPP1 TNNT1 -0.84052 -0.84052
MINPP1 XRCC4 -0.81201 -0.81201
MINPP1 ZEB2 -0.81109 -0.81109
MKL2 ZC3H6 -0.82823 -0.82823
MMAB NECAB2 -0.81027 -0.81027
MMAB NEK11 -0.83396 -0.83396
MMAB NPR3 -0.91823 -0.91823
MMAB PCP4 -0.83251 -0.83251
MMAB PGM2 -0.91588 -0.91588
MMAB SESTD1 -0.89362 -0.89362
MMAB SI -0.8326 -0.8326
MMAB SLC9A2 -0.82691 -0.82691
MMAB SPATA21 -0.86807 -0.86807
MMAB STMN3 -0.84471 -0.84471
MMAB SYNPO -0.82021 -0.82021
MMAB UGCGL2 -0.82796 -0.82796
MMAB UGP2 -0.8611 -0.8611
MMAB WFDC5 -0.83106 -0.83106
MMAB XRN2 -0.84761 -0.84761
MMAB ZC3H6 -0.88253 -0.88253
MMD MMP25 -0.85596 -0.85596
MMD SNF1LK2 -0.81015 -0.81015
MMD TNFRSF1B -0.82301 -0.82301
MMP16 MOV10 -0.88225 -0.88225
MMP16 N4BP2L2 -0.80351 -0.80351
MMP16 OAS2 -0.8077 -0.8077
MMP16 PAPPA -0.83821 -0.83821
MMP16 PARK2 -0.85674 -0.85674
MMP16 PHF11 -0.93287 -0.93287
MMP16 PIWIL3 -0.86095 -0.86095
MMP16 PLEK -0.83559 -0.83559
MMP16 RIMS3 -0.82097 -0.82097
MMP16 SFXN3 -0.81953 -0.81953
MMP16 SHISA9 -0.80418 -0.80418
MMP16 SLC9A4 -0.85792 -0.85792
MMP16 TBC1D1 -0.83063 -0.83063
MMP16 TLL1 -0.84837 -0.84837
MMP16 TMX4 -0.85691 -0.85691
MMP25 NTSR2 -0.85314 -0.85314
MMP25 PDHX -0.83 -0.83
MMP25 PXK -0.86019 -0.86019
MMP25 TM4SF1 -0.80697 -0.80697
MND1 NFIB -0.83421 -0.83421
MND1 TRIM43 -0.81478 -0.81478
MND1 TRPC4 -0.82792 -0.82792
MOV10 NECAB2 -0.85887 -0.85887
MOV10 NEK11 -0.82013 -0.82013
MOV10 NPR3 -0.81096 -0.81096
MOV10 PCP4 -0.80466 -0.80466
MOV10 PDGFC -0.84791 -0.84791
MOV10 PDZD2 -0.81532 -0.81532
MOV10 PGM2 -0.91167 -0.91167
MOV10 RAB18 -0.81137 -0.81137
MOV10 RAB2A -0.8704 -0.8704
MOV10 RFC5 -0.80813 -0.80813
MOV10 SLC9A2 -0.83257 -0.83257
MOV10 SPATA21 -0.90428 -0.90428
MOV10 TOP3B -0.82854 -0.82854
MOV10 UGCGL2 -0.83208 -0.83208
MOV10 UGP2 -0.89316 -0.89316
MPP5 PHTF2 -0.84736 -0.84736
MPP5 RAB33B -0.80287 -0.80287
MPP5 TERT -0.82366 -0.82366
MPRIP NFKB1 -0.8555 -0.8555
MPRIP PDHX -0.80739 -0.80739
MPRIP RHCG -0.83255 -0.83255
MPZL1 PAX8 -0.80354 -0.80354
MPZL1 predicted -0.86159 -0.86159
MPZL1 RAB6B -0.82729 -0.82729
MRPS27 PIGU -0.81106 -0.81106
MRVI1 NLN -0.8413 -0.8413
MRVI1 SCPEP1 -0.84225 -0.84225
MRVI1 SMG6 -0.82635 -0.82635
MRVI1 SPTAN1 -0.81424 -0.81424
MSH3 PMEPA1 -0.81418 -0.81418
MSH3 SLC4A4 -0.89227 -0.89227
MSRA RABGGTB -0.83266 -0.83266
MSRA RPL27A -0.88751 -0.88751
MSX1 TNFSF8 -0.86052 -0.86052
MTA3 PDHX -0.80393 -0.80393
MTA3 RHCG -0.81007 -0.81007
MTA3 RHOT1 -0.83136 -0.83136
MTA3 ROBO1 -0.82315 -0.82315
MTA3 TMEM108 -0.83351 -0.83351
MTA3 TNNT1 -0.85187 -0.85187
MTA3 UBE4A -0.89624 -0.89624
MTA3 ZP2 -0.82675 -0.82675
MTMR7 NDUFAF2 -0.80047 -0.80047
MTMR7 PCDH24 -0.87982 -0.87982
MTMR7 PLCB1 -0.83387 -0.83387
MTMR7 SEMA3E -0.92232 -0.92232
MTR PTPN13 -0.85657 -0.85657
MTR RAD23A -0.90027 -0.90027
MTR SEC14L4 -0.86311 -0.86311
MTR SLC9A9 -0.90132 -0.90132
MTR SMOX -0.81625 -0.81625
MTR TMEM108 -0.85017 -0.85017
MTR TNNT1 -0.86998 -0.86998
MTR UBE4A -0.86828 -0.86828
MTR WASF1 -0.82121 -0.82121
MTR ZNF66 -0.8138 -0.8138
MTR ZP2 -0.87002 -0.87002
MXRA7 MYCBP2 -0.85918 -0.85918
MXRA7 PARK2 -0.82599 -0.82599
MXRA7 PIBF1 -0.85127 -0.85127
MXRA7 RABGGTB -0.80848 -0.80848
MXRA7 SPG7 -0.83837 -0.83837
MXRA7 SRPK2 -0.86655 -0.86655
MXRA7 TMX4 -0.82632 -0.82632
MXRA7 TNFRSF1B -0.84014 -0.84014
MXRA7 WDR36 -0.84337 -0.84337
MYCBP2 NDUFA10 -0.86026 -0.86026
MYCBP2 PDHX -0.82489 -0.82489
MYCBP2 PROM2 -0.81966 -0.81966
MYCBP2 PTPRO -0.90754 -0.90754
MYCBP2 PYGO1 -0.86399 -0.86399
MYCBP2 SMOX -0.80449 -0.80449
MYCBP2 ST6GALNAC1 -0.84111 -0.84111
MYCBP2 TMEM108 -0.8884 -0.8884
MYCBP2 UBE4A -0.82485 -0.82485
MYCBP2 WASF1 -0.80498 -0.80498
MYCBP2 yeast -0.84649 -0.84649
MYCBP2 ZP2 -0.85743 -0.85743
MYH11 PDGFC -0.86976 -0.86976
MYH11 RFC5 -0.80615 -0.80615
MYH11 SCPEP1 -0.86794 -0.86794
MYH11 SLC25A13 -0.87338 -0.87338
MYH15 OSTF1 -0.80093 -0.80093
MYH15 SECISBP2 -0.8831 -0.8831
MYH15 SH3MD4 -0.81189 -0.81189
MYL2 SFXN1 -0.83754 -0.83754
MYLIP NRG3 -0.83643 -0.83643
MYLIP OSBP2 -0.80427 -0.80427
MYLIP WNT5B -0.80832 -0.80832
MYO16 NECAB2 -0.85304 -0.85304
MYO16 NEK11 -0.84737 -0.84737
MYO16 NRXN1 -0.84746 -0.84746
MYO16 PCP4 -0.90875 -0.90875
MYO16 PDE11A -0.96081 -0.96081
MYO16 PGM2 -0.85315 -0.85315
MYO16 PTPRB -0.80429 -0.80429
MYO16 PTPRR -0.8318 -0.8318
MYO16 RUFY1 -0.82765 -0.82765
MYO16 SESTD1 -0.84574 -0.84574
MYO16 SI -0.86137 -0.86137
MYO16 SLC5A9 -0.82425 -0.82425
MYO16 SLC9A2 -0.85509 -0.85509
MYO16 UGCGL2 -0.85255 -0.85255
MYO16 ZC3H6 -0.83561 -0.83561
MYO18A SOX5 -0.83183 -0.83183
MYO18A STK38L -0.81079 -0.81079
MYO18A TGFBR3 -0.86221 -0.86221
MYO7A PTPRZ1 -0.80678 -0.80678
MYO7A TTC29 -0.85989 -0.85989
MYOM2 NPR3 -0.90976 -0.90976
MYOM2 PGM2 -0.802 -0.802
MYOM2 RBBP9 -0.81587 -0.81587
MYOM2 SLC9A2 -0.8086 -0.8086
MYOM2 TAF1B -0.81117 -0.81117
MYOM2 UGP2 -0.9043 -0.9043
MYOM2 WFDC5 -0.80021 -0.80021
MYOM2 XRN2 -0.82791 -0.82791
MYOM2 ZC3H6 -0.83195 -0.83195
N4BP2L2 NTSR2 -0.83764 -0.83764
N4BP2L2 PTPRO -0.81947 -0.81947
N4BP2L2 TMEM108 -0.85897 -0.85897
N4BP2L2 TMEM117 -0.83065 -0.83065
N4BP2L2 yeast -0.93417 -0.93417
NALCN NPR3 -0.836 -0.836
NALCN SESTD1 -0.85865 -0.85865
NALCN TAF1B -0.83513 -0.83513
NALCN UGP2 -0.83076 -0.83076
NALCN XRN2 -0.81087 -0.81087
NALCN ZSWIM3 -0.82527 -0.82527
NCAM1 SLC5A9 -0.82155 -0.82155
NCAPG NEGR1 -0.85032 -0.85032
NCAPG NOX4 -0.82461 -0.82461
NCAPG ODZ3 -0.85383 -0.85383
NCAPG PLCL2 -0.8283 -0.8283
NCAPG PNMA2 -0.8105 -0.8105
NCAPG STX12 -0.87899 -0.87899
NCAPG TNFAIP8 -0.80482 -0.80482
NCAPG TNFRSF1B -0.82865 -0.82865
NCAPG XRCC6 -0.82145 -0.82145
NCAPG ZNF567 -0.83924 -0.83924
NCF4 NRXN3 -0.81438 -0.81438
NCF4 NSFL1C -0.84724 -0.84724
NCF4 NTF3 -0.84876 -0.84876
NCF4 PARP8 -0.89506 -0.89506
NCF4 PCDHGA1 -0.84691 -0.84691
NCF4 PCDHGA7 -0.84691 -0.84691
NCF4 RORA -0.83214 -0.83214
NCF4 SGMS1 -0.8057 -0.8057
NCF4 SPTLC2 -0.84971 -0.84971
NCF4 STON2 -0.81103 -0.81103
NCF4 WWOX -0.83788 -0.83788
NCF4 ZNF304 -0.85772 -0.85772
NCOA1 PROM2 -0.90928 -0.90928
NCOA1 RFWD2 -0.84253 -0.84253
NCOA2 NDUFAF2 -0.80803 -0.80803
NCOA2 PNMA2 -0.82492 -0.82492
NCOA2 RHOBTB1 -0.80788 -0.80788
NCOA2 SNAP91 -0.83482 -0.83482
NCOA2 XRCC6 -0.82318 -0.82318
NCOA2 ZNF567 -0.8376 -0.8376
NDRG3 NPR3 -0.82237 -0.82237
NDRG3 NXPH1 -0.86442 -0.86442
NDRG3 PMEPA1 -0.83046 -0.83046
NDRG3 PRKG1 -0.85323 -0.85323
NDRG3 RBL1 -0.88379 -0.88379
NDRG3 STMN3 -0.86975 -0.86975
NDRG3 SYNPO -0.82167 -0.82167
NDRG3 TMC2 -0.90255 -0.90255
NDRG3 XRN2 -0.87028 -0.87028
NDST1 NXPH1 -0.84923 -0.84923
NDST1 ODZ3 -0.80648 -0.80648
NDST1 SNAP91 -0.8592 -0.8592
NDUFA10 NRG3 -0.80542 -0.80542
NDUFA10 NTRK3 -0.82554 -0.82554
NDUFA10 NUMB -0.81697 -0.81697
NDUFA10 PLEKHA5 -0.83795 -0.83795
NDUFA10 TNFAIP8 -0.81645 -0.81645
NDUFA10 USP25 -0.81817 -0.81817
NDUFAF2 PDGFD -0.80593 -0.80593
NDUFAF2 PYGO1 -0.88743 -0.88743
NDUFAF2 SGMS1 -0.81161 -0.81161
NDUFAF2 SPTLC2 -0.86492 -0.86492
NDUFAF2 SYCE1 -0.88508 -0.88508
NDUFAF2 SYK -0.81877 -0.81877
NDUFAF2 WWOX -0.87823 -0.87823
NDUFAF2 ZP2 -0.82414 -0.82414
NDUFS4 PAX8 -0.80816 -0.80816
NDUFS4 PDGFRB -0.83647 -0.83647
NECAB2 OAS2 -0.91254 -0.91254
NECAB2 PAPPA -0.82297 -0.82297
NECAB2 PCGF1 -0.87001 -0.87001
NECAB2 PDE10A -0.84441 -0.84441
NECAB2 PIAS4 -0.8356 -0.8356
NECAB2 PIWIL3 -0.82477 -0.82477
NECAB2 PLEK -0.89714 -0.89714
NECAB2 PLEKHA3 -0.8117 -0.8117
NECAB2 PSD4 -0.86274 -0.86274
NECAB2 RIMS3 -0.92895 -0.92895
NECAB2 RPS6KC1 -0.82197 -0.82197
NECAB2 SAMD12 -0.80559 -0.80559
NECAB2 SPG7 -0.84139 -0.84139
NECAB2 SRGAP1 -0.92607 -0.92607
NECAB2 TBX5 -0.85561 -0.85561
NECAB2 TXNL1 -0.84286 -0.84286
NEDD4 STOX1 -0.84079 -0.84079
NEDD4 TMEM182 -0.80753 -0.80753
NEGR1 PDGFD -0.88506 -0.88506
NEGR1 PDHX -0.80428 -0.80428
NEGR1 SYCE1 -0.8566 -0.8566
NEGR1 USP32 -0.85482 -0.85482
NEGR1 XRCC4 -0.83072 -0.83072
NEK11 OXNAD1 -0.88046 -0.88046
NEK11 PAPPA -0.82549 -0.82549
NEK11 PIWIL3 -0.80245 -0.80245
NEK11 SCN8A -0.80486 -0.80486
NEK11 SRGAP1 -0.84712 -0.84712
NEK11 YIPF7 -0.85589 -0.85589
NELL2 SYPL1 -0.83733 -0.83733
NEURL NFIB -0.81324 -0.81324
NEURL PRKCH -0.85922 -0.85922
NEURL SERGEF -0.85378 -0.85378
NEURL WBSCR17 -0.83061 -0.83061
NEURL ZEB2 -0.84213 -0.84213
NEURL ZP2 -0.83515 -0.83515
NFATC2 PGCP -0.81449 -0.81449
NFATC2 PHF11 -0.8535 -0.8535
NFATC2 PLEK -0.84009 -0.84009
NFATC2 SYT1 -0.83891 -0.83891
NFATC2 TMX4 -0.88786 -0.88786
NFIA TMEM50B -0.85838 -0.85838
NFIA TNFAIP8 -0.81912 -0.81912
NFKB1 NUMB -0.81887 -0.81887
NFKB1 PLA2G4A -0.85859 -0.85859
NFKB1 PLCL2 -0.87544 -0.87544
NFKB1 PLEKHA5 -0.81098 -0.81098
NFKB1 PLXNA2 -0.84002 -0.84002
NFKB1 PPP2R5A -0.87741 -0.87741
NFKB1 RABGGTB -0.89054 -0.89054
NFKB1 SLC9A11 -0.82137 -0.82137
NFKB1 SYPL1 -0.8092 -0.8092
NFKB1 TMPRSS4 -0.91112 -0.91112
NFKB1 TNFRSF1B -0.87386 -0.87386
NFKB1 TOM1L2 -0.80593 -0.80593
NFKB1 WDFY2 -0.81091 -0.81091
NFKB1 WNT5B -0.91013 -0.91013
NKAIN2 PIBF1 -0.82655 -0.82655
NKAIN2 PSD4 -0.80457 -0.80457
NKAIN2 RIMS3 -0.80982 -0.80982
NKAIN2 SAMD12 -0.83246 -0.83246
NKAIN2 SPG7 -0.81082 -0.81082
NKAIN2 SRPK2 -0.82125 -0.82125
NKAIN2 TOM1L2 -0.82147 -0.82147
NKAIN2 USP25 -0.83843 -0.83843
NKAIN2 WHITE -0.82122 -0.82122
NKD2 NLN -0.84648 -0.84648
NKD2 OSTF1 -0.80404 -0.80404
NKD2 PDGFC -0.81402 -0.81402
NKD2 SEC14L4 -0.822 -0.822
NKD2 SGTB -0.84287 -0.84287
NKD2 SLC25A13 -0.83691 -0.83691
NKD2 SPTAN1 -0.80157 -0.80157
NKD2 SUFU -0.88017 -0.88017
NKD2 TBCD -0.80075 -0.80075
NLGN1 PRR5L -0.81739 -0.81739
NLGN1 STON2 -0.80663 -0.80663
NLN P4HA2 -0.85733 -0.85733
NLN PARK2 -0.87455 -0.87455
NLN PDLIM5 -0.85916 -0.85916
NLN RECK -0.81807 -0.81807
NLN SCHIP1 -0.85887 -0.85887
NLN SF3A1 -0.83028 -0.83028
NLN STOX1 -0.86236 -0.86236
NLN TMEM182 -0.85876 -0.85876
NOL10 RTF1 -0.81158 -0.81158
NOL10 SNX18 -0.8353 -0.8353
NOL10 STX12 -0.83381 -0.83381
NOL10 TERT -0.80548 -0.80548
NOL10 ZNF264 -0.80369 -0.80369
NOL10 ZNF567 -0.84827 -0.84827
NOX4 OPTN -0.8442 -0.8442
NOX4 PARD3 -0.82222 -0.82222
NOX4 PFKP -0.84249 -0.84249
NOX4 SORCS1 -0.80114 -0.80114
NOX4 WWOX -0.86341 -0.86341
NOX4 XRCC4 -0.8184 -0.8184
NPC1 PGM2 -0.80633 -0.80633
NPC1 SUMF2 -0.83234 -0.83234
NPR3 NR2C2 -0.83039 -0.83039
NPR3 OAS2 -0.84377 -0.84377
NPR3 OXNAD1 -0.83636 -0.83636
NPR3 PAPPA -0.87696 -0.87696
NPR3 PDE10A -0.81814 -0.81814
NPR3 PLEK -0.88064 -0.88064
NPR3 PLEKHA3 -0.86846 -0.86846
NPR3 PSD4 -0.81049 -0.81049
NPR3 RIMS3 -0.8175 -0.8175
NPR3 SAMD12 -0.81215 -0.81215
NPR3 SLC12A2 -0.80102 -0.80102
NPR3 SRGAP1 -0.93095 -0.93095
NPR3 TBX5 -0.92939 -0.92939
NPR3 YIPF7 -0.88951 -0.88951
NR2C2 PCDH7 -0.83455 -0.83455
NR2C2 PHTF2 -0.82906 -0.82906
NR2C2 PMEPA1 -0.80424 -0.80424
NR2C2 RBL1 -0.87789 -0.87789
NR2C2 SESTD1 -0.86678 -0.86678
NR2C2 SI -0.82365 -0.82365
NR2C2 STMN3 -0.90709 -0.90709
NR2C2 SYNPO -0.88052 -0.88052
NR2C2 TMC2 -0.96559 -0.96559
NR2C2 TMEM66 -0.9263 -0.9263
NR2C2 UGCGL2 -0.86543 -0.86543
NR2C2 XRN2 -0.82201 -0.82201
NRG3 SYK -0.92948 -0.92948
NRG3 TBCD -0.87122 -0.87122
NRG3 TM -0.82131 -0.82131
NRG3 USP34 -0.83712 -0.83712
NRXN1 PAPPA -0.80952 -0.80952
NRXN1 PGCP -0.93422 -0.93422
NRXN1 PHF11 -0.81242 -0.81242
NRXN1 PLEK -0.8268 -0.8268
NRXN1 PLEKHA3 -0.86371 -0.86371
NRXN1 RIMS3 -0.82457 -0.82457
NRXN1 SAMD12 -0.81284 -0.81284
NRXN1 YIPF7 -0.82256 -0.82256
NRXN3 RAE1 -0.80944 -0.80944
NRXN3 UHRF2 -0.84515 -0.84515
NSFL1C SEM3C -0.82678 -0.82678
NSFL1C XRCC6 -0.83534 -0.83534
NTF3 NUMB -0.84777 -0.84777
NTF3 ODZ3 -0.80202 -0.80202
NTF3 PLTP -0.80446 -0.80446
NTF3 TACR3 -0.89578 -0.89578
NTF3 WNT5B -0.81495 -0.81495
NTRK3 PDHX -0.85392 -0.85392
NTRK3 PYGO1 -0.8666 -0.8666
NTRK3 SLC5A7 -0.87943 -0.87943
NTRK3 TM4SF1 -0.85676 -0.85676
NTSR2 PRPF40B -0.80462 -0.80462
NTSR2 SCHIP1 -0.81744 -0.81744
NTSR2 ZNF264 -0.84254 -0.84254
NUMB PDHX -0.86286 -0.86286
NUMB PLB1 -0.89186 -0.89186
NUMB RCL1 -0.89798 -0.89798
NUMB SGMS1 -0.86703 -0.86703
NUMB SLC5A7 -0.86936 -0.86936
NUMB SSBP2 -0.81916 -0.81916
NUMB TMEM108 -0.83184 -0.83184
NUMB UBE4A -0.80148 -0.80148
NUMB WWOX -0.80288 -0.80288
NXPH1 RAB11FIP3 -0.86629 -0.86629
NXPH1 RGS10 -0.8331 -0.8331
NXPH1 USP34 -0.85764 -0.85764
NXPH1 WWOX -0.84593 -0.84593
NXPH1 XYLB -0.84773 -0.84773
NXPH1 ZNF304 -0.81472 -0.81472
NXPH2 PCDH24 -0.83343 -0.83343
NXPH2 PMEPA1 -0.84515 -0.84515
NXPH2 RTF1 -0.81109 -0.81109
NXPH2 SEM3C -0.85183 -0.85183
NXPH2 SLC4A4 -0.84585 -0.84585
NXPH2 TERT -0.86421 -0.86421
NXPH2 XRCC6 -0.86111 -0.86111
OAS2 PDGFC -0.85473 -0.85473
OAS2 PDZD2 -0.90641 -0.90641
OAS2 PGM2 -0.87311 -0.87311
OAS2 PRCP -0.81503 -0.81503
OAS2 SESTD1 -0.85178 -0.85178
OAS2 SI -0.83137 -0.83137
OAS2 SPATA21 -0.89448 -0.89448
OAS2 STMN3 -0.82734 -0.82734
OAS2 SYNPO -0.82387 -0.82387
OAS2 TMEM163 -0.81059 -0.81059
OAS2 TOP3B -0.82339 -0.82339
OAS2 UGCGL2 -0.84866 -0.84866
OAS2 UGP2 -0.81601 -0.81601
OAS2 UHRF1BP1L -0.80251 -0.80251
OAS2 WFDC5 -0.88595 -0.88595
ODZ3 OPTN -0.83972 -0.83972
ODZ3 PARD3 -0.87491 -0.87491
ODZ3 PFKP -0.91145 -0.91145
ODZ3 RHCG -0.80423 -0.80423
ODZ3 RHOT1 -0.86242 -0.86242
ODZ3 SERGEF -0.84734 -0.84734
ODZ3 SORCS1 -0.82739 -0.82739
ODZ3 SYCE1 -0.8273 -0.8273
ODZ3 USP34 -0.81257 -0.81257
ODZ3 WBSCR17 -0.80118 -0.80118
ODZ3 WWOX -0.92126 -0.92126
ODZ3 XRCC4 -0.89216 -0.89216
ODZ3 ZEB2 -0.82238 -0.82238
OLAH OSTF1 -0.87189 -0.87189
OLAH PAX8 -0.87675 -0.87675
OLAH RAB6B -0.85563 -0.85563
OLAH RTN4IP1 -0.82255 -0.82255
OLAH SIX3 -0.83886 -0.83886
OLAH SUFU -0.82544 -0.82544
OLAH TBCD -0.86539 -0.86539
OPTN PMEPA1 -0.84917 -0.84917
OPTN SEM3C -0.82566 -0.82566
OPTN SLC4A4 -0.85798 -0.85798
OPTN TERT -0.85856 -0.85856
OPTN XRCC6 -0.85205 -0.85205
OPTN ZNF567 -0.89742 -0.89742
OSBP2 PLB1 -0.80684 -0.80684
OSBP2 RCL1 -0.94701 -0.94701
OSBP2 XRCC5 -0.89457 -0.89457
OSBPL6 PDE1A -0.80333 -0.80333
OSBPL6 XPOT -0.80851 -0.80851
OSBPL6 ZC3H15 -0.87631 -0.87631
OSTF1 PCAF -0.81539 -0.81539
OSTF1 PIAS4 -0.83161 -0.83161
OSTF1 SF3A1 -0.84726 -0.84726
OSTF1 UBR1 -0.85378 -0.85378
OSTF1 UNC45B -0.83352 -0.83352
OSTF1 WDFY2 -0.87194 -0.87194
OXNAD1 PCP4 -0.87695 -0.87695
OXNAD1 PMEPA1 -0.81465 -0.81465
OXNAD1 SESTD1 -0.8616 -0.8616
OXNAD1 SUCLA2 -0.87891 -0.87891
OXNAD1 ZC3H6 -0.88044 -0.88044
OXSR1 PTPRO -0.82153 -0.82153
OXSR1 TMEM117 -0.82197 -0.82197
OXSR1 USP48 -0.83107 -0.83107
P2RX2 PDGFC -0.82402 -0.82402
P2RX2 RFC5 -0.81334 -0.81334
P4HA2 PDGFD -0.895 -0.895
P4HA2 PRCP -0.89743 -0.89743
P4HA2 SLC2A13 -0.9091 -0.9091
P4HA2 TRIT1 -0.81194 -0.81194
PAFAH1B2 RECQL -0.81096 -0.81096
PAFAH1B2 SH3MD4 -0.81486 -0.81486
PALLD PTPRM -0.85246 -0.85246
PALLD RAB12 -0.81827 -0.81827
PALLD TMED10 -0.87258 -0.87258
PAPPA PCP4 -0.86674 -0.86674
PAPPA PDE11A -0.82739 -0.82739
PAPPA PGM2 -0.95322 -0.95322
PAPPA RAB2A -0.84952 -0.84952
PAPPA SESTD1 -0.81915 -0.81915
PAPPA SI -0.86656 -0.86656
PAPPA SLC8A1 -0.81063 -0.81063
PAPPA SLC9A2 -0.92714 -0.92714
PAPPA SPATA21 -0.96073 -0.96073
PAPPA UGCGL2 -0.84738 -0.84738
PAPPA UGP2 -0.86038 -0.86038
PAPPA ZC3H6 -0.89901 -0.89901
PARD3 PMEPA1 -0.87234 -0.87234
PARD3 SLC4A4 -0.86938 -0.86938
PARD3 STX12 -0.80647 -0.80647
PARD3 SUCLA2 -0.80931 -0.80931
PARD3 TRPV4 -0.82715 -0.82715
PARK2 PDZD2 -0.82832 -0.82832
PARK2 PLCE1 -0.81373 -0.81373
PARK2 PRCP -0.83163 -0.83163
PARK2 PROM2 -0.84776 -0.84776
PARK2 PTPRO -0.90428 -0.90428
PARK2 PTPRR -0.83094 -0.83094
PARK2 RGSL2 -0.86766 -0.86766
PARK2 SLC5A9 -0.80767 -0.80767
PARK2 SORBS1 -0.82391 -0.82391
PARK2 SPATA21 -0.81629 -0.81629
PARK2 ST6GALNAC1 -0.81051 -0.81051
PARK2 TMEM108 -0.85973 -0.85973
PARK2 TOP3B -0.83825 -0.83825
PARK2 UHRF1BP1L -0.80281 -0.80281
PARK2 WASF1 -0.80255 -0.80255
PARK2 ZP2 -0.80486 -0.80486
PARP6 RTF1 -0.80146 -0.80146
PARP6 SDK1 -0.80399 -0.80399
PARP8 XRCC6 -0.83636 -0.83636
PAX8 UNC45B -0.87248 -0.87248
PBX1 REEP1 -0.81226 -0.81226
PBX1 SLC25A12 -0.8015 -0.8015
PCAF TNNT1 -0.90303 -0.90303
PCCA PDGFC -0.82319 -0.82319
PCDH24 PTPN9 -0.84589 -0.84589
PCDH24 RANBP3 -0.80556 -0.80556
PCDH24 RORA -0.85985 -0.85985
PCDH24 SGMS1 -0.81794 -0.81794
PCDH24 TMEM110 -0.81348 -0.81348
PCDH24 TMEM90B -0.83021 -0.83021
PCDH7 PIAS4 -0.88139 -0.88139
PCDH7 PRKCSH -0.86406 -0.86406
PCDH7 PSD4 -0.83468 -0.83468
PCDH7 PTPRM -0.80624 -0.80624
PCDH7 SNX29 -0.82943 -0.82943
PCDH7 TBX5 -0.80641 -0.80641
PCDH7 WHITE -0.95452 -0.95452
PCGF1 PCP4 -0.81975 -0.81975
PCGF1 PDE11A -0.80571 -0.80571
PCGF1 SESTD1 -0.84911 -0.84911
PCGF1 TMEM163 -0.81578 -0.81578
PCNP TRIT1 -0.80132 -0.80132
PCNP ZNF354A -0.86862 -0.86862
PCP4 RIMS3 -0.87456 -0.87456
PCP4 SRGAP1 -0.86312 -0.86312
PCP4 YIPF7 -0.91463 -0.91463
PCSK6 PKP2 -0.85608 -0.85608
PCSK6 PRR5L -0.80042 -0.80042
PDE10A PDE11A -0.83345 -0.83345
PDE10A PGM2 -0.83761 -0.83761
PDE10A PTPRB -0.80108 -0.80108
PDE10A RUFY1 -0.84732 -0.84732
PDE10A SGK3 -0.81404 -0.81404
PDE10A SI -0.9188 -0.9188
PDE10A SLC9A2 -0.8372 -0.8372
PDE10A SPATA21 -0.85623 -0.85623
PDE10A TOP3B -0.85662 -0.85662
PDE10A UGCGL2 -0.83018 -0.83018
PDE10A UHRF1BP1L -0.83018 -0.83018
PDE10A ZC3H6 -0.86425 -0.86425
PDE11A PDE3A -0.80607 -0.80607
PDE11A PGCP -0.81299 -0.81299
PDE11A PLEKHA3 -0.89674 -0.89674
PDE11A PRG3 -0.8093 -0.8093
PDE11A RASGEF1C -0.80547 -0.80547
PDE11A RIMS3 -0.88902 -0.88902
PDE11A SRGAP1 -0.88413 -0.88413
PDE11A TCF7L2 -0.81171 -0.81171
PDE11A TXNL1 -0.84706 -0.84706
PDE11A YIPF7 -0.86529 -0.86529
PDE1A PLEKHA3 -0.84249 -0.84249
PDE1C Rpl3 -0.8255 -0.8255
PDE1C STXBP5L -0.8434 -0.8434
PDE1C TACR3 -0.8573 -0.8573
PDE1C TNS1 -0.83627 -0.83627
PDE3A PROM2 -0.80349 -0.80349
PDE3A RGSL2 -0.85808 -0.85808
PDE3A SGK3 -0.87891 -0.87891
PDE3A SLC5A9 -0.82787 -0.82787
PDE3A UHRF1BP1L -0.8561 -0.8561
PDE3B SGTB -0.83533 -0.83533
PDE3B SIX3 -0.81789 -0.81789
PDGFC PIWIL3 -0.81127 -0.81127
PDGFC PSD4 -0.86468 -0.86468
PDGFC RAC2 -0.83621 -0.83621
PDGFC SRGAP1 -0.80827 -0.80827
PDGFC STOX1 -0.87374 -0.87374
PDGFC TBX5 -0.83184 -0.83184
PDGFC TMEM182 -0.87736 -0.87736
PDGFD PLCL2 -0.88094 -0.88094
PDGFD PNMA2 -0.82567 -0.82567
PDGFD RABGGTB -0.84063 -0.84063
PDGFD RGS7 -0.83449 -0.83449
PDGFD RPS6KC1 -0.80094 -0.80094
PDGFD SPG7 -0.81389 -0.81389
PDGFD TMPRSS4 -0.82025 -0.82025
PDGFD TNFAIP8 -0.82345 -0.82345
PDGFD TNFRSF1B -0.89681 -0.89681
PDGFRB Rpl3 -0.84822 -0.84822
PDGFRB SUMF2 -0.8397 -0.8397
PDGFRB TMUB2 -0.89406 -0.89406
PDGFRB TNS1 -0.856 -0.856
PDGFRB TPST1 -0.82263 -0.82263
PDGFRB VSIG2 -0.85365 -0.85365
PDHX PLTP -0.84693 -0.84693
PDHX RABGGTB -0.85839 -0.85839
PDHX SLC9A11 -0.8438 -0.8438
PDHX SYPL1 -0.82332 -0.82332
PDHX TMX4 -0.81892 -0.81892
PDHX TNFRSF1B -0.89328 -0.89328
PDHX WNT5B -0.92164 -0.92164
PDLIM5 PRCP -0.8092 -0.8092
PDLIM5 SEC14L4 -0.82 -0.82
PDLIM5 SGK3 -0.82385 -0.82385
PDLIM5 SGTB -0.81161 -0.81161
PDLIM5 SUFU -0.90578 -0.90578
PDLIM5 UHRF1BP1L -0.83949 -0.83949
PDPN SYCE1 -0.80393 -0.80393
PDPN TRIT1 -0.80211 -0.80211
PDPN ZP2 -0.80181 -0.80181
PDZD2 PHF11 -0.83642 -0.83642
PDZD2 PIWIL3 -0.80111 -0.80111
PDZD2 PLEK -0.88313 -0.88313
PDZD2 PSD4 -0.80445 -0.80445
PDZD2 RIMS3 -0.84515 -0.84515
PDZD2 RPS6KC1 -0.83279 -0.83279
PDZD2 SAMD12 -0.80619 -0.80619
PDZD2 SPG7 -0.81903 -0.81903
PDZD2 SRGAP1 -0.80788 -0.80788
PDZD2 TMX4 -0.81226 -0.81226
PEX11A SLC5A9 -0.8377 -0.8377
PEX11A yeast -0.83305 -0.83305
PFKP PLTP -0.88194 -0.88194
PFKP PMEPA1 -0.83262 -0.83262
PFKP SLC4A4 -0.82809 -0.82809
PFKP STX12 -0.84423 -0.84423
PFKP TACR3 -0.80503 -0.80503
PFKP TRPV4 -0.88308 -0.88308
PFKP WNT5B -0.82477 -0.82477
PFKP XRCC6 -0.81076 -0.81076
PFKP ZNF567 -0.80796 -0.80796
PGCP PTPRB -0.83143 -0.83143
PGCP RBMS3 -0.84766 -0.84766
PGCP SLC9A2 -0.84214 -0.84214
PGCP UPK1B -0.82913 -0.82913
PGCP XPOT -0.84851 -0.84851
PGM2 PIWIL3 -0.86278 -0.86278
PGM2 PLEK -0.82054 -0.82054
PGM2 PLEKHA3 -0.80895 -0.80895
PGM2 PSD4 -0.83754 -0.83754
PGM2 RIMS3 -0.90447 -0.90447
PGM2 SAMD12 -0.85157 -0.85157
PGM2 SRGAP1 -0.91133 -0.91133
PGM2 TCF7L2 -0.85141 -0.85141
PGM2 TXNL1 -0.86375 -0.86375
PGM2 YIPF7 -0.88059 -0.88059
PHACTR1 SLC4A4 -0.80288 -0.80288
PHACTR1 TERT -0.84713 -0.84713
PHACTR1 TMEM66 -0.82483 -0.82483
PHACTR1 TNC -0.80104 -0.80104
PHF11 PTPRB -0.80637 -0.80637
PHF11 PTPRO -0.83241 -0.83241
PHF11 PTPRR -0.92065 -0.92065
PHF11 RGSL2 -0.86417 -0.86417
PHF11 SLC5A9 -0.80777 -0.80777
PHF11 SLC9A2 -0.80184 -0.80184
PHF11 TM4SF1 -0.81054 -0.81054
PHF11 TMEM108 -0.80394 -0.80394
PHF11 TMEM117 -0.84054 -0.84054
PHF11 TOP3B -0.85371 -0.85371
PHF11 yeast -0.81161 -0.81161
PHTF2 PRKCSH -0.84378 -0.84378
PHTF2 RASGEF1C -0.80013 -0.80013
PHTF2 SSFA2 -0.85437 -0.85437
PHTF2 TMED10 -0.81528 -0.81528
PHTF2 TMED8 -0.82424 -0.82424
PHTF2 TMEM90B -0.81448 -0.81448
PIAS4 PRCP -0.86738 -0.86738
PIAS4 PRLR -0.81534 -0.81534
PIAS4 RGSL2 -0.82504 -0.82504
PIAS4 RTN4IP1 -0.83493 -0.83493
PIAS4 SECISBP2 -0.89367 -0.89367
PIAS4 SESTD1 -0.8123 -0.8123
PIAS4 SGK3 -0.80935 -0.80935
PIAS4 SGTB -0.89055 -0.89055
PIAS4 SI -0.87367 -0.87367
PIAS4 SUFU -0.87321 -0.87321
PIAS4 TMEM163 -0.88431 -0.88431
PIAS4 TOP3B -0.8098 -0.8098
PIAS4 UGCGL2 -0.84555 -0.84555
PIAS4 UHRF1BP1L -0.92191 -0.92191
PIAS4 WFDC5 -0.81214 -0.81214
PIBF1 PLB1 -0.86039 -0.86039
PIBF1 RAB6B -0.85146 -0.85146
PIBF1 ST6GALNAC1 -0.80526 -0.80526
PIBF1 TMEM108 -0.84015 -0.84015
PIBF1 TMEM163 -0.81935 -0.81935
PIBF1 yeast -0.80158 -0.80158
PIP5K1C SLC12A2 -0.93868 -0.93868
PIWIL3 RFC5 -0.81847 -0.81847
PIWIL3 SEC14L4 -0.88561 -0.88561
PIWIL3 SI -0.82857 -0.82857
PIWIL3 SLC9A9 -0.81998 -0.81998
PIWIL3 SPATA21 -0.87337 -0.87337
PIWIL3 TOP3B -0.90052 -0.90052
PIWIL3 UGCGL2 -0.82246 -0.82246
PIWIL3 UHRF1BP1L -0.80369 -0.80369
PKM2 TOPBP1 -0.8597 -0.8597
PKP2 PLCB1 -0.88234 -0.88234
PKP2 SEMA3E -0.80277 -0.80277
PLA2G4A PRCP -0.86192 -0.86192
PLA2G4A TOP3B -0.83454 -0.83454
PLA2G4F SLC1A4 -0.83416 -0.83416
PLB1 STK24-LIKE -0.80567 -0.80567
PLB1 SV2B -0.88158 -0.88158
PLB1 WNT5B -0.81925 -0.81925
PLCB1 PUS7 -0.81238 -0.81238
PLCB1 RINT1 -0.81238 -0.81238
PLCE1 PPP2R5A -0.83231 -0.83231
PLCE1 PTPRG -0.80023 -0.80023
PLCE1 RABGGTB -0.84498 -0.84498
PLCE1 RPS6KC1 -0.80655 -0.80655
PLCE1 SCHIP1 -0.85706 -0.85706
PLCE1 TNFRSF1B -0.88047 -0.88047
PLCH1 PRUNE2 -0.81253 -0.81253
PLCL2 PRKCH -0.86406 -0.86406
PLCL2 RHCG -0.82239 -0.82239
PLCL2 RHOT1 -0.8726 -0.8726
PLCL2 SERGEF -0.85712 -0.85712
PLCL2 SLC25A13 -0.81394 -0.81394
PLCL2 SLC5A7 -0.80343 -0.80343
PLCL2 SORCS1 -0.82783 -0.82783
PLCL2 SYCE1 -0.86328 -0.86328
PLCL2 TNNT1 -0.8603 -0.8603
PLCL2 USP32 -0.81517 -0.81517
PLCL2 WBSCR17 -0.85272 -0.85272
PLCL2 WWOX -0.8163 -0.8163
PLCL2 XRCC4 -0.83534 -0.83534
PLCL2 ZEB2 -0.86175 -0.86175
PLCL2 ZNF521 -0.83303 -0.83303
PLCL2 ZP2 -0.83468 -0.83468
PLEK PRLR -0.80515 -0.80515
PLEK PTPRB -0.83818 -0.83818
PLEK PTPRR -0.87803 -0.87803
PLEK RUFY1 -0.83453 -0.83453
PLEK SESTD1 -0.82488 -0.82488
PLEK SI -0.83868 -0.83868
PLEK SLC9A2 -0.83398 -0.83398
PLEK SPATA21 -0.83413 -0.83413
PLEK STMN3 -0.85121 -0.85121
PLEK SYNPO -0.88052 -0.88052
PLEK TMEM163 -0.87789 -0.87789
PLEK TOP3B -0.89112 -0.89112
PLEK UGCGL2 -0.86339 -0.86339
PLEK WFDC5 -0.93719 -0.93719
PLEK XRN2 -0.81619 -0.81619
PLEK ZC3H6 -0.8778 -0.8778
PLEKHA3 PTPRB -0.88894 -0.88894
PLEKHA3 PTPRR -0.81149 -0.81149
PLEKHA3 SESTD1 -0.93287 -0.93287
PLEKHA3 SI -0.88263 -0.88263
PLEKHA3 SLC9A2 -0.83658 -0.83658
PLEKHA3 SLIT2 -0.85163 -0.85163
PLEKHA3 STMN3 -0.80584 -0.80584
PLEKHA3 SYNPO -0.84977 -0.84977
PLEKHA3 UGCGL2 -0.8364 -0.8364
PLEKHA3 WFDC5 -0.82524 -0.82524
PLEKHA3 XRN2 -0.83943 -0.83943
PLEKHA3 ZC3H15 -0.92404 -0.92404
PLEKHA3 ZC3H6 -0.87376 -0.87376
PLEKHA5 PRCP -0.81479 -0.81479
PLEKHA5 RAB6B -0.91488 -0.91488
PLEKHA5 SLC2A13 -0.85767 -0.85767
PLEKHA5 SSBP2 -0.83852 -0.83852
PLEKHA5 SUFU -0.81609 -0.81609
PLEKHA5 THBS1 -0.80179 -0.80179
PLEKHA5 TMEM108 -0.82199 -0.82199
PLEKHA5 UHRF1BP1L -0.82475 -0.82475
PLEKHG5 RFWD2 -0.82572 -0.82572
PLTP PTPN9 -0.80178 -0.80178
PLTP PXK -0.92825 -0.92825
PLTP SLC35B1 -0.89099 -0.89099
PLTP XRCC4 -0.81981 -0.81981
PLTP ZNF521 -0.84565 -0.84565
PLXNA2 SCPEP1 -0.8359 -0.8359
PLXNA2 SLC5A7 -0.86193 -0.86193
PMEPA1 RORA -0.81194 -0.81194
PMEPA1 TMED8 -0.80926 -0.80926
PMEPA1 WWOX -0.82373 -0.82373
PNMA2 PYGO1 -0.84161 -0.84161
PNMA2 SLC24A3 -0.89192 -0.89192
PNMA2 SYCE1 -0.83811 -0.83811
PNMA2 SYK -0.81213 -0.81213
POLR3A RGS10 -0.81288 -0.81288
POLR3A XYLB -0.80523 -0.80523
POU2F3 PPP2R5A -0.81525 -0.81525
POU2F3 RPL27A -0.80244 -0.80244
POU2F3 SYPL1 -0.83575 -0.83575
POU2F3 WNT5B -0.82324 -0.82324
PPAN-P2RY11 PRKCG -0.86601 -0.86601
PPAN-P2RY11 SERGEF -0.85155 -0.85155
PPAN-P2RY11 VAT1L -0.84413 -0.84413
PPAN-P2RY11 WBSCR17 -0.81849 -0.81849
PPM1F PRCP -0.86354 -0.86354
PPM1F PRLR -0.83568 -0.83568
PPM1F SEC14L4 -0.88061 -0.88061
PPM1F SECISBP2 -0.80474 -0.80474
PPM1F SGK3 -0.84297 -0.84297
PPM1F SGTB -0.8261 -0.8261
PPM1F SI -0.87 -0.87
PPM1F SUFU -0.8307 -0.8307
PPM1F TOP3B -0.87887 -0.87887
PPM1F UGCGL2 -0.80987 -0.80987
PPM1F UHRF1BP1L -0.89299 -0.89299
PPP2R5A PRCP -0.81943 -0.81943
PPP2R5A SSBP2 -0.81509 -0.81509
PPP2R5A ZP2 -0.80566 -0.80566
PRCP SCARF1 -0.81238 -0.81238
PRCP SF3A1 -0.81003 -0.81003
PRCP SLCO3A1 -0.83365 -0.83365
PRCP SPG7 -0.80309 -0.80309
PRCP STOX1 -0.86552 -0.86552
PRCP TLL1 -0.85042 -0.85042
PRCP TMPRSS4 -0.8426 -0.8426
PRCP TOM1L2 -0.82065 -0.82065
PRDM10 Rpl3 -0.83961 -0.83961
PRDM10 SLC9A2 -0.80282 -0.80282
PRDM10 SUMF2 -0.87152 -0.87152
PRDM10 TBC1D16 -0.80827 -0.80827
PRDM10 UGP2 -0.80817 -0.80817
PRDM10 UROS -0.85066 -0.85066
predicted USP25 -0.87223 -0.87223
PRG3 PTPRO -0.80096 -0.80096
PRG3 RGSL2 -0.86163 -0.86163
PRG3 UHRF1BP1L -0.82547 -0.82547
PRKCB STT3B -0.80696 -0.80696
PRKCB TNS1 -0.86575 -0.86575
PRKCG STX8 -0.91875 -0.91875
PRKCH SH3D19 -0.87635 -0.87635
PRKCH SPAG17 -0.81353 -0.81353
PRKCH TMPRSS4 -0.81454 -0.81454
PRKCH TSSC1 -0.80512 -0.80512
PRKCQ TERT -0.80112 -0.80112
PRKCSH RBL1 -0.84961 -0.84961
PRKCSH SECISBP2 -0.92581 -0.92581
PRKCSH SESTD1 -0.81537 -0.81537
PRKCSH SGTB -0.83191 -0.83191
PRKCSH SYNPO -0.83116 -0.83116
PRKCSH TMC2 -0.80679 -0.80679
PRKCSH TMEM66 -0.82693 -0.82693
PRKCSH UGCGL2 -0.84832 -0.84832
PRKCSH WFDC5 -0.8282 -0.8282
PRKG1 RGS10 -0.90844 -0.90844
PRKG1 ZNF304 -0.8137 -0.8137
PRLR TLL1 -0.80107 -0.80107
PRLR TXNL1 -0.82318 -0.82318
PRLR USP25 -0.80112 -0.80112
PRLR WHITE -0.80167 -0.80167
PROM2 PTH2R -0.82086 -0.82086
PROM2 PTPRK -0.87487 -0.87487
PROM2 SHISA9 -0.90388 -0.90388
PROM2 TMEM50B -0.81726 -0.81726
PRPF40B SORBS1 -0.81329 -0.81329
PRR5L RTF1 -0.83616 -0.83616
PRR5L SDK1 -0.85901 -0.85901
PRR5L SEMA3E -0.82799 -0.82799
PRR5L ZNF567 -0.89286 -0.89286
PRUNE2 RPS6KC1 -0.80364 -0.80364
PRUNE2 SCHIP1 -0.89704 -0.89704
PSD4 RAB2A -0.88181 -0.88181
PSD4 RFC5 -0.86938 -0.86938
PSD4 RUFY1 -0.8056 -0.8056
PSD4 SI -0.83409 -0.83409
PSD4 SLC8A1 -0.8451 -0.8451
PSD4 SPATA21 -0.92959 -0.92959
PSD4 STMN3 -0.83668 -0.83668
PSD4 TMEM163 -0.88397 -0.88397
PSD4 TOP3B -0.83473 -0.83473
PSD4 UGCGL2 -0.8863 -0.8863
PSD4 WFDC5 -0.81381 -0.81381
PSD4 ZC3H6 -0.82033 -0.82033
PTH2R SORBS1 -0.82141 -0.82141
PTPN13 SLC9A11 -0.82421 -0.82421
PTPN13 WDFY2 -0.86621 -0.86621
PTPRB SAMD12 -0.83257 -0.83257
PTPRB SFXN3 -0.89284 -0.89284
PTPRB SRGAP1 -0.83133 -0.83133
PTPRG SORBS1 -0.80752 -0.80752
PTPRG SSBP2 -0.80167 -0.80167
PTPRG TMEM117 -0.81706 -0.81706
PTPRK PTPRO -0.92398 -0.92398
PTPRK RGSL2 -0.80483 -0.80483
PTPRK SLC5A9 -0.84098 -0.84098
PTPRM SECISBP2 -0.83689 -0.83689
PTPRM SGTB -0.81781 -0.81781
PTPRM TPP2 -0.80852 -0.80852
PTPRO TESK2 -0.8315 -0.8315
PTPRO TLL1 -0.8467 -0.8467
PTPRO TSEN54 -0.82566 -0.82566
PTPRO TTC29 -0.85954 -0.85954
PTPRR RIMS3 -0.82096 -0.82096
PTPRR SFXN3 -0.89982 -0.89982
PTPRR SRGAP1 -0.82329 -0.82329
PTPRR TLL1 -0.82613 -0.82613
PTPRR TMX4 -0.86901 -0.86901
PXK SLC4A4 -0.82301 -0.82301
PXK STX12 -0.82429 -0.82429
PXK TACR3 -0.80393 -0.80393
PXK TMEM16A -0.83961 -0.83961
PYGO1 SDK1 -0.84214 -0.84214
PYGO1 TNFAIP8 -0.88715 -0.88715
PYGO1 XRCC6 -0.83522 -0.83522
PYGO1 ZNF567 -0.8273 -0.8273
RAB12 SGTB -0.80966 -0.80966
RAB12 SH3RF2 -0.80258 -0.80258
RAB12 SIX3 -0.90757 -0.90757
RAB12 SORCS3 -0.82894 -0.82894
RAB12 TPP2 -0.81494 -0.81494
RAB12 WBSCR22 -0.87418 -0.87418
RAB18 RECK -0.81431 -0.81431
RAB18 SGSM1 -0.84052 -0.84052
RAB2A RASGEF1C -0.8316 -0.8316
RAB2A SGSM1 -0.81286 -0.81286
RAB2A SNX29 -0.87945 -0.87945
RAB2A SRGAP1 -0.84751 -0.84751
RAB2A TBX5 -0.8737 -0.8737
RAB2A YIPF7 -0.85679 -0.85679
RAB33B RASGEF1C -0.93909 -0.93909
RAB33B SNX29 -0.88459 -0.88459
RAB33B TMED8 -0.84569 -0.84569
RAB6B RAI1 -0.8143 -0.8143
RAB6B SYPL1 -0.81411 -0.81411
RAB6B TOM1L2 -0.89077 -0.89077
RAB6B UNC45B -0.9049 -0.9049
RAB6B USP25 -0.82596 -0.82596
RAB6B WHITE -0.80449 -0.80449
RABGGTB SLC25A13 -0.85777 -0.85777
RABGGTB ST6GALNAC1 -0.81941 -0.81941
RABGGTB TMEM108 -0.82312 -0.82312
RABGGTB USP32 -0.84808 -0.84808
RAC2 RBL1 -0.81848 -0.81848
RAC2 RFC5 -0.80335 -0.80335
RAC2 SLC8A1 -0.80973 -0.80973
RAC2 WFDC5 -0.87211 -0.87211
RAI1 SSBP2 -0.85849 -0.85849
RANBP3 SEMA3E -0.82366 -0.82366
RANBP3 STXBP5L -0.84004 -0.84004
RANBP3 ZNF567 -0.85195 -0.85195
RASA2 SLC4A4 -0.83394 -0.83394
RASA3 SDK1 -0.80912 -0.80912
RASGEF1C SGK3 -0.86346 -0.86346
RASGEF1C UGCGL2 -0.84693 -0.84693
RASSF2 REEP1 -0.90386 -0.90386
RASSF2 ROCK2 -0.80176 -0.80176
RASSF2 SMOX -0.85701 -0.85701
RASSF2 ZP2 -0.8435 -0.8435
RBBP9 SERPINE2 -0.80364 -0.80364
RBBP9 SFXN3 -0.8792 -0.8792
RBBP9 SHISA9 -0.80493 -0.80493
RBBP9 TROAP -0.80362 -0.80362
RBL1 SNX29 -0.89125 -0.89125
RBL1 SRGAP1 -0.8509 -0.8509
RBL1 TBX5 -0.84437 -0.84437
RBL2 SUCLA2 -0.80255 -0.80255
RBMS3 VAT1L -0.80157 -0.80157
RCL1 SV2B -0.82728 -0.82728
RCL1 WNT5B -0.82079 -0.82079
RECK SEC14L4 -0.81015 -0.81015
RECK SGK3 -0.84079 -0.84079
RECK SHOC2 -0.8895 -0.8895
REEP1 SEM3C -0.86178 -0.86178
REEP1 SLC9A11 -0.82455 -0.82455
REEP1 TMEM16A -0.90439 -0.90439
RERG SERGEF -0.87466 -0.87466
RERG SH3RF2 -0.81883 -0.81883
RERG XRCC4 -0.82043 -0.82043
RERG ZEB2 -0.92524 -0.92524
RERG ZNF521 -0.80685 -0.80685
RFC5 TBX5 -0.8043 -0.8043
RGS10 RICTOR -0.8117 -0.8117
RGS10 Rpl3 -0.88199 -0.88199
RGS10 TNS1 -0.82947 -0.82947
RGS7 SMG6 -0.82118 -0.82118
RGSL2 RIMS3 -0.81942 -0.81942
RGSL2 SCHIP1 -0.82288 -0.82288
RGSL2 TLL1 -0.83681 -0.83681
RGSL2 TRAPPC9 -0.82509 -0.82509
RHCG SNAP91 -0.82335 -0.82335
RHCG STK24-LIKE -0.83397 -0.83397
RHCG STXBP5L -0.8631 -0.8631
RHCG TACR3 -0.81339 -0.81339
RHCG WDFY1 -0.80843 -0.80843
RHCG WNT5B -0.85077 -0.85077
RHOBTB1 ROBO1 -0.82924 -0.82924
RHOBTB1 SPTAN1 -0.84059 -0.84059
RHOBTB1 ST6GALNAC1 -0.83466 -0.83466
RHOBTB1 TMEM108 -0.8476 -0.8476
RHOBTB1 UCHL3 -0.82286 -0.82286
RHOBTB1 WDR34 -0.80659 -0.80659
RHOT1 SNAP91 -0.88065 -0.88065
RHOT1 STK24-LIKE -0.85417 -0.85417
RHOT1 WNT5B -0.8057 -0.8057
RIMS3 RUFY1 -0.8041 -0.8041
RIMS3 SESTD1 -0.85869 -0.85869
RIMS3 SI -0.84103 -0.84103
RIMS3 SLC5A9 -0.80868 -0.80868
RIMS3 SLC9A2 -0.83275 -0.83275
RIMS3 SPATA21 -0.90156 -0.90156
RIMS3 TMEM163 -0.90715 -0.90715
RIMS3 UGCGL2 -0.83027 -0.83027
RIMS3 UHRF1BP1L -0.86324 -0.86324
RIMS3 WFDC5 -0.82006 -0.82006
RIMS3 ZC3H6 -0.80138 -0.80138
ROBO1 STK24-LIKE -0.85782 -0.85782
ROBO1 WDR36 -0.80303 -0.80303
ROBO1 ZNF532 -0.8246 -0.8246
ROCK2 SLC9A11 -0.80674 -0.80674
ROCK2 TMEM16A -0.9051 -0.9051
ROCK2 WDFY1 -0.81798 -0.81798
RORA SEMA3E -0.83011 -0.83011
RORA STXBP5L -0.84526 -0.84526
RPL27A SEC14L4 -0.81532 -0.81532
RPL27A SLC25A13 -0.86298 -0.86298
RPL27A SUFU -0.81484 -0.81484
RPL27A TPP2 -0.81168 -0.81168
Rpl3 SERPINE2 -0.86948 -0.86948
Rpl3 SH3RF2 -0.90938 -0.90938
Rpl3 SLC5A11 -0.8121 -0.8121
Rpl3 TROAP -0.83089 -0.83089
RPS6KC1 SORBS1 -0.86016 -0.86016
RPS6KC1 TRIT1 -0.80084 -0.80084
RSU1 STX12 -0.81693 -0.81693
RTN4IP1 SCARF1 -0.83126 -0.83126
RTN4IP1 WDFY2 -0.84394 -0.84394
RUFY1 SPG7 -0.80965 -0.80965
RUFY1 TBX5 -0.83729 -0.83729
RUFY1 TESK2 -0.83872 -0.83872
RUFY1 YIPF7 -0.81487 -0.81487
SAMD12 SLC8A1 -0.80742 -0.80742
SAMD12 SLC9A2 -0.83018 -0.83018
SAMD12 SPATA21 -0.92766 -0.92766
SAMD12 TMEM163 -0.80742 -0.80742
SAMD12 UGP2 -0.82285 -0.82285
SAMD12 WFDC5 -0.80309 -0.80309
SCARF1 SLC2A13 -0.81455 -0.81455
SCARF1 SNX9 -0.82524 -0.82524
SCARF1 UHRF1BP1L -0.87509 -0.87509
SCHIP1 SORBS1 -0.86648 -0.86648
SCHIP1 SPTAN1 -0.84764 -0.84764
SCHIP1 ST6GALNAC1 -0.80791 -0.80791
SCHIP1 TRIT1 -0.84096 -0.84096
SCHIP1 WDR34 -0.82039 -0.82039
SCPEP1 STOX1 -0.82026 -0.82026
SCPEP1 TRAPPC9 -0.8315 -0.8315
SCPEP1 USP28 -0.91687 -0.91687
SDK1 USP48 -0.80981 -0.80981
SEC14L4 SF3A1 -0.93349 -0.93349
SEC14L4 SGSM1 -0.89949 -0.89949
SEC14L4 STOX1 -0.83743 -0.83743
SEC14L4 TMEM182 -0.80159 -0.80159
SEC14L4 TTLL5 -0.83001 -0.83001
SEC14L4 UBR1 -0.81666 -0.81666
SEC14L4 WDFY2 -0.84897 -0.84897
SECISBP2 SF3A1 -0.84749 -0.84749
SECISBP2 TMED10 -0.86697 -0.86697
SECISBP2 TRAPPC9 -0.82975 -0.82975
SECISBP2 WHITE -0.80412 -0.80412
SEM3C WWOX -0.80627 -0.80627
SEMA3E SGMS1 -0.87481 -0.87481
SEMA3E SLC24A3 -0.88182 -0.88182
SERGEF SUCLA2 -0.83631 -0.83631
SERPINE2 SUMF2 -0.82831 -0.82831
SERPINE2 TNS1 -0.85511 -0.85511
SERPINE2 UROS -0.86347 -0.86347
SESTD1 SLC12A2 -0.86267 -0.86267
SESTD1 SNX29 -0.83155 -0.83155
SESTD1 SRGAP1 -0.95089 -0.95089
SESTD1 TBX5 -0.83904 -0.83904
SESTD1 TXNL1 -0.82367 -0.82367
SESTD1 YIPF7 -0.85662 -0.85662
SF3A1 SFXN1 -0.80174 -0.80174
SF3A1 SGTB -0.88873 -0.88873
SF3A1 SLC25A13 -0.82967 -0.82967
SF3A1 SUFU -0.92096 -0.92096
SF3A1 TPP2 -0.83187 -0.83187
SGK3 TCF7L2 -0.81113 -0.81113
SGK3 TRAPPC9 -0.84995 -0.84995
SGK3 TXNL1 -0.8574 -0.8574
SGSM1 SGTB -0.82697 -0.82697
SGSM1 SI -0.80041 -0.80041
SGSM1 SUFU -0.80301 -0.80301
SGTB UBR1 -0.84427 -0.84427
SGTB UNC45B -0.8254 -0.8254
SGTB WHITE -0.90998 -0.90998
SH3D19 SLC24A2 -0.80301 -0.80301
SH3D19 TNNT1 -0.89028 -0.89028
SH3D19 UBE4A -0.82505 -0.82505
SHISA2 SHISA9 -0.8421 -0.8421
SHISA2 SLC9A4 -0.84258 -0.84258
SHISA9 SORBS1 -0.87008 -0.87008
SHISA9 UGP2 -0.82583 -0.82583
SHOC2 STAMBP -0.88063 -0.88063
SHOC2 STOX1 -0.83053 -0.83053
SHOC2 TMEM182 -0.87477 -0.87477
SHOC2 TTLL5 -0.89338 -0.89338
SI SNX29 -0.80622 -0.80622
SI SRGAP1 -0.92988 -0.92988
SI TBX5 -0.8284 -0.8284
SI TXNL1 -0.93061 -0.93061
SI WHITE -0.80848 -0.80848
SI YIPF7 -0.80606 -0.80606
SIX3 SYPL1 -0.83249 -0.83249
SIX3 UBR1 -0.84013 -0.84013
SLC12A2 STMN3 -0.881 -0.881
SLC12A2 TMC2 -0.83201 -0.83201
SLC12A2 TMEM66 -0.81933 -0.81933
SLC12A2 XRN2 -0.85167 -0.85167
SLC1A4 TNFAIP8 -0.85455 -0.85455
SLC24A2 UHRF2 -0.86468 -0.86468
SLC24A3 ZNF567 -0.86999 -0.86999
SLC25A13 TSSC1 -0.83365 -0.83365
SLC2A13 SPG7 -0.81282 -0.81282
SLC2A13 SYPL1 -0.82265 -0.82265
SLC2A13 TOM1L2 -0.83836 -0.83836
SLC2A13 UNC45B -0.87428 -0.87428
SLC35B1 TACR3 -0.81069 -0.81069
SLC4A4 WWOX -0.85937 -0.85937
SLC5A11 TBC1D16 -0.8452 -0.8452
SLC5A11 UROS -0.80145 -0.80145
SLC5A7 STX12 -0.80343 -0.80343
SLC5A7 TMPRSS4 -0.89261 -0.89261
SLC5A7 TNFAIP8 -0.90725 -0.90725
SLC5A7 WNT5B -0.85649 -0.85649
SLC5A9 TRAPPC9 -0.80853 -0.80853
SLC6A9 SMG6 -0.84718 -0.84718
SLC9A11 SLC9A9 -0.85746 -0.85746
SLC9A11 TMEM108 -0.82491 -0.82491
SLC9A11 TNNT1 -0.80738 -0.80738
SLC9A11 UBE4A -0.88989 -0.88989
SLC9A11 ZNF521 -0.81095 -0.81095
SLC9A11 ZP2 -0.86798 -0.86798
SLC9A2 SRGAP1 -0.86569 -0.86569
SLC9A2 TBX5 -0.85696 -0.85696
SLC9A2 TROAP -0.87468 -0.87468
SLC9A2 YIPF7 -0.93359 -0.93359
SLC9A4 UGP2 -0.82875 -0.82875
SLC9A9 TTLL5 -0.8539 -0.8539
SLCO3A1 SSBP2 -0.83096 -0.83096
SLCO3A1 TM4SF1 -0.82014 -0.82014
SLCO3A1 ZP2 -0.81623 -0.81623
SMOX ZNF532 -0.8193 -0.8193
SNAP91 SORCS1 -0.8706 -0.8706
SNAP91 SPTLC2 -0.82117 -0.82117
SNAP91 SYCE1 -0.83851 -0.83851
SNAP91 WWOX -0.92814 -0.92814
SNAP91 XRCC4 -0.8166 -0.8166
SNF1LK2 SPTAN1 -0.8505 -0.8505
SNF1LK2 WDR34 -0.82201 -0.82201
SNTB1 TMUB2 -0.84759 -0.84759
SNTB1 TNS1 -0.851 -0.851
SNX29 STMN3 -0.9125 -0.9125
SNX29 TMC2 -0.8921 -0.8921
SNX29 TMEM66 -0.82929 -0.82929
SNX29 UGCGL2 -0.89545 -0.89545
SNX29 XRN2 -0.80522 -0.80522
SNX9 SPG7 -0.86703 -0.86703
SNX9 SRPK2 -0.81378 -0.81378
SNX9 TNFRSF1B -0.84665 -0.84665
SNX9 UNC45B -0.80437 -0.80437
SORBS1 ZNF264 -0.90658 -0.90658
SORCS1 XRCC6 -0.845 -0.845
SORCS3 TPST1 -0.80321 -0.80321
SORCS3 VSIG2 -0.88582 -0.88582
SPAG17 STON2 -0.80112 -0.80112
SPAG17 TNNT1 -0.80341 -0.80341
SPATA21 SRGAP1 -0.87585 -0.87585
SPATA21 TBX5 -0.84971 -0.84971
SPATA21 TESK2 -0.8572 -0.8572
SPATA21 TXNL1 -0.87711 -0.87711
SPATA21 YIPF7 -0.83667 -0.83667
SPATA6 ST6GALNAC5 -0.81136 -0.81136
SPATA6 SUCLG1 -0.80548 -0.80548
SPG7 ST6GALNAC1 -0.81786 -0.81786
SPG7 TMEM163 -0.82719 -0.82719
SPTAN1 TSSC1 -0.81738 -0.81738
SPTAN1 WDR36 -0.87422 -0.87422
SPTLC2 TNFAIP8 -0.84864 -0.84864
SPTLC2 XRCC6 -0.88285 -0.88285
SRD5A3 UNC5C -0.86083 -0.86083
SRGAP1 STMN3 -0.88501 -0.88501
SRGAP1 SYNPO -0.87071 -0.87071
SRGAP1 TOP3B -0.8202 -0.8202
SRGAP1 UGCGL2 -0.92682 -0.92682
SRGAP1 UGP2 -0.83137 -0.83137
SRGAP1 UHRF1BP1L -0.81329 -0.81329
SRGAP1 WFDC5 -0.89478 -0.89478
SRGAP1 XRN2 -0.83564 -0.83564
SRGAP1 ZC3H15 -0.80844 -0.80844
SRGAP1 ZC3H6 -0.88998 -0.88998
SRPK2 ST6GALNAC1 -0.8372 -0.8372
SRPK2 TMEM108 -0.80867 -0.80867
SRPK2 TMEM163 -0.81938 -0.81938
SSBP2 SYPL1 -0.87515 -0.87515
SSBP2 TOM1L2 -0.84901 -0.84901
SSBP2 WNT5B -0.86408 -0.86408
SSFA2 ZC3H15 -0.81848 -0.81848
ST6GALNAC1 TNFRSF1B -0.8472 -0.8472
ST6GALNAC1 WDR36 -0.87589 -0.87589
ST6GALNAC1 WNT5B -0.8027 -0.8027
STMN3 TBX5 -0.92812 -0.92812
STMN3 YIPF7 -0.81384 -0.81384
STON2 TMPRSS4 -0.81616 -0.81616
STOX1 TOP3B -0.83832 -0.83832
STOX1 WASF1 -0.90379 -0.90379
STX12 USP32 -0.83723 -0.83723
STXBP5L USP34 -0.82333 -0.82333
STXBP5L XRCC4 -0.86197 -0.86197
STXBP5L XRCC5 -0.85944 -0.85944
SUCLA2 VAT1L -0.82346 -0.82346
SUCLA2 YIPF7 -0.80696 -0.80696
SUFU UBR1 -0.93065 -0.93065
SUFU USP28 -0.81264 -0.81264
SUFU WDFY2 -0.83673 -0.83673
SUMF2 TROAP -0.93678 -0.93678
SUMF2 VAT1L -0.83373 -0.83373
SV2B XRCC5 -0.82658 -0.82658
SYCE1 TMPRSS4 -0.82682 -0.82682
SYCE1 TNFAIP8 -0.8631 -0.8631
SYCE1 XRCC6 -0.82998 -0.82998
SYK TMEM50B -0.82188 -0.82188
SYK TMPRSS4 -0.80831 -0.80831
SYK TNFAIP8 -0.90752 -0.90752
SYNPO TBX5 -0.82926 -0.82926
SYNPO WHITE -0.82231 -0.82231
SYPL1 THBS1 -0.8325 -0.8325
SYPL1 XRCC5 -0.85969 -0.85969
SYPL1 ZEB2 -0.83453 -0.83453
TACR3 WWOX -0.823 -0.823
TACR3 XRCC4 -0.87302 -0.87302
TACR3 XRCC5 -0.8832 -0.8832
TACR3 XYLB -0.85824 -0.85824
TACR3 ZNF521 -0.87364 -0.87364
TAF1B UNC5C -0.81359 -0.81359
TBC1D16 YIPF7 -0.80419 -0.80419
TBC1D4 ZNF532 -0.88884 -0.88884
TBCD TMPRSS4 -0.83565 -0.83565
TBCD TRAPPC9 -0.8075 -0.8075
TBX5 TMC2 -0.86283 -0.86283
TBX5 TMEM163 -0.85065 -0.85065
TBX5 UGCGL2 -0.92497 -0.92497
TBX5 WFDC5 -0.87807 -0.87807
TBX5 XRN2 -0.86528 -0.86528
TBX5 ZC3H6 -0.87793 -0.87793
TCF7L2 UHRF1BP1L -0.80673 -0.80673
THBS1 TMPRSS4 -0.816 -0.816
TLL1 TOP3B -0.85311 -0.85311
TLL1 UHRF1BP1L -0.9334 -0.9334
TLL1 ZNF66 -0.80659 -0.80659
TM4SF1 TMX4 -0.83828 -0.83828
TM4SF1 TTC29 -0.83537 -0.83537
TM4SF1 ZNF264 -0.81851 -0.81851
TMED10 TPP2 -0.83612 -0.83612
TMEM108 TMX4 -0.81219 -0.81219
TMEM108 TNFRSF1B -0.87007 -0.87007
TMEM108 TSEN54 -0.80807 -0.80807
TMEM108 WDFY2 -0.84474 -0.84474
TMEM108 WDR36 -0.89353 -0.89353
TMEM108 WNT5B -0.85351 -0.85351
TMEM117 TMX4 -0.80206 -0.80206
TMEM117 ZNF264 -0.80444 -0.80444
TMEM163 TOM1L2 -0.84884 -0.84884
TMEM163 WHITE -0.90217 -0.90217
TMEM16A ZP2 -0.83241 -0.83241
TMEM182 TOP3B -0.82631 -0.82631
TMEM2 XRCC5 -0.80673 -0.80673
TMEM50B TRAPPC3 -0.82515 -0.82515
TMEM50B ZNF354A -0.83305 -0.83305
TMEM50B ZP2 -0.80427 -0.80427
TMEM66 WHITE -0.83789 -0.83789
TMEM90B ZSWIM3 -0.8077 -0.8077
TMPRSS4 TNNT1 -0.82675 -0.82675
TMPRSS4 TRIT1 -0.81448 -0.81448
TMPRSS4 UBE4A -0.83452 -0.83452
TMPRSS4 ZP2 -0.878 -0.878
TMUB2 WBSCR22 -0.88592 -0.88592
TMX4 TOP3B -0.82056 -0.82056
TMX4 yeast -0.83016 -0.83016
TNFAIP8 TRIT1 -0.81425 -0.81425
TNFAIP8 UBE4A -0.83041 -0.83041
TNFAIP8 ZP2 -0.88931 -0.88931
TNFRSF1B TRIT1 -0.83317 -0.83317
TNNT1 UHRF2 -0.88424 -0.88424
TNNT1 WDFY2 -0.85638 -0.85638
TNS1 TROAP -0.88595 -0.88595
TNS1 VAT1L -0.81617 -0.81617
TNS1 XRCC5 -0.85032 -0.85032
TNS1 XYLB -0.83298 -0.83298
TOM1L2 UHRF1BP1L -0.81662 -0.81662
TOPBP1 USP48 -0.81988 -0.81988
TOPBP1 VTCN1 -0.8351 -0.8351
TPP2 TPST1 -0.90268 -0.90268
TPST1 WBSCR22 -0.85038 -0.85038
TRHR USP28 -0.81268 -0.81268
TROAP UGP2 -0.88801 -0.88801
TROAP UPK1B -0.81291 -0.81291
TROAP UROS -0.82509 -0.82509
TSEN54 UCHL3 -0.86142 -0.86142
TSEN54 yeast -0.89413 -0.89413
TSSC1 WDR34 -0.82935 -0.82935
TXNL1 UGCGL2 -0.84531 -0.84531
TXNL1 UHRF1BP1L -0.92992 -0.92992
TXNL1 ZC3H6 -0.80931 -0.80931
UBE4A WDFY2 -0.83736 -0.83736
UBE4A WNT5B -0.81937 -0.81937
UCHL3 WDR36 -0.85748 -0.85748
UGCGL2 YIPF7 -0.89296 -0.89296
UGP2 YIPF7 -0.81474 -0.81474
UHRF1BP1L USP25 -0.8254 -0.8254
UPK1B VAT1L -0.80683 -0.80683
UROS ZNF75A -0.86788 -0.86788
USP36 ZIM2 -0.84707 -0.84707
USP48 XRCC6 -0.83447 -0.83447
VSIG2 WBSCR22 -0.83189 -0.83189
WDFY1 WWOX -0.80204 -0.80204
WDFY1 ZNF521 -0.82682 -0.82682
WDR34 WDR36 -0.83481 -0.83481
WNT5B XRCC4 -0.85837 -0.85837
WNT5B XRCC5 -0.80225 -0.80225
WNT5B ZEB2 -0.80076 -0.80076
WNT5B ZP2 -0.81352 -0.81352
WWOX XRCC6 -0.91822 -0.91822
XRCC6 ZP2 -0.80137 -0.80137
XYLB ZSWIM3 -0.8105 -0.8105
YIPF7 ZC3H6 -0.9005 -0.9005
SEPT7 AOAH 0.92169 0.92169
SEPT7 CUX1 0.87279 0.87279
SEPT7 GTDC1 0.8616 0.8616
SEPT7 GTF3C1 0.80485 0.80485
SEPT7 HERPUD2 0.92169 0.92169
SEPT7 MATN2 0.83656 0.83656
SEPT7 Rpl3 0.85232 0.85232
SEPT7 STT3B 0.82429 0.82429
SEPT7 SUMF2 0.8333 0.8333
SEPT7 TNS1 0.87201 0.87201
AATF COL1A2 0.82298 0.82298
AATF NKD2 0.80451 0.80451
ABC1 BSAP 0.86964 0.86964
ABC1 DCLK1 0.87334 0.87334
ABC1 EFHB 0.83804 0.83804
ABC1 KCNQ3 0.82908 0.82908
ABC1 NRXN3 0.86881 0.86881
ABC1 PCSK5 0.88532 0.88532
ABC1 RGS10 0.87113 0.87113
ABC1 SH3RF2 0.82072 0.82072
ABC1 SNTB1 0.84789 0.84789
ABC1 WBSCR17 0.82646 0.82646
ABCC4 AGPS 0.9334 0.9334
ABCC4 AP1B1 0.83099 0.83099
ABCC4 AP1M1 0.84581 0.84581
ABCC4 CARS2 0.90688 0.90688
ABCC4 CLDN10 0.8164 0.8164
ABCC4 CLPTM1L 0.81817 0.81817
ABCC4 EGF 0.80712 0.80712
ABCC4 ELN 0.88046 0.88046
ABCC4 ENTHD1 0.92766 0.92766
ABCC4 GSG1L 0.81528 0.81528
ABCC4 INPP4A 0.83141 0.83141
ABCC4 KLHL14 0.82134 0.82134
ABCC4 LIMK2 0.821 0.821
ABCC4 LRRC7 0.8414 0.8414
ABCC4 MMAB 0.82682 0.82682
ABCC4 MYO16 0.85729 0.85729
ABCC4 MYOM2 0.81943 0.81943
ABCC4 NALCN 0.93213 0.93213
ABCC4 NPC1 0.86718 0.86718
ABCC4 OXNAD1 0.81036 0.81036
ABCC4 PLEKHA3 0.91631 0.91631
ABCC4 RASGEF1C 0.81463 0.81463
ABCC4 RIMS3 0.82327 0.82327
ABCC4 SRGAP1 0.90479 0.90479
ABCC4 UNC5C 0.83025 0.83025
ABCC4 YIPF7 0.87474 0.87474
ABHD2 PRKCSH 0.83093 0.83093
ABHD2 TMED10 0.8351 0.8351
ABL2 AMDHD1 0.82415 0.82415
ABL2 BLCAP 0.82557 0.82557
ABL2 CDH12 0.80346 0.80346
ABL2 CPNE8 0.81564 0.81564
ABL2 FRS2 0.85345 0.85345
ABL2 KCNK2 0.87449 0.87449
ABL2 SLC25A13 0.81148 0.81148
ABL2 TMEM163 0.84285 0.84285
ABLIM1 EXOSC9 0.84409 0.84409
ABLIM1 KCTD1 0.85272 0.85272
ABLIM1 PLCL2 0.81231 0.81231
ABLIM1 RAB12 0.87033 0.87033
ABLIM1 RERG 0.85243 0.85243
ABLIM1 Rpl3 0.81467 0.81467
ABLIM1 TMUB2 0.82949 0.82949
ABR BCAS3 0.82461 0.82461
ABR COL11A2 0.89188 0.89188
ABR FAT 0.87096 0.87096
ABR HOMER1 0.84384 0.84384
ABR ITPR2 0.83583 0.83583
ABR JPH2 0.91044 0.91044
ABR KIAA1797 0.82129 0.82129
ABR LTBP3 0.84758 0.84758
ABR PAX8 0.85395 0.85395
ABR predicted 0.80212 0.80212
ABR RAB6B 0.81699 0.81699
ABR TBCD 0.83226 0.83226
ACACB AGPAT4 0.83516 0.83516
ACACB AMDHD1 0.80498 0.80498
ACACB ANKRD40 0.81258 0.81258
ACACB ARFRP1 0.8682 0.8682
ACACB BHLHB4 0.8682 0.8682
ACACB BLK 0.85815 0.85815
ACACB CDH12 0.84847 0.84847
ACACB CDH4 0.82745 0.82745
ACACB CDH9 0.83615 0.83615
ACACB CHEK2 0.8511 0.8511
ACACB CSN1S1 0.87921 0.87921
ACACB DACH1 0.81919 0.81919
ACACB FAM48A 0.84778 0.84778
ACACB FAR1 0.84441 0.84441
ACACB KCNH7 0.80841 0.80841
ACACB LOH12CR1 0.8081 0.8081
ACACB MAGI3 0.89853 0.89853
ACACB MAML3 0.89601 0.89601
ACACB MAPRE2 0.87659 0.87659
ACACB NECAB2 0.81353 0.81353
ACACB NEK11 0.86456 0.86456
ACACB NPR3 0.82757 0.82757
ACACB PCDH7 0.8355 0.8355
ACACB PCP4 0.85671 0.85671
ACACB PDE11A 0.8085 0.8085
ACACB PDGFC 0.80527 0.80527
ACACB PGM2 0.85564 0.85564
ACACB RAB2A 0.92123 0.92123
ACACB RBL1 0.86162 0.86162
ACACB RFC5 0.82831 0.82831
ACACB SESTD1 0.85008 0.85008
ACACB SGK3 0.80143 0.80143
ACACB SI 0.91888 0.91888
ACACB SPATA21 0.83179 0.83179
ACACB STMN3 0.86734 0.86734
ACACB TMC2 0.81868 0.81868
ACACB UGCGL2 0.94388 0.94388
ACACB ZC3H6 0.84025 0.84025
ACAP2 BTRC 0.80657 0.80657
ACAP2 CHST1 0.81553 0.81553
ACAP2 CNTNAP5 0.85058 0.85058
ACAP2 CPE 0.83718 0.83718
ACAP2 DYX1C1 0.80875 0.80875
ACAP2 LIMD1 0.85473 0.85473
ACAP2 NLN 0.85815 0.85815
ACAP2 SCPEP1 0.87093 0.87093
ACER3 CD247 0.84762 0.84762
ACER3 FBXL13 0.8219 0.8219
ACER3 GMDS 0.82562 0.82562
ACER3 MCM5 0.81646 0.81646
ACER3 PTPRO 0.80146 0.80146
ACER3 USP48 0.82511 0.82511
ACOT11 ADNP 0.91983 0.91983
ACOT11 BRD7 0.83038 0.83038
ACOT11 C9 0.80183 0.80183
ACOT11 CDH10 0.8991 0.8991
ACOT11 CST9L 0.82202 0.82202
ACOT11 DSC2 0.82862 0.82862
ACOT11 ECE1 0.83079 0.83079
ACOT11 FBN3 0.81082 0.81082
ACOT11 FYN 0.86126 0.86126
ACOT11 GFM2 0.83621 0.83621
ACOT11 GPC6 0.92992 0.92992
ACOT11 GRIP2 0.83371 0.83371
ACOT11 HNRPM 0.90109 0.90109
ACOT11 HSPG2 0.89322 0.89322
ACOT11 JAKMIP2 0.81093 0.81093
ACOT11 KCNIP4 0.84784 0.84784
ACOT11 MINPP1 0.85321 0.85321
ACOT11 MTA3 0.82618 0.82618
ACOT11 MTR 0.84629 0.84629
ACOT11 MYCBP2 0.86894 0.86894
ACOT11 NKD2 0.81787 0.81787
ACOT11 OLAH 0.84244 0.84244
ACOT11 P4HA2 0.85366 0.85366
ACOT11 PARK2 0.8819 0.8819
ACOT11 PDLIM5 0.91504 0.91504
ACOT11 PIAS4 0.87749 0.87749
ACOT11 PIWIL3 0.834 0.834
ACOT11 PLEKHA5 0.91547 0.91547
ACOT11 PLG 0.83222 0.83222
ACOT11 PPM1F 0.85716 0.85716
ACOT11 PRG3 0.81904 0.81904
ACOT11 PSD4 0.8006 0.8006
ACOT11 RHOBTB1 0.83385 0.83385
ACOT11 SCARF1 0.84301 0.84301
ACOT11 SF3A1 0.86126 0.86126
ACOT11 TLL1 0.87314 0.87314
ACOT11 TMPRSS4 0.86133 0.86133
ACOT11 TOM1L2 0.875 0.875
ACOT11 TXNL1 0.80223 0.80223
ACOT11 UBR1 0.87459 0.87459
ACOT11 USP25 0.83577 0.83577
ACOT11 WDFY2 0.89072 0.89072
ACOT11 WDR36 0.83076 0.83076
ACOT2 APLF 0.81047 0.81047
ACOT2 ASB7 0.80601 0.80601
ACOT2 ATP2B2 0.83241 0.83241
ACOT2 COBLL1 0.88151 0.88151
ACOT2 ELP3 0.86982 0.86982
ACOT2 FANCC 0.82131 0.82131
ACOT2 HRH3 0.83685 0.83685
ACOT2 HTR3B 0.84373 0.84373
ACOT2 IL23R 0.90613 0.90613
ACOT2 LRRC2 0.82399 0.82399
ACOT2 MAP4 0.85368 0.85368
ACOT2 MTMR7 0.81996 0.81996
ACOT2 NTF3 0.86906 0.86906
ACOT2 NXPH2 0.87367 0.87367
ACOT2 PDHX 0.86554 0.86554
ACOT2 PFKP 0.8993 0.8993
ACOT2 PXK 0.83635 0.83635
ACOT2 PYGO1 0.84556 0.84556
ACOT2 RHOT1 0.83362 0.83362
ACOT2 RORA 0.83093 0.83093
ACOT2 SGMS1 0.84947 0.84947
ACOT2 SLC1A4 0.81419 0.81419
ACOT2 SLC24A3 0.82232 0.82232
ACOT2 SLC5A7 0.84189 0.84189
ACOT2 SPTLC2 0.8427 0.8427
ACOT2 UBE4A 0.80498 0.80498
ACOT2 WWOX 0.89913 0.89913
ACTN1 GALNTL1 0.90203 0.90203
ACTN1 MPP5 0.80684 0.80684
ACTN1 RAD51L1 0.82834 0.82834
ACTN1 RORB 0.81725 0.81725
ACTN2 OSBPL6 0.80544 0.80544
ACTN2 RYR2 0.81843 0.81843
ADAM10 EIF3H 0.83911 0.83911
ADAM10 GFRA2 0.88828 0.88828
ADAM11 GTF3C1 0.81422 0.81422
ADAM11 RAB33B 0.80527 0.80527
ADAM11 TAF1B 0.82787 0.82787
ADAM12 ANO4 0.86853 0.86853
ADAM12 ARFRP1 0.81668 0.81668
ADAM12 BHLHB4 0.81668 0.81668
ADAM12 CDH4 0.82247 0.82247
ADAM12 CDH9 0.82677 0.82677
ADAM12 CSN1S2 0.89968 0.89968
ADAM12 DACH1 0.80291 0.80291
ADAM12 EPAS1 0.81738 0.81738
ADAM12 GAP43 0.8323 0.8323
ADAM12 MAML2 0.81382 0.81382
ADAM12 NPR3 0.811 0.811
ADAM12 NXPH1 0.81969 0.81969
ADAM12 PMEPA1 0.82952 0.82952
ADAM12 POLR3A 0.8167 0.8167
ADAM12 PRKG1 0.82844 0.82844
ADAM12 RBL1 0.81973 0.81973
ADAM12 SESTD1 0.88361 0.88361
ADAM12 STMN3 0.81818 0.81818
ADAM12 TMC2 0.86321 0.86321
ADAM7 TNFSF8 0.81047 0.81047
ADAMTS12 CDH18 0.80485 0.80485
ADAMTS15 AKAP9 0.82411 0.82411
ADAMTS15 ATG13 0.90092 0.90092
ADAMTS15 BLM 0.83444 0.83444
ADAMTS15 C6 0.81215 0.81215
ADAMTS15 CCAR1 0.81629 0.81629
ADAMTS15 DGKG 0.87501 0.87501
ADAMTS15 DNAJC5 0.82971 0.82971
ADAMTS15 DSP 0.89849 0.89849
ADAMTS15 FYN 0.81955 0.81955
ADAMTS15 GFM2 0.86812 0.86812
ADAMTS15 IFT52 0.85006 0.85006
ADAMTS15 ME1 0.85688 0.85688
ADAMTS15 MGA 0.86554 0.86554
ADAMTS15 MINPP1 0.82406 0.82406
ADAMTS15 MTA3 0.84301 0.84301
ADAMTS15 NEURL 0.87167 0.87167
ADAMTS15 ODZ3 0.81417 0.81417
ADAMTS15 PLCL2 0.8807 0.8807
ADAMTS15 SH3D19 0.85225 0.85225
ADAMTS15 STX8 0.8256 0.8256
ADAMTS15 TMPRSS4 0.88958 0.88958
ADAMTS15 TNFAIP8 0.8231 0.8231
ADAMTS15 WNT5B 0.83166 0.83166
ADAMTS18 ATF7 0.92059 0.92059
ADAMTS18 CDH13 0.8769 0.8769
ADAMTS18 CDH6 0.85519 0.85519
ADAMTS18 GPD2 0.83477 0.83477
ADAMTS18 MFAP2 0.89534 0.89534
ADAMTS18 NECAB2 0.8071 0.8071
ADAMTS18 NPR3 0.8086 0.8086
ADAMTS18 PGM2 0.85778 0.85778
ADAMTS18 SPATA21 0.81545 0.81545
ADAMTS18 SUMF2 0.83038 0.83038
ADAMTS18 UGP2 0.84973 0.84973
ADAMTS9 PIGU 0.88662 0.88662
ADAMTSL1 AGPS 0.84056 0.84056
ADAMTSL1 AP1B1 0.82873 0.82873
ADAMTSL1 CAMKK2 0.81522 0.81522
ADAMTSL1 CDH10 0.81423 0.81423
ADAMTSL1 CEP170 0.94039 0.94039
ADAMTSL1 ECHDC2 0.80166 0.80166
ADAMTSL1 FARP1 0.80291 0.80291
ADAMTSL1 FBN3 0.92204 0.92204
ADAMTSL1 GRIK1 0.85609 0.85609
ADAMTSL1 IFT81 0.81873 0.81873
ADAMTSL1 KCNIP4 0.85795 0.85795
ADAMTSL1 LCMT1 0.85028 0.85028
ADAMTSL1 LIMK2 0.87848 0.87848
ADAMTSL1 MYCBP2 0.82246 0.82246
ADAMTSL1 MYO16 0.84151 0.84151
ADAMTSL1 PARK2 0.88818 0.88818
ADAMTSL1 PDE10A 0.88014 0.88014
ADAMTSL1 PDE3A 0.85647 0.85647
ADAMTSL1 PDLIM5 0.82151 0.82151
ADAMTSL1 PEX11A 0.84151 0.84151
ADAMTSL1 PGCP 0.85837 0.85837
ADAMTSL1 PHF11 0.86456 0.86456
ADAMTSL1 PIAS4 0.80217 0.80217
ADAMTSL1 PLEK 0.83155 0.83155
ADAMTSL1 PRG3 0.92089 0.92089
ADAMTSL1 PTPRK 0.88538 0.88538
ADAMTSL1 RIMS3 0.80711 0.80711
ADAMTSL1 TESK2 0.86161 0.86161
ADAMTSL1 TLL1 0.87385 0.87385
ADAMTSL1 TMX4 0.83877 0.83877
ADAMTSL1 TRAPPC9 0.80025 0.80025
ADAMTSL1 TXNL1 0.80033 0.80033
ADAP1 CDH2 0.81008 0.81008
ADAP1 ENPEP 0.85652 0.85652
ADAP1 FYN 0.81572 0.81572
ADAP1 GRIP2 0.812 0.812
ADAP1 LRRCC1 0.90606 0.90606
ADAP1 SLC9A11 0.84523 0.84523
ADAP1 SPAG17 0.86442 0.86442
ADARB2 CTNNA3 0.81619 0.81619
ADARB2 MAML2 0.85554 0.85554
ADARB2 STXBP5L 0.81612 0.81612
ADCY2 PCAF 0.83652 0.83652
ADCY2 PDE3B 0.88181 0.88181
ADCY5 SBF2 0.81747 0.81747
ADCY5 SEC22A 1 1
ADCY5 SLCO3A1 0.82304 0.82304
ADNP ARL5B 0.86693 0.86693
ADNP CCDC7 0.88846 0.88846
ADNP CDH10 0.9109 0.9109
ADNP COG1 0.90373 0.90373
ADNP COL11A1 0.86297 0.86297
ADNP COL25A1 0.81082 0.81082
ADNP DCC 0.80024 0.80024
ADNP ECHDC2 0.84077 0.84077
ADNP FBN3 0.81482 0.81482
ADNP FYN 0.92247 0.92247
ADNP GPC6 0.84326 0.84326
ADNP GRIP2 0.809 0.809
ADNP HNRPM 0.82157 0.82157
ADNP HSPG2 0.8996 0.8996
ADNP JAKMIP2 0.84299 0.84299
ADNP KCNIP4 0.80046 0.80046
ADNP METTL14 0.88675 0.88675
ADNP MTA3 0.82808 0.82808
ADNP MTR 0.8259 0.8259
ADNP MYCBP2 0.87274 0.87274
ADNP NLGN1 0.81656 0.81656
ADNP P4HA2 0.84941 0.84941
ADNP PARK2 0.88019 0.88019
ADNP PDE3A 0.81113 0.81113
ADNP PDLIM5 0.83205 0.83205
ADNP PHF11 0.83164 0.83164
ADNP PIAS4 0.84266 0.84266
ADNP PLA2G4A 0.8225 0.8225
ADNP PLEKHA5 0.86456 0.86456
ADNP PPM1F 0.84195 0.84195
ADNP PRG3 0.80917 0.80917
ADNP SCARF1 0.84821 0.84821
ADNP SLCO3A1 0.8409 0.8409
ADNP STOX1 0.81124 0.81124
ADNP TLL1 0.92207 0.92207
ADNP TMPRSS4 0.90375 0.90375
ADNP TMX4 0.81926 0.81926
ADNP TOM1L2 0.82238 0.82238
ADNP TTLL5 0.80382 0.80382
ADNP WDFY2 0.86623 0.86623
AGPAT4 ANKRD40 0.8205 0.8205
AGPAT4 CSN1S1 0.87089 0.87089
AGPAT4 CSNK1A1 0.83454 0.83454
AGPAT4 FAM48A 0.85472 0.85472
AGPAT4 GSX2 0.85438 0.85438
AGPAT4 PCP4 0.81368 0.81368
AGPAT4 PDE11A 0.816 0.816
AGPAT4 PGM2 0.86558 0.86558
AGPAT4 SESTD1 0.82754 0.82754
AGPAT4 SI 0.88407 0.88407
AGPAT4 SPATA21 0.82897 0.82897
AGPAT4 UGCGL2 0.86192 0.86192
AGPAT4 UHRF1BP1L 0.82971 0.82971
AGPAT4 ZC3H6 0.83498 0.83498
AGPS AP1B1 0.82131 0.82131
AGPS AP1M1 0.83488 0.83488
AGPS CAMKK2 0.86485 0.86485
AGPS CARS2 0.89933 0.89933
AGPS CEP170 0.8199 0.8199
AGPS EGF 0.83676 0.83676
AGPS ELN 0.86414 0.86414
AGPS ENTHD1 0.93167 0.93167
AGPS EPHB1 0.81282 0.81282
AGPS GRIK1 0.81908 0.81908
AGPS IFT81 0.8816 0.8816
AGPS INPP4A 0.91568 0.91568
AGPS KLHL14 0.87589 0.87589
AGPS LCA5L 0.82537 0.82537
AGPS LIMK2 0.85486 0.85486
AGPS LRRC7 0.83854 0.83854
AGPS MYO16 0.93512 0.93512
AGPS NALCN 0.81985 0.81985
AGPS PAPPA 0.84914 0.84914
AGPS PCGF1 0.86442 0.86442
AGPS PDE10A 0.81099 0.81099
AGPS PLEK 0.85695 0.85695
AGPS PLEKHA3 0.91411 0.91411
AGPS RASGEF1C 0.82371 0.82371
AGPS RIMS3 0.88846 0.88846
AGPS SAMD12 0.81263 0.81263
AGPS SNX29 0.81293 0.81293
AGPS SRGAP1 0.91887 0.91887
AGPS TBX5 0.87531 0.87531
AGPS YIPF7 0.93208 0.93208
AGTPBP1 AMDHD1 0.85096 0.85096
AGTPBP1 AMMECR1L 0.87191 0.87191
AGTPBP1 ARFRP1 0.86678 0.86678
AGTPBP1 BHLHB4 0.86678 0.86678
AGTPBP1 CDH4 0.86758 0.86758
AGTPBP1 CORIN 0.80872 0.80872
AGTPBP1 DSE 0.96524 0.96524
AGTPBP1 FAM48A 0.81935 0.81935
AGTPBP1 GUCY1A2 0.83759 0.83759
AGTPBP1 KCNB1 0.84328 0.84328
AGTPBP1 PCDH7 0.8319 0.8319
AGTPBP1 PEA15 0.8648 0.8648
AGTPBP1 RAB18 0.81018 0.81018
AGTPBP1 RAB2A 0.82488 0.82488
AGTPBP1 SLIT2 0.83332 0.83332
AGTPBP1 SPATA21 0.83437 0.83437
AGTPBP1 STMN3 0.86638 0.86638
AGTPBP1 THEMIS 0.80403 0.80403
AGTPBP1 UGCGL2 0.84245 0.84245
AGTRAP AMMECR1L 0.81066 0.81066
AGTRAP BTRC 0.81781 0.81781
AGTRAP CHST1 0.85942 0.85942
AGTRAP CNTNAP5 0.806 0.806
AGTRAP CRLF3 0.80958 0.80958
AGTRAP FAT 0.84243 0.84243
AGTRAP GDF8 0.88465 0.88465
AGTRAP JPH2 0.84273 0.84273
AGTRAP LIMD1 0.80763 0.80763
AGTRAP LRFN5 0.8139 0.8139
AGTRAP LTBP3 0.91531 0.91531
AGTRAP LYZ2 0.80149 0.80149
AGTRAP MAPK15 0.84572 0.84572
AGTRAP PRCP 0.84528 0.84528
AGTRAP PROM2 0.83204 0.83204
AGTRAP RFWD2 0.84168 0.84168
AGTRAP RGSL2 0.81077 0.81077
AGTRAP SCPEP1 0.81689 0.81689
AGTRAP SMG6 0.84954 0.84954
AGTRAP TRIT1 0.83829 0.83829
AGXT2L1 KCNK10 0.81592 0.81592
AGXT2L1 NEGR1 0.84161 0.84161
AGXT2L1 RGS7 0.83582 0.83582
AGXT2L1 SPG7 0.81348 0.81348
AIG1 AKAP6 0.86624 0.86624
AIG1 ANKRD40 0.83526 0.83526
AIG1 CHST1 0.81952 0.81952
AIG1 CNTN1 0.8673 0.8673
AIG1 ELMO1 0.80547 0.80547
AIG1 FAM48A 0.84747 0.84747
AIG1 GRB2 0.83234 0.83234
AIG1 GSX2 0.82283 0.82283
AIG1 HOMER1 0.82341 0.82341
AIG1 KCNB1 0.84514 0.84514
AIG1 LPHN3 0.87611 0.87611
AIG1 MAPRE2 0.88285 0.88285
AIG1 SI 0.80277 0.80277
AIG1 SLC5A9 0.88288 0.88288
AIG1 SUFU 0.80834 0.80834
AIG1 TMEM163 0.89383 0.89383
AIG1 UHRF1BP1L 0.86729 0.86729
AK7 BAHCC1 0.82321 0.82321
AK7 CTTNBP2NL 0.80924 0.80924
AK7 PARP6 0.81137 0.81137
AK7 PCDHGA1 0.83727 0.83727
AK7 PCDHGA7 0.83727 0.83727
AKAP6 AMDHD1 0.82421 0.82421
AKAP6 CDH13 0.84142 0.84142
AKAP6 CDH4 0.80016 0.80016
AKAP6 CNTN1 0.88704 0.88704
AKAP6 EXOC4 0.81001 0.81001
AKAP6 FAM48A 0.85703 0.85703
AKAP6 GSX2 0.82285 0.82285
AKAP6 IL27RA 0.81137 0.81137
AKAP6 LPHN3 0.91669 0.91669
AKAP6 NECAB2 0.85881 0.85881
AKAP6 NPR3 0.84452 0.84452
AKAP6 NRXN1 0.85478 0.85478
AKAP6 PCP4 0.82305 0.82305
AKAP6 PDE11A 0.80102 0.80102
AKAP6 PGM2 0.81243 0.81243
AKAP6 PRLR 0.80807 0.80807
AKAP6 SESTD1 0.85094 0.85094
AKAP6 SI 0.81076 0.81076
AKAP6 SLC9A2 0.82341 0.82341
AKAP6 SPATA21 0.81191 0.81191
AKAP6 SYNPO 0.8338 0.8338
AKAP6 TMEM163 0.92238 0.92238
AKAP6 WFDC5 0.84693 0.84693
AKAP6 ZC3H6 0.85345 0.85345
AKAP9 ATG13 0.85351 0.85351
AKAP9 DVL2 0.84965 0.84965
AKAP9 GRIK2 0.83079 0.83079
AKAP9 MEIS2 0.80149 0.80149
AKAP9 TACR3 0.89202 0.89202
ALDH4A1 FGD5 0.80065 0.80065
ALDH4A1 PCSK6 0.82722 0.82722
ALDH4A1 PLCB1 0.91998 0.91998
ALDH4A1 PRPF40B 0.80532 0.80532
ALDH4A1 PTPRZ1 0.81477 0.81477
ALDH4A1 SUCLG2 0.8693 0.8693
ALG10 GDF8 0.82123 0.82123
ALG10 KLHL8 0.82653 0.82653
ALG10 MAPRE2 0.82117 0.82117
ALG10 MARCH2 0.82846 0.82846
ALG10 SECISBP2 0.83232 0.83232
ALG10 SUFU 0.80415 0.80415
ALK DPYSL5 0.82394 0.82394
ALK PIWIL3 0.82406 0.82406
ALK PSD4 0.83589 0.83589
ALK SGSM1 0.84112 0.84112
AMDHD1 ANXA3 0.81876 0.81876
AMDHD1 ARFRP1 0.94953 0.94953
AMDHD1 BHLHB4 0.94953 0.94953
AMDHD1 BLCAP 0.90129 0.90129
AMDHD1 CDH12 0.84388 0.84388
AMDHD1 CDH18 0.90033 0.90033
AMDHD1 CDH4 0.93804 0.93804
AMDHD1 CDH6 0.80551 0.80551
AMDHD1 CDH9 0.84849 0.84849
AMDHD1 CPNE8 0.81868 0.81868
AMDHD1 DSE 0.84484 0.84484
AMDHD1 EP400 0.80313 0.80313
AMDHD1 FAM48A 0.86502 0.86502
AMDHD1 GNPTAB 0.84099 0.84099
AMDHD1 KCNB1 0.86513 0.86513
AMDHD1 NECAB2 0.84632 0.84632
AMDHD1 NPR3 0.8549 0.8549
AMDHD1 PCDH7 0.83924 0.83924
AMDHD1 PDGFC 0.86795 0.86795
AMDHD1 RBL1 0.88243 0.88243
AMDHD1 RFC5 0.82863 0.82863
AMDHD1 SESTD1 0.81252 0.81252
AMDHD1 SI 0.81619 0.81619
AMDHD1 SPATA21 0.8139 0.8139
AMDHD1 STMN3 0.95088 0.95088
AMDHD1 SYNPO 0.90202 0.90202
AMDHD1 TMC2 0.84775 0.84775
AMDHD1 TMEM163 0.82323 0.82323
AMDHD1 TOP3B 0.80431 0.80431
AMDHD1 UGCGL2 0.87309 0.87309
AMDHD1 WFDC5 0.91964 0.91964
AMDHD1 XRN2 0.85949 0.85949
AMDHD1 ZC3H6 0.80716 0.80716
AMMECR1L CAND1 0.80596 0.80596
AMMECR1L CDH13 0.82535 0.82535
AMMECR1L GDF8 0.86288 0.86288
AMMECR1L LYZ2 0.87843 0.87843
AMMECR1L PEA15 0.84764 0.84764
AMMECR1L PIP5K1B 0.80955 0.80955
AMMECR1L RAB33B 0.84664 0.84664
ANAPC16 SGMS1 0.82021 0.82021
ANGEL2 CSN1S1 0.84097 0.84097
ANGEL2 CTNND2 0.91507 0.91507
ANGEL2 PRLR 0.82601 0.82601
ANGEL2 SYNPO 0.87376 0.87376
ANGPT4 CENPC1 0.82654 0.82654
ANGPT4 GAS6 0.87316 0.87316
ANGPT4 HSPB8 0.89334 0.89334
ANGPT4 JMJD1C 0.90086 0.90086
ANGPT4 NDRG3 0.87067 0.87067
ANGPT4 NR2C2 0.8019 0.8019
ANGPT4 NSFL1C 0.90841 0.90841
ANGPT4 PARP8 0.9074 0.9074
ANK3 FARP1 0.80414 0.80414
ANK3 INPP4A 0.83324 0.83324
ANK3 SNX29 0.81837 0.81837
ANK3 TBX5 0.80935 0.80935
ANKRD17 CLOCK 0.84626 0.84626
ANKRD17 DCLK1 0.80353 0.80353
ANKRD17 EMID2 0.86336 0.86336
ANKRD17 GABRB1 0.81328 0.81328
ANKRD17 KBTBD7 0.81469 0.81469
ANKRD17 KCNQ3 0.80172 0.80172
ANKRD17 KIFAP3 0.81394 0.81394
ANKRD17 PDE1C 0.81291 0.81291
ANKRD17 SERGEF 0.89577 0.89577
ANKRD17 VAT1L 0.82346 0.82346
ANKRD17 WBSCR17 0.83374 0.83374
ANKRD22 SEMA3E 0.87735 0.87735
ANKRD40 AQP3 0.82939 0.82939
ANKRD40 BLCAP 0.80763 0.80763
ANKRD40 BTRC 0.871 0.871
ANKRD40 CARS 0.83492 0.83492
ANKRD40 CDH12 0.80056 0.80056
ANKRD40 CHST1 0.90172 0.90172
ANKRD40 CNGA3 0.82568 0.82568
ANKRD40 CPE 0.85514 0.85514
ANKRD40 DISP1 0.86184 0.86184
ANKRD40 EP400 0.85247 0.85247
ANKRD40 FAM48A 0.91024 0.91024
ANKRD40 GABBR2 0.8746 0.8746
ANKRD40 GPR56 0.82605 0.82605
ANKRD40 GRIK4 0.87935 0.87935
ANKRD40 LIMD1 0.82938 0.82938
ANKRD40 LOH12CR1 0.82269 0.82269
ANKRD40 LPHN3 0.80496 0.80496
ANKRD40 MAPRE2 0.88007 0.88007
ANKRD40 MARCH2 0.80665 0.80665
ANKRD40 MGST2 0.80081 0.80081
ANKRD40 MMP16 0.83008 0.83008
ANKRD40 MXRA7 0.8028 0.8028
ANKRD40 NLN 0.85214 0.85214
ANKRD40 PGM2 0.80189 0.80189
ANKRD40 PTPN13 0.82113 0.82113
ANKRD40 PTPRO 0.82635 0.82635
ANKRD40 PTPRR 0.80406 0.80406
ANKRD40 RAB2A 0.82288 0.82288
ANKRD40 RGSL2 0.82919 0.82919
ANKRD40 RUFY1 0.80321 0.80321
ANKRD40 SEC14L4 0.84471 0.84471
ANKRD40 SGK3 0.81999 0.81999
ANKRD40 SI 0.80724 0.80724
ANKRD40 SPATA21 0.87293 0.87293
ANKRD40 SUFU 0.80895 0.80895
ANKRD40 TMEM108 0.81839 0.81839
ANKRD40 TOP3B 0.86068 0.86068
ANKRD40 UGCGL2 0.82592 0.82592
ANKRD40 UHRF1BP1L 0.83173 0.83173
Annexin-14 KLHL8 0.82713 0.82713
Annexin-14 LPP 0.83965 0.83965
Annexin-14 SIX3 0.82257 0.82257
Annexin-14 THBS1 0.8248 0.8248
ANO4 ARFRP1 0.82964 0.82964
ANO4 BHLHB4 0.82964 0.82964
ANO4 CDH4 0.8421 0.8421
ANO4 CSN1S2 0.85395 0.85395
ANO4 DNAH5 0.80663 0.80663
ANO4 DPP6 0.83401 0.83401
ANO4 DSG4 0.80218 0.80218
ANO4 PRKG1 0.80795 0.80795
ANO4 RIPK4 0.84858 0.84858
ANO4 SESTD1 0.8026 0.8026
ANO4 STMN3 0.83258 0.83258
ANO4 SYNPO 0.81777 0.81777
ANO4 TMC2 0.87203 0.87203
ANO4 TMEM66 0.85357 0.85357
ANO4 XRN2 0.8752 0.8752
ANP32B ARHGEF4 0.8025 0.8025
ANP32B ATG13 0.82028 0.82028
ANP32B BLM 0.90967 0.90967
ANP32B DEFB122A 0.83928 0.83928
ANP32B DGKG 0.80792 0.80792
ANP32B DNAJC5 0.84385 0.84385
ANP32B NOX4 0.84396 0.84396
ANP32B ODZ3 0.81434 0.81434
ANP32B SEM3C 0.87415 0.87415
ANP32B SLC4A4 0.85156 0.85156
ANP32B SNAP91 0.92256 0.92256
ANP32B TERT 0.86545 0.86545
ANP32B TMEM16A 0.84138 0.84138
ANP32B WDFY1 0.85234 0.85234
ANP32B XRCC6 0.90702 0.90702
ANXA11 GRB2 0.81165 0.81165
ANXA11 PALLD 0.83044 0.83044
ANXA11 PAX8 0.80121 0.80121
ANXA11 RTN4IP1 0.80664 0.80664
ANXA3 DSE 0.82327 0.82327
ANXA3 KCNB1 0.80261 0.80261
ANXA3 PCDH7 0.81971 0.81971
ANXA4 CCPG1 0.84635 0.84635
ANXA4 LYCAT 0.86248 0.86248
ANXA4 PBX1 0.80201 0.80201
ANXA4 TMEM16A 0.88729 0.88729
AOAH COL4A3 0.80526 0.80526
AOAH DNAJB11 0.85185 0.85185
AOAH HERPUD2 1 1
AOAH MATN2 0.84765 0.84765
AOAH Rpl3 0.84315 0.84315
AOAH TNS1 0.86236 0.86236
AP1B1 CAMKK2 0.81434 0.81434
AP1B1 CARS2 0.83323 0.83323
AP1B1 CEP170 0.83164 0.83164
AP1B1 DCC 0.82193 0.82193
AP1B1 ELN 0.85287 0.85287
AP1B1 ENTHD1 0.8842 0.8842
AP1B1 LCMT1 0.85571 0.85571
AP1B1 LIMK2 0.93134 0.93134
AP1B1 MOV10 0.80311 0.80311
AP1B1 PAPPA 0.80975 0.80975
AP1B1 PDE10A 0.85693 0.85693
AP1B1 PDE3A 0.90535 0.90535
AP1B1 PGCP 0.8198 0.8198
AP1B1 PTPRK 0.83939 0.83939
AP1B1 RECK 0.81622 0.81622
AP1B1 SHISA9 0.86191 0.86191
AP1B1 SRGAP1 0.80055 0.80055
AP1B1 TCF7L2 0.83551 0.83551
AP1B1 TMEM182 0.81493 0.81493
AP1B1 TXNL1 0.85712 0.85712
AP1M1 CARS2 0.82287 0.82287
AP1M1 EGF 0.80206 0.80206
AP1M1 GAS2 0.80743 0.80743
AP1M1 INPP4A 0.81039 0.81039
AP1M1 NALCN 0.83326 0.83326
AP1M1 OSBPL6 0.8072 0.8072
AP1M1 PLEKHA3 0.86379 0.86379
AP1M1 RYR2 0.80528 0.80528
AP1M1 VAT1L 0.8007 0.8007
APBB2 CELF4 0.85376 0.85376
APBB2 DGKH 0.80078 0.80078
APBB2 DSC2 0.80155 0.80155
APBB2 DYNC2LI1 0.85129 0.85129
APBB2 EIF3H 0.8354 0.8354
APBB2 ELOVL1 0.81649 0.81649
APBB2 EPHB1 0.83087 0.83087
APBB2 GPC6 0.8286 0.8286
APBB2 PIAS4 0.82446 0.82446
APBB2 PRKCSH 0.82763 0.82763
APBB2 SF3A1 0.83035 0.83035
APBB2 SGSM1 0.85286 0.85286
APBB2 TMED10 0.84494 0.84494
APBB2 WHITE 0.85758 0.85758
APEH DIP2C 0.8403 0.8403
APEH PLTP 0.81392 0.81392
APEH WDFY1 0.8055 0.8055
APLF CD8B 0.8042 0.8042
APLF MTMR7 0.81867 0.81867
APLF NDUFA10 0.81316 0.81316
APLF PFKP 0.80768 0.80768
APLF RORA 0.85508 0.85508
APLF SGMS1 0.84984 0.84984
APLF SLC24A3 0.81965 0.81965
AQP3 CARS 0.80559 0.80559
AQP3 CDH12 0.81685 0.81685
AQP3 FIZ1 0.8128 0.8128
AQP3 MXRA7 0.86506 0.86506
AQP3 NKAIN2 0.86415 0.86415
AQP3 ST6GALNAC1 0.81166 0.81166
AQP3 TMEM163 0.83539 0.83539
AQP3 UHRF1BP1L 0.80686 0.80686
ARFRP1 BHLHB4 1 1
ARFRP1 BLK 0.80096 0.80096
ARFRP1 CDH18 0.86564 0.86564
ARFRP1 CDH4 0.98237 0.98237
ARFRP1 CDH6 0.87617 0.87617
ARFRP1 CDH9 0.91779 0.91779
ARFRP1 CSN1S2 0.8633 0.8633
ARFRP1 CTNND2 0.81546 0.81546
ARFRP1 DSE 0.89966 0.89966
ARFRP1 FAM48A 0.82058 0.82058
ARFRP1 GNPTAB 0.84869 0.84869
ARFRP1 MAGI3 0.86823 0.86823
ARFRP1 MAML3 0.88263 0.88263
ARFRP1 MFAP2 0.80625 0.80625
ARFRP1 NECAB2 0.82136 0.82136
ARFRP1 NPR3 0.91758 0.91758
ARFRP1 PCDH7 0.80082 0.80082
ARFRP1 PDGFC 0.83629 0.83629
ARFRP1 RAB2A 0.87056 0.87056
ARFRP1 RBL1 0.93078 0.93078
ARFRP1 RFC5 0.81263 0.81263
ARFRP1 SESTD1 0.87 0.87
ARFRP1 SI 0.84491 0.84491
ARFRP1 SPATA21 0.82135 0.82135
ARFRP1 STMN3 0.99995 0.99995
ARFRP1 SYNPO 0.87516 0.87516
ARFRP1 TMC2 0.939 0.939
ARFRP1 TMEM66 0.80768 0.80768
ARFRP1 UGCGL2 0.90865 0.90865
ARFRP1 WFDC5 0.87872 0.87872
ARFRP1 XRN2 0.93616 0.93616
ARFRP1 ZC3H6 0.84903 0.84903
ARHGAP10 DEFB122A 0.85798 0.85798
ARHGAP10 DVL2 0.80623 0.80623
ARHGAP10 DYSF 0.8957 0.8957
ARHGAP10 EXT1 0.80751 0.80751
ARHGAP10 NOX4 0.85207 0.85207
ARHGAP10 ODZ3 0.89788 0.89788
ARHGAP10 PMEPA1 0.84617 0.84617
ARHGAP10 SLC4A4 0.81856 0.81856
ARHGAP10 SRD5A3 0.84227 0.84227
ARHGAP10 STX12 0.92598 0.92598
ARHGAP10 TRPV4 0.8705 0.8705
ARHGAP15 MARK4 0.80281 0.80281
ARHGAP15 STXBP5L 0.83969 0.83969
ARHGEF4 BLM 0.81507 0.81507
ARHGEF4 DEFB122A 0.80377 0.80377
ARHGEF4 DNAJC5 0.80577 0.80577
ARHGEF4 GLULD1 0.84065 0.84065
ARHGEF4 hNRP 0.80982 0.80982
ARHGEF4 MAPK10 0.80339 0.80339
ARHGEF4 PLA2G4F 0.82541 0.82541
ARHGEF4 SNX18 0.80514 0.80514
ARL5B CCDC7 0.98698 0.98698
ARL5B CDH10 0.86984 0.86984
ARL5B CDH2 0.83408 0.83408
ARL5B CMTM7 0.83839 0.83839
ARL5B COG1 0.8556 0.8556
ARL5B COL25A1 0.80699 0.80699
ARL5B COPG2 0.8145 0.8145
ARL5B FYN 0.87059 0.87059
ARL5B GPR88 0.81976 0.81976
ARL5B HSPG2 0.83116 0.83116
ARL5B KANK4 0.8219 0.8219
ARL5B KIRREL3 0.81732 0.81732
ARL5B LMF1 0.83238 0.83238
ARL5B MMP25 0.83536 0.83536
ARL5B MTR 0.8306 0.8306
ARL5B MYCBP2 0.91122 0.91122
ARL5B N4BP2L2 0.88892 0.88892
ARL5B NTRK3 0.83531 0.83531
ARL5B PARK2 0.87562 0.87562
ARL5B PHF11 0.95444 0.95444
ARL5B PLA2G4A 0.81334 0.81334
ARL5B SLC9A4 0.80265 0.80265
ARL5B SLCO3A1 0.89482 0.89482
ARL5B TLL1 0.88872 0.88872
ARL5B TMX4 0.94965 0.94965
ARL5B TTC29 0.84246 0.84246
ARL5B ZNF264 0.8159 0.8159
ARPP21 BBS9 0.88078 0.88078
ARPP21 DYX1C1 0.80281 0.80281
ARPP21 ELL2 0.93733 0.93733
ARPP21 EML4 0.83582 0.83582
ARPP21 EXOC6 0.81989 0.81989
ARPP21 GJA9 0.81552 0.81552
ARPP21 SMOX 0.80179 0.80179
ARPP21 TNNT1 0.8171 0.8171
ARPP21 UCHL3 0.80511 0.80511
ARPP21 ZP2 0.82094 0.82094
ASB7 DCLK1 0.85828 0.85828
ASB7 EDEM3 0.87924 0.87924
ASB7 FANCC 0.84817 0.84817
ASB7 HMCN1 0.90073 0.90073
ASB7 IL23R 0.80464 0.80464
ASB7 KCNQ3 0.8823 0.8823
ASB7 LRRC2 0.90599 0.90599
ASB7 NTF3 0.85936 0.85936
ASB7 PFKP 0.81009 0.81009
ASB7 RHOT1 0.85685 0.85685
ASB7 RORA 0.82349 0.82349
ASB7 WWOX 0.87852 0.87852
ATE1 SFXN3 0.82507 0.82507
ATF7 CDH11 0.81138 0.81138
ATF7 CDH13 0.83053 0.83053
ATF7 CDH6 0.84763 0.84763
ATF7 DNAJC22 0.81736 0.81736
ATF7 GTDC1 0.81139 0.81139
ATF7 HUNK 0.80671 0.80671
ATF7 MFAP2 0.86514 0.86514
ATF7 NRXN1 0.82565 0.82565
ATF7 PGM2 0.85528 0.85528
ATF7 PTPRB 0.83591 0.83591
ATF7 SLC9A2 0.86778 0.86778
ATF7 SUMF2 0.86366 0.86366
ATF7 UGP2 0.83028 0.83028
ATG13 BLM 0.91293 0.91293
ATG13 C9 0.87518 0.87518
ATG13 CDH2 0.82442 0.82442
ATG13 DGKG 0.90382 0.90382
ATG13 DNAJC5 0.86554 0.86554
ATG13 DSP 0.82619 0.82619
ATG13 GFM2 0.89669 0.89669
ATG13 IFT52 0.90392 0.90392
ATG13 LRRC8D 0.84952 0.84952
ATG13 LRRCC1 0.82601 0.82601
ATG13 ME1 0.80493 0.80493
ATG13 MGA 0.83892 0.83892
ATG13 MINPP1 0.81681 0.81681
ATG13 MTA3 0.8513 0.8513
ATG13 NCF4 0.88484 0.88484
ATG13 NDUFAF2 0.82262 0.82262
ATG13 NUMB 0.88044 0.88044
ATG13 PCAF 0.82263 0.82263
ATG13 PLCL2 0.81236 0.81236
ATG13 SNAP91 0.8035 0.8035
ATG13 TACR3 0.8509 0.8509
ATG13 TMPRSS4 0.83256 0.83256
ATG13 UHRF2 0.82336 0.82336
ATG13 WNT5B 0.8457 0.8457
ATP2B2 CACNG7 0.82565 0.82565
ATP2B2 CCT6B 0.84753 0.84753
ATP2B2 EXOC6 0.84267 0.84267
ATP2B2 FANCC 0.92774 0.92774
ATP2B2 IL23R 0.94458 0.94458
ATP2B2 NTF3 0.82823 0.82823
ATP2B2 PFKP 0.85521 0.85521
ATP2B2 PRKCG 0.83294 0.83294
ATP2B2 PXK 0.84344 0.84344
ATP2B2 RAD23A 0.80696 0.80696
ATP2B2 SLC5A7 0.80109 0.80109
ATP2B2 USP32 0.81843 0.81843
ATP2B2 WWOX 0.82781 0.82781
ATP2B2 ZNF521 0.8824 0.8824
ATP2B2 ZP2 0.83789 0.83789
ATP2C1 SORCS1 0.80476 0.80476
ATP2C1 VAT1L 0.85546 0.85546
AVIL UPK1B 0.88624 0.88624
B3GNTL1 CACNA2D1 0.85994 0.85994
B3GNTL1 DNAH9 0.8123 0.8123
B3GNTL1 ITGB4 0.80957 0.80957
B3GNTL1 PCDHGA1 0.87755 0.87755
B3GNTL1 PCDHGA7 0.87755 0.87755
B3GNTL1 SPTLC2 0.82289 0.82289
B3GNTL1 STON2 0.91135 0.91135
BACH2 YARS 0.81424 0.81424
BAHCC1 CENPC1 0.81577 0.81577
BAHCC1 ITGB4 0.84678 0.84678
BAHCC1 PCDHGA1 0.81088 0.81088
BAHCC1 PCDHGA7 0.81088 0.81088
BAHCC1 RASA2 0.86942 0.86942
BAZ1B STT3B 0.8024 0.8024
BBS9 CBL 0.82398 0.82398
BBS9 CCT6B 0.8768 0.8768
BBS9 DOK6 0.83725 0.83725
BBS9 ELL2 0.83216 0.83216
BBS9 EML4 0.8547 0.8547
BBS9 EXOC6 0.85945 0.85945
BBS9 FGF2 0.82766 0.82766
BBS9 MAP4 0.81376 0.81376
BBS9 MXRA7 0.81283 0.81283
BBS9 NFKB1 0.83346 0.83346
BBS9 PDHX 0.86898 0.86898
BBS9 ROCK2 0.83103 0.83103
BBS9 TMEM108 0.90616 0.90616
BBS9 UBE4A 0.80824 0.80824
BCAS3 ITPR2 0.80877 0.80877
BCAS3 PAX8 0.86198 0.86198
BCAS3 SPATA3 0.80381 0.80381
BHLHB4 BLK 0.80096 0.80096
BHLHB4 CDH18 0.86564 0.86564
BHLHB4 CDH4 0.98237 0.98237
BHLHB4 CDH6 0.87617 0.87617
BHLHB4 CDH9 0.91779 0.91779
BHLHB4 CSN1S2 0.8633 0.8633
BHLHB4 CTNND2 0.81546 0.81546
BHLHB4 DSE 0.89966 0.89966
BHLHB4 FAM48A 0.82058 0.82058
BHLHB4 GNPTAB 0.84869 0.84869
BHLHB4 MAGI3 0.86823 0.86823
BHLHB4 MAML3 0.88263 0.88263
BHLHB4 MFAP2 0.80625 0.80625
BHLHB4 NECAB2 0.82136 0.82136
BHLHB4 NPR3 0.91758 0.91758
BHLHB4 PCDH7 0.80082 0.80082
BHLHB4 PDGFC 0.83629 0.83629
BHLHB4 RAB2A 0.87056 0.87056
BHLHB4 RBL1 0.93078 0.93078
BHLHB4 RFC5 0.81263 0.81263
BHLHB4 SESTD1 0.87 0.87
BHLHB4 SI 0.84491 0.84491
BHLHB4 SPATA21 0.82135 0.82135
BHLHB4 STMN3 0.99995 0.99995
BHLHB4 SYNPO 0.87516 0.87516
BHLHB4 TMC2 0.939 0.939
BHLHB4 TMEM66 0.80768 0.80768
BHLHB4 UGCGL2 0.90865 0.90865
BHLHB4 WFDC5 0.87872 0.87872
BHLHB4 XRN2 0.93616 0.93616
BHLHB4 ZC3H6 0.84903 0.84903
BIRC6 CCPG1 0.80324 0.80324
BIRC6 KPNA3 0.85026 0.85026
BIRC6 ME1 0.81534 0.81534
BIRC6 PLCL2 0.87206 0.87206
BIRC6 PPAN-P2RY11 0.82062 0.82062
BIRC6 RERG 0.88223 0.88223
BIRC6 TSSC1 0.85397 0.85397
BLCAP BTRC 0.8197 0.8197
BLCAP CDH12 0.80371 0.80371
BLCAP CDH18 0.84695 0.84695
BLCAP CDH4 0.81419 0.81419
BLCAP CNTNAP5 0.8035 0.8035
BLCAP CPNE8 0.92517 0.92517
BLCAP DISP1 0.80959 0.80959
BLCAP EP400 0.82767 0.82767
BLCAP FAM48A 0.90153 0.90153
BLCAP GJA9 0.82785 0.82785
BLCAP GLIS1 0.81127 0.81127
BLCAP KCNB1 0.84126 0.84126
BLCAP LOH12CR1 0.80338 0.80338
BLCAP LRFN5 0.82388 0.82388
BLCAP NFATC2 0.83937 0.83937
BLCAP PDGFC 0.84574 0.84574
BLCAP PDZD2 0.82697 0.82697
BLCAP PLCE1 0.81 0.81
BLCAP PRCP 0.81817 0.81817
BLCAP PTPRR 0.86407 0.86407
BLCAP SLC8A1 0.8522 0.8522
BLCAP TMEM163 0.80327 0.80327
BLCAP TOP3B 0.88714 0.88714
BLCAP WFDC5 0.88868 0.88868
BLK GAP43 0.81632 0.81632
BLK MAGI3 0.88498 0.88498
BLK MAML3 0.83758 0.83758
BLK PIP5K1C 0.82663 0.82663
BLK RAB2A 0.86145 0.86145
BLK TMC2 0.80925 0.80925
BLK ZSWIM3 0.83125 0.83125
BLM C9 0.82929 0.82929
BLM CDH2 0.83454 0.83454
BLM DGKG 0.88361 0.88361
BLM DNAJC5 0.9224 0.9224
BLM ECE1 0.83627 0.83627
BLM FYN 0.81306 0.81306
BLM GFM2 0.84939 0.84939
BLM IFT52 0.88743 0.88743
BLM MGA 0.81909 0.81909
BLM MINPP1 0.84521 0.84521
BLM MTA3 0.83785 0.83785
BLM NCF4 0.81428 0.81428
BLM NDUFAF2 0.8695 0.8695
BLM NUMB 0.81052 0.81052
BLM ODZ3 0.85687 0.85687
BLM PLCL2 0.81017 0.81017
BLM SEM3C 0.80198 0.80198
BLM SLC9A11 0.8109 0.8109
BLM SNAP91 0.93044 0.93044
BLM WNT5B 0.80319 0.80319
BLM XRCC6 0.87335 0.87335
BNIP3 MATN2 0.81071 0.81071
BNIP3 RBPMS 0.86727 0.86727
BNIP3 Rpl3 0.82859 0.82859
BNIP3 TMUB2 0.82311 0.82311
BPIL1 KLHL8 0.88665 0.88665
BPIL1 PTPN13 0.84359 0.84359
BPIL1 RAB6B 0.8168 0.8168
BPIL1 SLC25A13 0.82314 0.82314
BPIL1 SLC2A13 0.8265 0.8265
BPIL1 SPTAN1 0.8509 0.8509
BPIL1 SUFU 0.84145 0.84145
BPIL1 TMEM108 0.82623 0.82623
BPIL1 TNNT1 0.81358 0.81358
BPIL1 WDR34 0.80043 0.80043
BRD7 C9 0.83415 0.83415
BRD7 ECE1 0.81036 0.81036
BRD7 MINPP1 0.8149 0.8149
BRD7 MTA3 0.87448 0.87448
BRD7 RHOBTB1 0.92519 0.92519
BRD7 STK24-LIKE 0.83949 0.83949
BRD7 WDR36 0.833 0.833
BRD7 ZNF532 0.81038 0.81038
BSAP DCLK1 0.80621 0.80621
BSAP IGSF21 0.85364 0.85364
BSAP PCSK5 0.84778 0.84778
BSAP PDE1C 0.82883 0.82883
BSAP PRKCB 0.83804 0.83804
BSAP RGS10 0.88969 0.88969
BSAP SLC5A11 0.83737 0.83737
BSAP TROAP 0.80491 0.80491
BSAP XYLB 0.83594 0.83594
BTBD9 C6 0.81737 0.81737
BTBD9 GFRA1 0.84058 0.84058
BTRC CACNA1A 0.86591 0.86591
BTRC CHST1 0.92101 0.92101
BTRC CNTNAP5 0.91595 0.91595
BTRC CPE 0.93324 0.93324
BTRC DISP1 0.83981 0.83981
BTRC EXOC6 0.81302 0.81302
BTRC FAT 0.83533 0.83533
BTRC GABBR2 0.83217 0.83217
BTRC GPR56 0.86701 0.86701
BTRC HTR3B 0.8794 0.8794
BTRC LIMD1 0.89157 0.89157
BTRC LRFN5 0.82873 0.82873
BTRC LTBP3 0.8116 0.8116
BTRC LY6D 0.86912 0.86912
BTRC MAPK15 0.91312 0.91312
BTRC MGLL 0.81371 0.81371
BTRC MMP16 0.81053 0.81053
BTRC NFATC2 0.8239 0.8239
BTRC PDHX 0.80413 0.80413
BTRC PRCP 0.8197 0.8197
BTRC PROM2 0.84748 0.84748
BTRC PTPN13 0.84053 0.84053
BTRC PTPRO 0.8416 0.8416
BTRC PTPRR 0.8656 0.8656
BTRC RGSL2 0.86081 0.86081
BTRC SCPEP1 0.80346 0.80346
BTRC SLC5A9 0.8229 0.8229
BTRC TMEM108 0.85203 0.85203
BTRC TOP3B 0.82182 0.82182
BTRC UBE4A 0.81281 0.81281
BTRC ZP2 0.81689 0.81689
C1QTNF7 MELK 0.80916 0.80916
C1QTNF7 RNF38 0.82213 0.82213
C6 CCPG1 0.83882 0.83882
C6 IFT52 0.80661 0.80661
C6 JAKMIP2 0.87984 0.87984
C6 NRG3 0.80614 0.80614
C6 TMPRSS4 0.80991 0.80991
C9 COL11A1 0.84944 0.84944
C9 ECE1 0.85386 0.85386
C9 FKBP5 0.87369 0.87369
C9 FYN 0.8211 0.8211
C9 GFM2 0.92453 0.92453
C9 GRIP2 0.80442 0.80442
C9 IFT52 0.88163 0.88163
C9 MGA 0.81658 0.81658
C9 MINPP1 0.83673 0.83673
C9 MTA3 0.86093 0.86093
C9 NCF4 0.88608 0.88608
C9 NDUFAF2 0.8889 0.8889
C9 NUMB 0.83655 0.83655
C9 OLAH 0.86818 0.86818
C9 RHOBTB1 0.83415 0.83415
C9 SPAG17 0.83067 0.83067
C9 STK24-LIKE 0.81083 0.81083
C9 TMPRSS4 0.87417 0.87417
C9 WDFY2 0.84214 0.84214
CABP7 EFHB 0.80426 0.80426
CABP7 LASS3 0.83214 0.83214
CACNA1A CHEK2 0.84203 0.84203
CACNA1A CHST1 0.83943 0.83943
CACNA1A CPE 0.84353 0.84353
CACNA1A DISP1 0.83892 0.83892
CACNA1A GPR56 0.81405 0.81405
CACNA1A GRIK4 0.80426 0.80426
CACNA1A KCNH7 0.81386 0.81386
CACNA1A LOH12CR1 0.84703 0.84703
CACNA1A MMP16 0.85512 0.85512
CACNA1A PTPN13 0.80019 0.80019
CACNA1A PTPRR 0.83522 0.83522
CACNA1A SHISA2 0.84829 0.84829
CACNA1A TOP3B 0.81123 0.81123
CACNA1E EFHA2 0.80956 0.80956
CACNA2D1 DNAH9 0.81449 0.81449
CACNA2D1 IL23R 0.80746 0.80746
CACNA2D1 NSFL1C 0.84771 0.84771
CACNA2D1 NTF3 0.81638 0.81638
CACNA2D1 PCDHGA1 0.81354 0.81354
CACNA2D1 PCDHGA7 0.81354 0.81354
CACNA2D1 RASA2 0.80367 0.80367
CACNA2D1 STON2 0.89815 0.89815
CACNA2D1 ZNF354A 0.85577 0.85577
CACNG2 LHX8 0.85757 0.85757
CACNG2 PEX5L 0.8846 0.8846
CACNG2 SYT10 0.90833 0.90833
CACNG7 FANCC 0.84506 0.84506
CACNG7 PRKCG 0.97449 0.97449
CACNG7 TNNT1 0.82775 0.82775
CACNG7 ZNF521 0.86743 0.86743
CADM2 DGKG 0.82608 0.82608
CADM2 METTL14 0.81465 0.81465
CADM2 MTA3 0.81132 0.81132
CADM2 MTR 0.8072 0.8072
CADM2 RASSF2 0.81627 0.81627
CADM2 UHRF2 0.80954 0.80954
CADM2 WDFY2 0.85748 0.85748
CADPS MSX1 0.8039 0.8039
CALN1 KYNU 0.85253 0.85253
CALN1 LRRC7 0.81655 0.81655
CALN1 PRDM10 0.85833 0.85833
CALN1 PRKCB 0.90419 0.90419
CALN1 SERPINE2 0.83199 0.83199
CALN1 SLC5A11 0.84905 0.84905
CALN1 TROAP 0.8672 0.8672
CAMKK2 CELF4 0.82526 0.82526
CAMKK2 CEP170 0.80738 0.80738
CAMKK2 CHCHD3 0.84878 0.84878
CAMKK2 ELN 0.86439 0.86439
CAMKK2 ENTHD1 0.87487 0.87487
CAMKK2 FBN3 0.81011 0.81011
CAMKK2 GNA14 0.80478 0.80478
CAMKK2 GRIK1 0.83851 0.83851
CAMKK2 GSG1L 0.85856 0.85856
CAMKK2 HBS1L 0.8136 0.8136
CAMKK2 IFT81 0.97599 0.97599
CAMKK2 LCMT1 0.81451 0.81451
CAMKK2 LIMK2 0.90748 0.90748
CAMKK2 MBNL2 0.84802 0.84802
CAMKK2 MET 0.87433 0.87433
CAMKK2 MOV10 0.90992 0.90992
CAMKK2 MYO16 0.83917 0.83917
CAMKK2 OAS2 0.80908 0.80908
CAMKK2 PAPPA 0.87534 0.87534
CAMKK2 PARK2 0.81622 0.81622
CAMKK2 PIAS4 0.80854 0.80854
CAMKK2 PIWIL3 0.85552 0.85552
CAMKK2 PSD4 0.8915 0.8915
CAMKK2 RASGEF1C 0.84786 0.84786
CAMKK2 RECK 0.80316 0.80316
CAMKK2 RIMS3 0.83755 0.83755
CAMKK2 SAMD12 0.80271 0.80271
CAMKK2 SGSM1 0.81733 0.81733
CAMKK2 SNX29 0.8052 0.8052
CAMKK2 SRGAP1 0.86765 0.86765
CAMKK2 TBX5 0.86847 0.86847
CAMKK2 TCF7L2 0.84026 0.84026
CAMKK2 TESK2 0.81812 0.81812
CAMKK2 TMEM182 0.84644 0.84644
CAMKK2 TXNL1 0.81455 0.81455
CAMKK2 YIPF7 0.8597 0.8597
CAND1 CSNK1A1 0.84319 0.84319
CAND1 FAR1 0.80644 0.80644
CAND1 LIMA1 0.82216 0.82216
CAND1 PIP5K1B 0.84454 0.84454
CARS CNTNAP5 0.82083 0.82083
CARS CPE 0.8082 0.8082
CARS KCND2 0.83052 0.83052
CARS LIMD1 0.82107 0.82107
CARS MCM5 0.81305 0.81305
CARS MGLL 0.81168 0.81168
CARS MXRA7 0.84041 0.84041
CARS NLN 0.80835 0.80835
CARS PDGFD 0.80338 0.80338
CARS PTPRO 0.82764 0.82764
CARS ST6GALNAC1 0.83261 0.83261
CARS TMEM108 0.89934 0.89934
CARS UCHL3 0.84714 0.84714
CARS2 EGF 0.85182 0.85182
CARS2 ELN 0.90337 0.90337
CARS2 ENTHD1 0.92532 0.92532
CARS2 GRIK1 0.80029 0.80029
CARS2 INPP4A 0.84475 0.84475
CARS2 KLHL14 0.86906 0.86906
CARS2 LIMK2 0.87334 0.87334
CARS2 MMAB 0.91172 0.91172
CARS2 MYOM2 0.81538 0.81538
CARS2 NALCN 0.83989 0.83989
CARS2 NPC1 0.84852 0.84852
CARS2 OAS2 0.88833 0.88833
CARS2 PAPPA 0.85994 0.85994
CARS2 PDE10A 0.85782 0.85782
CARS2 PGCP 0.82312 0.82312
CARS2 PLEK 0.854 0.854
CARS2 PLEKHA3 0.89327 0.89327
CARS2 RIMS3 0.89818 0.89818
CARS2 SAMD12 0.8576 0.8576
CARS2 SRGAP1 0.92847 0.92847
CARS2 TBX5 0.83167 0.83167
CARS2 TXNL1 0.8927 0.8927
CARS2 YIPF7 0.82575 0.82575
CAST PCNP 0.81933 0.81933
CBL EXOC6 0.87781 0.87781
CBL FLCN 0.82297 0.82297
CBL GRIA2 0.83578 0.83578
CBL HTR3B 0.81743 0.81743
CBL IL23R 0.81629 0.81629
CBL LGR5 0.80472 0.80472
CBL MGLL 0.8617 0.8617
CBL PXK 0.80076 0.80076
CBL REEP1 0.80393 0.80393
CBL SLC5A7 0.82031 0.82031
CBL SORBS1 0.8054 0.8054
CBL TRIT1 0.85437 0.85437
CBL ZP2 0.84911 0.84911
CC2D1B KANK4 0.81115 0.81115
CC2D1B PIBF1 0.80202 0.80202
CC2D1B TOM1L2 0.80709 0.80709
CC2D1B USP25 0.80035 0.80035
CCAR1 FOXN1 0.84091 0.84091
CCAR1 NEURL 0.83742 0.83742
CCAR1 PPP2R5A 0.80307 0.80307
CCAR1 SH3D19 0.86385 0.86385
CCAR1 STOX1 0.81625 0.81625
CCBE1 DPP6 0.87403 0.87403
CCBE1 EPAS1 0.92281 0.92281
CCBE1 GALNT7 0.80446 0.80446
CCBE1 IGSF2 0.89737 0.89737
CCBE1 PMEPA1 0.85695 0.85695
CCBE1 RICTOR 0.81219 0.81219
CCDC109B HADH 0.80419 0.80419
CCDC138 CNTNAP5 0.80154 0.80154
CCDC138 FAM81B 0.80574 0.80574
CCDC138 PRR5L 0.8338 0.8338
CCDC138 yeast 0.8063 0.8063
CCDC155 PHF21A 0.80078 0.80078
CCDC155 PRR5L 0.82737 0.82737
CCDC7 CDH10 0.86139 0.86139
CCDC7 CDH2 0.87702 0.87702
CCDC7 CMTM7 0.82462 0.82462
CCDC7 COG1 0.88252 0.88252
CCDC7 COL11A1 0.80986 0.80986
CCDC7 COPG2 0.83136 0.83136
CCDC7 ENPEP 0.80214 0.80214
CCDC7 FGD5 0.80364 0.80364
CCDC7 FYN 0.91959 0.91959
CCDC7 GPR88 0.80335 0.80335
CCDC7 HSPG2 0.87083 0.87083
CCDC7 KANK4 0.81585 0.81585
CCDC7 LMF1 0.81122 0.81122
CCDC7 MAPK10 0.81346 0.81346
CCDC7 MMP25 0.8498 0.8498
CCDC7 MTR 0.8837 0.8837
CCDC7 MYCBP2 0.93718 0.93718
CCDC7 N4BP2L2 0.87595 0.87595
CCDC7 NTRK3 0.85782 0.85782
CCDC7 PARK2 0.87917 0.87917
CCDC7 PHF11 0.91672 0.91672
CCDC7 PLA2G4A 0.81432 0.81432
CCDC7 PLXNA2 0.82878 0.82878
CCDC7 PPP2R5A 0.81005 0.81005
CCDC7 SLC9A11 0.81446 0.81446
CCDC7 SLCO3A1 0.89499 0.89499
CCDC7 TLL1 0.88306 0.88306
CCDC7 TMPRSS4 0.80416 0.80416
CCDC7 TMX4 0.93009 0.93009
CCDC7 TSEN54 0.80951 0.80951
CCDC7 TTC29 0.82582 0.82582
CCDC7 ZNF264 0.80415 0.80415
CCDC91 FER1L3 0.91778 0.91778
CCDC91 GRIA2 0.91877 0.91877
CCDC91 IL2RB 0.99694 0.99694
CCDC91 INTU 0.82977 0.82977
CCDC91 KCNB2 0.81292 0.81292
CCDC91 LGR5 0.83291 0.83291
CCDC91 MAP4 0.88196 0.88196
CCDC91 MCM10 0.86463 0.86463
CCDC91 NCAPG 0.94393 0.94393
CCDC91 NCOA2 0.80312 0.80312
CCDC91 NOL10 0.82516 0.82516
CCDC91 OPTN 0.86463 0.86463
CCDC91 PDGFD 0.82655 0.82655
CCDC91 PKM2 0.82192 0.82192
CCDC91 USP48 0.82108 0.82108
CCNC GLULD1 0.81913 0.81913
CCNC TOPBP1 0.85875 0.85875
CCNH MXRA7 0.80914 0.80914
CCNH PDHX 0.81593 0.81593
CCNH SNX9 0.8653 0.8653
CCNH TMEM108 0.82101 0.82101
CCPG1 GFRA1 0.8304 0.8304
CCPG1 GRIP2 0.80876 0.80876
CCPG1 PCNP 0.88109 0.88109
CCPG1 PLCL2 0.83605 0.83605
CCPG1 SH3D19 0.81446 0.81446
CCRN4L CDH6 0.89835 0.89835
CCRN4L DNAJC22 0.81044 0.81044
CCRN4L GTF3C1 0.86126 0.86126
CCRN4L HUNK 0.9342 0.9342
CCRN4L MFAP2 0.83997 0.83997
CCRN4L MGST2 0.85697 0.85697
CCRN4L MMP16 0.81265 0.81265
CCRN4L NPR3 0.82961 0.82961
CCRN4L PGM2 0.82133 0.82133
CCRN4L RBBP9 0.84962 0.84962
CCRN4L SHISA2 0.80119 0.80119
CCRN4L SLC9A2 0.85945 0.85945
CCRN4L SPATA21 0.81566 0.81566
CCRN4L TBC1D16 0.87405 0.87405
CCRN4L UGP2 0.91594 0.91594
CCT6B COBLL1 0.8363 0.8363
CCT6B EPB41L4B 0.80469 0.80469
CCT6B EXOC6 0.9013 0.9013
CCT6B FER1L3 0.80504 0.80504
CCT6B FGF2 0.81324 0.81324
CCT6B FMO1 0.83266 0.83266
CCT6B IL23R 0.80756 0.80756
CCT6B KLHL18 0.84198 0.84198
CCT6B MAP4 0.84476 0.84476
CCT6B MAPKAP1 0.81271 0.81271
CCT6B PDHX 0.82872 0.82872
CCT6B PLCE1 0.86988 0.86988
CCT6B PXK 0.8679 0.8679
CCT6B ROCK2 0.84403 0.84403
CCT6B ZP2 0.81265 0.81265
CD247 EML4 0.83384 0.83384
CD247 FBXL13 0.86873 0.86873
CD247 FLT1 0.82399 0.82399
CD247 LGR5 0.81531 0.81531
CD247 MGLL 0.84353 0.84353
CD247 PROM2 0.8204 0.8204
CD247 PTPRO 0.82032 0.82032
CD247 SHISA2 0.80603 0.80603
CD247 SMOX 0.86209 0.86209
CD247 USP48 0.87111 0.87111
CD247 ZNF354A 0.80019 0.80019
CD247 ZP2 0.85184 0.85184
CD8B COL11A2 0.81853 0.81853
CD8B NDUFA10 0.86342 0.86342
CD8B SLC1A4 0.80949 0.80949
CDC2L6 MBOAT1 0.80329 0.80329
CDC2L6 RHCG 0.81212 0.81212
CDC2L6 RORA 0.83454 0.83454
CDC2L6 SGMS1 0.80161 0.80161
CDC42BPA ST6GALNAC1 0.81389 0.81389
CDH10 COG1 0.81613 0.81613
CDH10 COL25A1 0.84531 0.84531
CDH10 FBN3 0.85995 0.85995
CDH10 FYN 0.82447 0.82447
CDH10 GPC6 0.87683 0.87683
CDH10 HSPG2 0.82487 0.82487
CDH10 KANK4 0.8161 0.8161
CDH10 KCNIP4 0.85304 0.85304
CDH10 MARCH3 0.81375 0.81375
CDH10 MYCBP2 0.88513 0.88513
CDH10 NPAL1 0.81332 0.81332
CDH10 OAS2 0.80884 0.80884
CDH10 PARK2 0.89684 0.89684
CDH10 PDLIM5 0.84078 0.84078
CDH10 PHF11 0.88769 0.88769
CDH10 PIAS4 0.88333 0.88333
CDH10 PIWIL3 0.83507 0.83507
CDH10 PLA2G4A 0.8312 0.8312
CDH10 PLEK 0.84634 0.84634
CDH10 PLEKHA5 0.88486 0.88486
CDH10 PLG 0.81901 0.81901
CDH10 PPM1F 0.84899 0.84899
CDH10 PPP2R5A 0.81307 0.81307
CDH10 PSD4 0.8308 0.8308
CDH10 RAI1 0.86685 0.86685
CDH10 RIMS3 0.83427 0.83427
CDH10 SCARF1 0.8653 0.8653
CDH10 SLCO3A1 0.81067 0.81067
CDH10 SPG7 0.84695 0.84695
CDH10 TLL1 0.93019 0.93019
CDH10 TMPRSS4 0.80093 0.80093
CDH10 TMX4 0.91166 0.91166
CDH10 TOM1L2 0.90669 0.90669
CDH10 TXNL1 0.80225 0.80225
CDH10 USP25 0.85064 0.85064
CDH11 CHST1 0.80757 0.80757
CDH11 CPAMD8 0.82281 0.82281
CDH11 EXOC4 0.86068 0.86068
CDH11 FAM155A 0.81138 0.81138
CDH11 GSX2 0.85407 0.85407
CDH11 GTDC1 0.91264 0.91264
CDH11 GTF2F2 0.80065 0.80065
CDH11 IL27RA 0.81599 0.81599
CDH11 LYZ2 0.86317 0.86317
CDH11 NRXN1 0.89522 0.89522
CDH11 PDE11A 0.84848 0.84848
CDH11 PTPRB 0.886 0.886
CDH11 PTPRR 0.82457 0.82457
CDH11 SLC5A9 0.82346 0.82346
CDH11 SLC9A2 0.86302 0.86302
CDH11 SUMF2 0.80013 0.80013
CDH11 ZC3H15 0.82028 0.82028
CDH12 CDH18 0.81198 0.81198
CDH12 CHEK2 0.84572 0.84572
CDH12 ELL2 0.82753 0.82753
CDH12 EP400 0.86454 0.86454
CDH12 FAM48A 0.82796 0.82796
CDH12 FAR1 0.81524 0.81524
CDH12 GABBR2 0.81429 0.81429
CDH12 GJA9 0.80506 0.80506
CDH12 KCNK2 0.82474 0.82474
CDH12 LOH12CR1 0.89304 0.89304
CDH12 MAPRE2 0.8457 0.8457
CDH12 NECAB2 0.83344 0.83344
CDH12 PDGFC 0.86105 0.86105
CDH12 PDZD2 0.83091 0.83091
CDH12 PRCP 0.83096 0.83096
CDH12 RFC5 0.87398 0.87398
CDH12 SEC14L4 0.86049 0.86049
CDH12 SECISBP2 0.81265 0.81265
CDH12 SGTB 0.83842 0.83842
CDH12 TMEM163 0.83492 0.83492
CDH12 TOP3B 0.87701 0.87701
CDH12 UGCGL2 0.82674 0.82674
CDH12 WFDC5 0.82881 0.82881
CDH13 CORIN 0.81544 0.81544
CDH13 LPHN3 0.90004 0.90004
CDH13 LYZ2 0.84798 0.84798
CDH13 NECAB2 0.92276 0.92276
CDH13 NRXN1 0.84428 0.84428
CDH13 PCP4 0.80899 0.80899
CDH13 PDE11A 0.88788 0.88788
CDH13 PGM2 0.85381 0.85381
CDH13 PTPRB 0.80174 0.80174
CDH13 RUFY1 0.85354 0.85354
CDH13 SESTD1 0.80882 0.80882
CDH13 SI 0.81017 0.81017
CDH13 SLC9A2 0.81156 0.81156
CDH13 SPATA21 0.87834 0.87834
CDH13 THEMIS 0.80423 0.80423
CDH13 UHRF1BP1L 0.80909 0.80909
CDH15 SMG6 0.84089 0.84089
CDH15 SORCS3 0.81619 0.81619
CDH18 CDH4 0.88144 0.88144
CDH18 CDH6 0.83347 0.83347
CDH18 CHEK2 0.8663 0.8663
CDH18 CTNND2 0.88909 0.88909
CDH18 GDF8 0.80204 0.80204
CDH18 NECAB2 0.84727 0.84727
CDH18 NPR3 0.85839 0.85839
CDH18 PDGFC 0.86666 0.86666
CDH18 PDZD2 0.85086 0.85086
CDH18 PTPRB 0.80248 0.80248
CDH18 PTPRR 0.82998 0.82998
CDH18 RBL1 0.89193 0.89193
CDH18 STMN3 0.86671 0.86671
CDH18 SYNPO 0.88842 0.88842
CDH18 TOP3B 0.86795 0.86795
CDH18 UGCGL2 0.81881 0.81881
CDH18 WFDC5 0.919 0.919
CDH18 XRN2 0.84405 0.84405
CDH2 DGKG 0.87219 0.87219
CDH2 DNAJC5 0.8598 0.8598
CDH2 ENPEP 0.8183 0.8183
CDH2 FGD5 0.9076 0.9076
CDH2 FYN 0.83509 0.83509
CDH2 KCNAB1 0.82359 0.82359
CDH2 LRRC8D 0.83931 0.83931
CDH2 LRRCC1 0.85467 0.85467
CDH2 ME1 0.81673 0.81673
CDH2 MMP25 0.92217 0.92217
CDH2 MTR 0.84634 0.84634
CDH2 PLTP 0.86273 0.86273
CDH2 RASSF2 0.90457 0.90457
CDH2 SEM3C 0.82056 0.82056
CDH2 SLC9A11 0.93119 0.93119
CDH2 TMEM16A 0.81783 0.81783
CDH26 EFHA2 0.87257 0.87257
CDH26 MAML2 0.85887 0.85887
CDH26 MEIS2 0.85787 0.85787
CDH26 NCF4 0.84482 0.84482
CDH4 CDH6 0.9015 0.9015
CDH4 CDH9 0.89913 0.89913
CDH4 CNTNAP2 0.83525 0.83525
CDH4 CSN1S2 0.85446 0.85446
CDH4 CTNND2 0.87245 0.87245
CDH4 DNAH5 0.8337 0.8337
CDH4 DSE 0.89692 0.89692
CDH4 FAM48A 0.81919 0.81919
CDH4 GNPTAB 0.85295 0.85295
CDH4 IL27RA 0.8525 0.8525
CDH4 KCNB1 0.80268 0.80268
CDH4 MAML3 0.85544 0.85544
CDH4 MFAP2 0.81191 0.81191
CDH4 NPR3 0.94052 0.94052
CDH4 RAB2A 0.81941 0.81941
CDH4 RBL1 0.91168 0.91168
CDH4 SESTD1 0.88883 0.88883
CDH4 SI 0.85963 0.85963
CDH4 SLC9A2 0.81399 0.81399
CDH4 SLIT2 0.81223 0.81223
CDH4 SPATA21 0.82094 0.82094
CDH4 STMN3 0.98299 0.98299
CDH4 SYNPO 0.89354 0.89354
CDH4 TMC2 0.91447 0.91447
CDH4 UGCGL2 0.89811 0.89811
CDH4 WFDC5 0.90109 0.90109
CDH4 XRN2 0.95237 0.95237
CDH4 ZC3H6 0.88219 0.88219
CDH6 CDH9 0.82819 0.82819
CDH6 CNTNAP2 0.8552 0.8552
CDH6 CSN1S2 0.82528 0.82528
CDH6 CTNND2 0.83279 0.83279
CDH6 DNAH5 0.82139 0.82139
CDH6 EXOC4 0.83495 0.83495
CDH6 GTDC1 0.85959 0.85959
CDH6 GTF3C1 0.88327 0.88327
CDH6 HUNK 0.89453 0.89453
CDH6 IL27RA 0.92514 0.92514
CDH6 KCNH7 0.83117 0.83117
CDH6 MAML3 0.80754 0.80754
CDH6 MFAP2 0.93229 0.93229
CDH6 MMP16 0.81897 0.81897
CDH6 NECAB2 0.81858 0.81858
CDH6 NEK11 0.84901 0.84901
CDH6 NPR3 0.97144 0.97144
CDH6 NRXN1 0.81335 0.81335
CDH6 PCP4 0.81492 0.81492
CDH6 PGM2 0.87965 0.87965
CDH6 PTPRB 0.8482 0.8482
CDH6 RAB2A 0.80354 0.80354
CDH6 RBBP9 0.87008 0.87008
CDH6 RBL1 0.82336 0.82336
CDH6 SESTD1 0.83216 0.83216
CDH6 SLC9A2 0.93506 0.93506
CDH6 SPATA21 0.86261 0.86261
CDH6 STMN3 0.87637 0.87637
CDH6 TAF1B 0.82399 0.82399
CDH6 TBC1D16 0.85461 0.85461
CDH6 UGCGL2 0.85612 0.85612
CDH6 UGP2 0.93125 0.93125
CDH6 WFDC5 0.85717 0.85717
CDH6 XRN2 0.90531 0.90531
CDH6 ZC3H6 0.90305 0.90305
CDH9 CSN1S2 0.90302 0.90302
CDH9 DACH1 0.84909 0.84909
CDH9 GNPTAB 0.80655 0.80655
CDH9 MAGI3 0.85945 0.85945
CDH9 MFAP2 0.80262 0.80262
CDH9 NPR3 0.8577 0.8577
CDH9 RBL1 0.904 0.904
CDH9 SESTD1 0.83874 0.83874
CDH9 STMN3 0.9179 0.9179
CDH9 SYNPO 0.89957 0.89957
CDH9 TMC2 0.9285 0.9285
CDH9 UGCGL2 0.8403 0.8403
CDH9 WFDC5 0.84096 0.84096
CDH9 XRN2 0.86195 0.86195
CDK6 NRG3 0.82572 0.82572
CDK6 OLAH 0.85993 0.85993
CELF4 CEP170 0.80795 0.80795
CELF4 DYNC2LI1 0.80721 0.80721
CELF4 ELOVL1 0.91134 0.91134
CELF4 EPHB1 0.8538 0.8538
CELF4 GLIPR1 0.87721 0.87721
CELF4 GPC6 0.89758 0.89758
CELF4 GRIK1 0.91358 0.91358
CELF4 HBS1L 0.80371 0.80371
CELF4 IFT81 0.81814 0.81814
CELF4 IL20RB 0.90136 0.90136
CELF4 KCNK10 0.8103 0.8103
CELF4 MET 0.80483 0.80483
CELF4 MYO16 0.82148 0.82148
CELF4 PCGF1 0.81577 0.81577
CELF4 PIAS4 0.9114 0.9114
CELF4 PRG3 0.81481 0.81481
CELF4 PRKCSH 0.81768 0.81768
CELF4 PSD4 0.81318 0.81318
CELF4 RIMS3 0.83659 0.83659
CELF4 SCARF1 0.82046 0.82046
CELF4 SGSM1 0.83516 0.83516
CELF4 SRGAP1 0.80462 0.80462
CELF4 TXNL1 0.83517 0.83517
CELF4 WHITE 0.86993 0.86993
CENPC1 CNN2 0.8171 0.8171
CENPC1 EDEM3 0.80713 0.80713
CENPC1 HSPB8 0.91714 0.91714
CENPC1 NDRG3 0.82517 0.82517
CENPC1 NSFL1C 0.84461 0.84461
CENPC1 PARP8 0.90815 0.90815
CENPC1 RAB11FIP3 0.82453 0.82453
CENPC1 RASA2 0.82283 0.82283
CENPC1 RBL2 0.81759 0.81759
CEP110 MYOM2 0.8146 0.8146
CEP170 FBN3 0.84354 0.84354
CEP170 GRIK1 0.8335 0.8335
CEP170 HBS1L 0.82562 0.82562
CEP170 IFT81 0.81175 0.81175
CEP170 LIMK2 0.86233 0.86233
CEP170 MYO16 0.85004 0.85004
CEP170 PARK2 0.81285 0.81285
CEP170 PDE10A 0.88905 0.88905
CEP170 PDE3A 0.83754 0.83754
CEP170 PDLIM5 0.86087 0.86087
CEP170 PGCP 0.81126 0.81126
CEP170 PRG3 0.88886 0.88886
CEP170 PTPRK 0.85028 0.85028
CEP170 RASGEF1C 0.80073 0.80073
CEP170 TESK2 0.80571 0.80571
CEP170 TLL1 0.81448 0.81448
CEP170 TXNL1 0.82321 0.82321
CHCHD3 DYNC2LI1 0.80054 0.80054
CHCHD3 EPHB1 0.83755 0.83755
CHCHD3 FBN3 0.82463 0.82463
CHCHD3 IFT81 0.88838 0.88838
CHCHD3 MEF2C 0.8609 0.8609
CHCHD3 MET 0.87705 0.87705
CHCHD3 PAPPA 0.8416 0.8416
CHCHD3 PLEK 0.8077 0.8077
CHCHD3 PSD4 0.87856 0.87856
CHCHD3 RIMS3 0.85092 0.85092
CHCHD3 SAMD12 0.89262 0.89262
CHCHD3 SPG7 0.81139 0.81139
CHCHD3 SRPK2 0.84282 0.84282
CHCHD3 TBX5 0.84034 0.84034
CHCHD3 TESK2 0.82538 0.82538
CHCHD3 YIPF7 0.81989 0.81989
CHD1L KCNQ3 0.82393 0.82393
CHD1L PRKCQ 0.84218 0.84218
CHD1L RHOT1 0.82954 0.82954
CHEK2 EP400 0.80244 0.80244
CHEK2 GABBR2 0.8508 0.8508
CHEK2 KCNH7 0.84111 0.84111
CHEK2 LOH12CR1 0.94421 0.94421
CHEK2 MMP16 0.83905 0.83905
CHEK2 PDGFC 0.81183 0.81183
CHEK2 PTPRR 0.80295 0.80295
CHEK2 RBL1 0.8139 0.8139
CHEK2 SEC14L4 0.83735 0.83735
CHEK2 SGK3 0.82944 0.82944
CHEK2 SI 0.8101 0.8101
CHEK2 TOP3B 0.91633 0.91633
CHEK2 UGCGL2 0.81659 0.81659
CHEK2 WFDC5 0.81591 0.81591
CHST1 CNTNAP5 0.86104 0.86104
CHST1 CPE 0.88512 0.88512
CHST1 DISP1 0.85125 0.85125
CHST1 FBXL13 0.81395 0.81395
CHST1 GABBR2 0.86988 0.86988
CHST1 GDF8 0.80935 0.80935
CHST1 GRIK4 0.80516 0.80516
CHST1 LIMD1 0.91761 0.91761
CHST1 LTBP3 0.81403 0.81403
CHST1 LYZ2 0.81355 0.81355
CHST1 MAPK15 0.86363 0.86363
CHST1 MARCH2 0.8352 0.8352
CHST1 MGLL 0.81247 0.81247
CHST1 NLN 0.83039 0.83039
CHST1 PRCP 0.84091 0.84091
CHST1 PROM2 0.87926 0.87926
CHST1 PTPRO 0.82713 0.82713
CHST1 PTPRR 0.83882 0.83882
CHST1 RGSL2 0.90854 0.90854
CHST1 SGK3 0.88159 0.88159
CHST1 SHOC2 0.83706 0.83706
CHST1 SLC5A9 0.84754 0.84754
CHST1 TOP3B 0.81102 0.81102
CHST1 UHRF1BP1L 0.86678 0.86678
CLDN10 CLPTM1L 0.87554 0.87554
CLDN10 ELN 0.82847 0.82847
CLDN10 FARP1 0.84996 0.84996
CLDN10 GRIK1 0.84219 0.84219
CLDN10 GSG1L 0.82807 0.82807
CLDN10 HS6ST3 0.84412 0.84412
CLDN10 PLEKHA3 0.84086 0.84086
CLDN10 RASGEF1C 0.81023 0.81023
CLDN10 SRGAP1 0.81931 0.81931
CLDN10 SSFA2 0.82449 0.82449
CLEC16A DGKG 0.80474 0.80474
CLEC16A DSP 0.84209 0.84209
CLEC16A KCNAB1 0.82996 0.82996
CLEC16A ME1 0.82999 0.82999
CLEC16A MMP25 0.83313 0.83313
CLEC16A NEURL 0.86409 0.86409
CLEC16A PLCL2 0.81598 0.81598
CLEC16A PLXNA2 0.80885 0.80885
CLEC16A PPP2R5A 0.83946 0.83946
CLEC16A RABGGTB 0.85715 0.85715
CLEC16A SLC9A11 0.85213 0.85213
CLEC16A TMEM16A 0.82848 0.82848
CLIP2 KIFAP3 0.85971 0.85971
CLIP2 KLHL18 0.82339 0.82339
CLN8 CPAMD8 0.84006 0.84006
CLOCK DCLK1 0.8176 0.8176
CLOCK EIF2AK3 0.80007 0.80007
CLOCK KBTBD7 0.82144 0.82144
CLOCK MYLIP 0.82616 0.82616
CLOCK NTF3 0.80175 0.80175
CLOCK PFKP 0.84221 0.84221
CLOCK RHOT1 0.87707 0.87707
CLOCK SERGEF 0.80214 0.80214
CLOCK USP34 0.89542 0.89542
CLOCK XRCC4 0.85845 0.85845
CLOCK ZEB2 0.86147 0.86147
CLPTM1L ELN 0.87482 0.87482
CLPTM1L FARP1 0.89192 0.89192
CLPTM1L GRIK1 0.88174 0.88174
CLPTM1L LIMK2 0.84549 0.84549
CLPTM1L MBNL2 0.83519 0.83519
CLPTM1L NALCN 0.81413 0.81413
CLPTM1L PDE3A 0.82164 0.82164
CLPTM1L PLEKHA3 0.82877 0.82877
CLPTM1L RASGEF1C 0.94008 0.94008
CLPTM1L SNX29 0.81897 0.81897
CLPTM1L TRAPPC9 0.80157 0.80157
CMTM7 COPG2 0.84195 0.84195
CMTM7 DNMT3A 0.87829 0.87829
CMTM7 hNRP 0.8162 0.8162
CMTM7 MCPH1 0.80047 0.80047
CMTM7 MYCBP2 0.81151 0.81151
CMTM7 N4BP2L2 0.84805 0.84805
CMTM7 NTRK3 0.80613 0.80613
CMTM7 PCSK6 0.82226 0.82226
CMTM7 PEX11A 0.81184 0.81184
CMTM7 PHF11 0.83276 0.83276
CMTM7 PTPRK 0.82962 0.82962
CMTM7 SDK1 0.83702 0.83702
CMTM7 TTC29 0.84131 0.84131
CMTM7 ZNF264 0.80436 0.80436
CNGA3 DISP1 0.86151 0.86151
CNGA3 GRIK4 0.82952 0.82952
CNGA3 HUNK 0.84091 0.84091
CNGA3 LPHN3 0.80439 0.80439
CNGA3 MMP16 0.80953 0.80953
CNGA3 PTPRO 0.90908 0.90908
CNGA3 RUFY1 0.88642 0.88642
CNGA3 SLC9A2 0.82169 0.82169
CNGA3 TMEM117 0.84589 0.84589
CNN2 DCLK1 0.8391 0.8391
CNN2 INTU 0.82428 0.82428
CNN2 ITGB4 0.81509 0.81509
CNN2 MYO18A 0.81947 0.81947
CNN2 RAB11FIP3 0.88573 0.88573
CNN2 SORCS1 0.8233 0.8233
CNN2 SPTLC2 0.80157 0.80157
CNN2 SYK 0.82081 0.82081
CNN2 TM 0.92036 0.92036
CNOT2 FSHR 0.83586 0.83586
CNOT2 KRT40 0.81776 0.81776
CNOT2 PRKCQ 0.84145 0.84145
CNOT2 REEP1 0.87495 0.87495
CNST COL4A2 0.81475 0.81475
CNST FMO1 0.83174 0.83174
CNST HMCN1 0.84981 0.84981
CNST KIFAP3 0.8282 0.8282
CNST KLHL18 0.85788 0.85788
CNST LASS3 0.80724 0.80724
CNST NELL2 0.808 0.808
CNST PRKCG 0.83095 0.83095
CNST RHCG 0.83242 0.83242
CNST XRCC4 0.85153 0.85153
CNST XRCC5 0.81696 0.81696
CNST ZEB2 0.87661 0.87661
CNST ZNF521 0.86517 0.86517
CNTN1 FAM48A 0.8782 0.8782
CNTN1 FAR1 0.82156 0.82156
CNTN1 GRB2 0.85796 0.85796
CNTN1 LPHN3 0.85164 0.85164
CNTN1 MAPRE2 0.82685 0.82685
CNTN1 PCDH7 0.81549 0.81549
CNTN1 PCP4 0.84678 0.84678
CNTN1 PDE11A 0.82151 0.82151
CNTN1 SESTD1 0.8498 0.8498
CNTN1 TMEM163 0.91008 0.91008
CNTN1 UGCGL2 0.82304 0.82304
CNTN5 FSHR 0.81497 0.81497
CNTN5 KRT40 0.88447 0.88447
CNTNAP2 CSN1S2 0.80159 0.80159
CNTNAP2 CTNND2 0.88743 0.88743
CNTNAP2 DNAH5 0.86373 0.86373
CNTNAP2 EXOC4 0.84089 0.84089
CNTNAP2 GSX2 0.80582 0.80582
CNTNAP2 GTDC1 0.81466 0.81466
CNTNAP2 GTF2F2 0.83843 0.83843
CNTNAP2 GULP1 0.83572 0.83572
CNTNAP2 IGSF2 0.83984 0.83984
CNTNAP2 IL27RA 0.87957 0.87957
CNTNAP2 KCNH7 0.81775 0.81775
CNTNAP2 NPR3 0.84627 0.84627
CNTNAP2 NRXN1 0.8558 0.8558
CNTNAP2 PTPRB 0.8325 0.8325
CNTNAP2 SLC9A2 0.83344 0.83344
CNTNAP2 TAF1B 0.81212 0.81212
CNTNAP2 XRN2 0.86233 0.86233
CNTNAP2 ZC3H6 0.85937 0.85937
CNTNAP5 CPE 0.86034 0.86034
CNTNAP5 CPNE8 0.8138 0.8138
CNTNAP5 DISP1 0.82762 0.82762
CNTNAP5 DYX1C1 0.82321 0.82321
CNTNAP5 EXOC6 0.88889 0.88889
CNTNAP5 GJA9 0.8408 0.8408
CNTNAP5 GLIS1 0.89331 0.89331
CNTNAP5 GRIA2 0.82145 0.82145
CNTNAP5 KCND2 0.80922 0.80922
CNTNAP5 LIMD1 0.95436 0.95436
CNTNAP5 LTBP3 0.82421 0.82421
CNTNAP5 MAPK15 0.82305 0.82305
CNTNAP5 MGLL 0.82296 0.82296
CNTNAP5 MMD 0.8651 0.8651
CNTNAP5 MMP16 0.81643 0.81643
CNTNAP5 NFKB1 0.82971 0.82971
CNTNAP5 NTSR2 0.81041 0.81041
CNTNAP5 PDGFD 0.81476 0.81476
CNTNAP5 PDHX 0.82249 0.82249
CNTNAP5 PDZD2 0.8713 0.8713
CNTNAP5 PLCE1 0.88181 0.88181
CNTNAP5 PRCP 0.84371 0.84371
CNTNAP5 PROM2 0.867 0.867
CNTNAP5 PRUNE2 0.84633 0.84633
CNTNAP5 PTPRR 0.84791 0.84791
CNTNAP5 RGSL2 0.88184 0.88184
CNTNAP5 SCPEP1 0.81864 0.81864
CNTNAP5 SORBS1 0.92399 0.92399
CNTNAP5 TMEM108 0.82595 0.82595
CNTNAP5 TRIT1 0.90153 0.90153
CNTNAP5 ZP2 0.81577 0.81577
COBLL1 ELP3 0.80293 0.80293
COBLL1 FANCC 0.80008 0.80008
COBLL1 FER1L3 0.83057 0.83057
COBLL1 FMO1 0.9283 0.9283
COBLL1 IL23R 0.86972 0.86972
COBLL1 IL2RB 0.8113 0.8113
COBLL1 KLHL18 0.8626 0.8626
COBLL1 MAP4 0.92323 0.92323
COBLL1 MCM10 0.8726 0.8726
COBLL1 NDST1 0.82774 0.82774
COBLL1 OPTN 0.8726 0.8726
COBLL1 PFKP 0.91614 0.91614
COBLL1 PXK 0.84767 0.84767
COBLL1 RANBP3 0.81567 0.81567
COBLL1 RHCG 0.87121 0.87121
COBLL1 RHOT1 0.88047 0.88047
COBLL1 RORA 0.80475 0.80475
COBLL1 SLC24A3 0.82147 0.82147
COBLL1 TMEM110 0.80276 0.80276
COBLL1 WWOX 0.907 0.907
COBLL1 XRCC4 0.927 0.927
COBLL1 ZNF521 0.82188 0.82188
COG1 COL11A1 0.80643 0.80643
COG1 COPG2 0.85388 0.85388
COG1 FYN 0.91729 0.91729
COG1 MGA 0.82062 0.82062
COG1 MYCBP2 0.83885 0.83885
COG1 NLGN1 0.83904 0.83904
COG1 PARK2 0.80146 0.80146
COG1 PDPN 0.80971 0.80971
COG1 PLA2G4A 0.8093 0.8093
COG1 PLXNA2 0.80478 0.80478
COG1 PTPRG 0.8122 0.8122
COG1 SLCO3A1 0.87447 0.87447
COG1 TLL1 0.84576 0.84576
COG1 TMPRSS4 0.8417 0.8417
COG1 TNFAIP8 0.84816 0.84816
COL11A1 COPG2 0.80266 0.80266
COL11A1 DCC 0.88206 0.88206
COL11A1 FYN 0.8594 0.8594
COL11A1 LRRCC1 0.86655 0.86655
COL11A1 NLGN1 0.8195 0.8195
COL11A1 PDE3A 0.80045 0.80045
COL11A1 SPAG17 0.8074 0.8074
COL11A1 TLL1 0.80786 0.80786
COL11A1 TTLL5 0.82372 0.82372
COL11A1 WDFY2 0.82091 0.82091
COL11A2 FAT 0.85347 0.85347
COL11A2 HOMER1 0.81501 0.81501
COL11A2 LTBP3 0.8149 0.8149
COL11A2 MBOAT1 0.80091 0.80091
COL11A2 NDUFA10 0.81847 0.81847
COL11A2 PLB1 0.8497 0.8497
COL11A2 SGMS1 0.87558 0.87558
COL11A2 SYK 0.80703 0.80703
COL1A2 GFM2 0.81089 0.81089
COL1A2 MINPP1 0.81063 0.81063
COL1A2 NKD2 0.83487 0.83487
COL1A2 NRG3 0.80769 0.80769
COL1A2 UBR1 0.81982 0.81982
COL24A1 COL8A1 0.81001 0.81001
COL24A1 SYDE2 0.82022 0.82022
COL25A1 GLIPR1 0.89968 0.89968
COL25A1 GPC6 0.82091 0.82091
COL25A1 GRIK1 0.8056 0.8056
COL25A1 MARCH3 0.8463 0.8463
COL25A1 MYO16 0.83685 0.83685
COL25A1 NPAL1 0.87945 0.87945
COL25A1 PHF11 0.86639 0.86639
COL25A1 PIAS4 0.83116 0.83116
COL25A1 PIBF1 0.80833 0.80833
COL25A1 PIWIL3 0.80845 0.80845
COL25A1 RIMS3 0.88044 0.88044
COL25A1 SCARF1 0.87852 0.87852
COL25A1 TCF7L2 0.81911 0.81911
COL25A1 TLL1 0.88733 0.88733
COL25A1 USP25 0.81125 0.81125
COL4A2 KIFAP3 0.80732 0.80732
COL4A2 PRKCG 0.8377 0.8377
COL4A3 HERPUD2 0.80526 0.80526
COL4A3 Rpl3 0.8092 0.8092
COL4A3 TMUB2 0.83219 0.83219
COL4A3 TPST1 0.82978 0.82978
COL8A1 GPR88 0.93623 0.93623
COL8A1 PLA2G4A 0.81263 0.81263
COL8A1 PLXNA2 0.83697 0.83697
COL8A1 TMX4 0.8009 0.8009
COL8A1 USP28 0.84647 0.84647
COPG2 DCC 0.82042 0.82042
COPG2 FYN 0.83068 0.83068
COPG2 NLGN1 0.8653 0.8653
COPG2 PCSK6 0.83761 0.83761
COPG2 PDPN 0.8629 0.8629
COPG2 PLCB1 0.80555 0.80555
COPG2 PTPRG 0.83179 0.83179
COPG2 RTF1 0.81296 0.81296
CORIN NECAB2 0.84023 0.84023
CORIN RUFY1 0.84213 0.84213
CORIN THEMIS 0.8651 0.8651
CPAMD8 GSX2 0.8641 0.8641
CPAMD8 LPHN3 0.80698 0.80698
CPAMD8 MMP16 0.84298 0.84298
CPAMD8 NRXN1 0.82015 0.82015
CPAMD8 PDE11A 0.83255 0.83255
CPAMD8 PGM2 0.81535 0.81535
CPAMD8 PTPRR 0.80489 0.80489
CPAMD8 SAP30BP 0.80766 0.80766
CPAMD8 SLC5A9 0.81676 0.81676
CPAMD8 TMEM117 0.80455 0.80455
CPB1 CST9L 0.82496 0.82496
CPB1 FBN3 0.82993 0.82993
CPB1 KCNIP4 0.81455 0.81455
CPB1 KIRREL3 0.80293 0.80293
CPB1 MYCBP2 0.83505 0.83505
CPB1 N4BP2L2 0.90681 0.90681
CPB1 PARK2 0.82144 0.82144
CPB1 PEX11A 0.81774 0.81774
CPB1 PHF11 0.82417 0.82417
CPB1 PIBF1 0.87454 0.87454
CPB1 SCARF1 0.80109 0.80109
CPB1 SRPK2 0.86756 0.86756
CPB1 TMX4 0.82552 0.82552
CPB1 TSEN54 0.82184 0.82184
CPB1 WDR36 0.80935 0.80935
CPE EXOC6 0.83214 0.83214
CPE GPR56 0.87292 0.87292
CPE HTR3B 0.83783 0.83783
CPE LIMD1 0.88418 0.88418
CPE NLN 0.84856 0.84856
CPE PROM2 0.80722 0.80722
CPE PTPN13 0.82743 0.82743
CPE PTPRO 0.80888 0.80888
CPE RAD23A 0.82677 0.82677
CPE SPTAN1 0.83435 0.83435
CPE TMEM108 0.89697 0.89697
CPE UBE4A 0.80554 0.80554
CPE ZP2 0.81664 0.81664
CPNE8 EP400 0.81217 0.81217
CPNE8 GJA9 0.90664 0.90664
CPNE8 GLIS1 0.91556 0.91556
CPNE8 PDGFC 0.83247 0.83247
CPNE8 PDZD2 0.85444 0.85444
CPNE8 PLCE1 0.88719 0.88719
CPNE8 PRUNE2 0.86232 0.86232
CPNE8 TOP3B 0.81215 0.81215
CPNE8 WFDC5 0.80652 0.80652
CPVL PLB1 0.8112 0.8112
CPVL RAB6B 0.81124 0.81124
CPVL SIX3 0.80241 0.80241
CRAMP1L FRS2 0.839 0.839
CRAMP1L GLIS1 0.82736 0.82736
CRAMP1L TMEM163 0.82298 0.82298
CRLF2 HMCN1 0.84542 0.84542
CRLF2 PRKCQ 0.84194 0.84194
CRLF2 TMEM90B 0.84324 0.84324
CRLF3 FAT 0.80701 0.80701
CRLF3 FRMD5 0.81308 0.81308
CRLF3 GATAD2A 0.87991 0.87991
CRLF3 ITPR2 0.84577 0.84577
CRLF3 KCNB1 0.82441 0.82441
CRLF3 LRFN5 0.88186 0.88186
CRLF3 LTBP3 0.80296 0.80296
CRLF3 NFKB1 0.82885 0.82885
CRLF3 OSTF1 0.84541 0.84541
CRLF3 PRCP 0.84235 0.84235
CRLF3 RAB6B 0.80828 0.80828
CRLF3 SGTB 0.81587 0.81587
CRLF3 SIX3 0.80437 0.80437
CRLF3 THBS1 0.83932 0.83932
CSMD1 FOX1 0.84493 0.84493
CSMD1 GNA14 0.84408 0.84408
CSN1S1 CSNK1A1 0.81702 0.81702
CSN1S1 CTNND2 0.82945 0.82945
CSN1S1 DACH1 0.83216 0.83216
CSN1S1 FAR1 0.85338 0.85338
CSN1S1 GRB2 0.80542 0.80542
CSN1S1 GSX2 0.84853 0.84853
CSN1S1 MAPRE2 0.81483 0.81483
CSN1S1 NEK11 0.84436 0.84436
CSN1S1 PCDH7 0.81731 0.81731
CSN1S1 PCP4 0.88997 0.88997
CSN1S1 PDE11A 0.88877 0.88877
CSN1S1 PGM2 0.85221 0.85221
CSN1S1 PRLR 0.86539 0.86539
CSN1S1 SECISBP2 0.80152 0.80152
CSN1S1 SESTD1 0.89661 0.89661
CSN1S1 SGK3 0.80048 0.80048
CSN1S1 SI 0.96032 0.96032
CSN1S1 SYNPO 0.83403 0.83403
CSN1S1 UGCGL2 0.87095 0.87095
CSN1S1 UHRF1BP1L 0.83777 0.83777
CSN1S1 ZC3H15 0.80579 0.80579
CSN1S1 ZC3H6 0.8777 0.8777
CSN1S2 DACH1 0.83969 0.83969
CSN1S2 EFHA2 0.8071 0.8071
CSN1S2 EPAS1 0.8298 0.8298
CSN1S2 GNPTAB 0.82158 0.82158
CSN1S2 GTF3C1 0.83269 0.83269
CSN1S2 ITK 0.82398 0.82398
CSN1S2 MAML2 0.87928 0.87928
CSN1S2 NPR3 0.85378 0.85378
CSN1S2 NXPH1 0.81556 0.81556
CSN1S2 PMEPA1 0.84967 0.84967
CSN1S2 PRKG1 0.8356 0.8356
CSN1S2 RBL1 0.89243 0.89243
CSN1S2 SESTD1 0.82026 0.82026
CSN1S2 STMN3 0.86312 0.86312
CSN1S2 SYNPO 0.80021 0.80021
CSN1S2 TAF1B 0.87695 0.87695
CSN1S2 TMC2 0.9224 0.9224
CSN1S2 UGCGL2 0.80705 0.80705
CSN1S2 XRN2 0.87715 0.87715
CSN1S2 ZC3H6 0.81464 0.81464
CSNK1A1 JPH2 0.8407 0.8407
CSNK1A1 SGK3 0.82476 0.82476
CSNK1A1 SI 0.82794 0.82794
CSNK1A1 UHRF1BP1L 0.87701 0.87701
CST9L ECE1 0.82428 0.82428
CST9L FYN 0.80966 0.80966
CST9L GFM2 0.82139 0.82139
CST9L KCNIP4 0.80695 0.80695
CST9L MINPP1 0.88113 0.88113
CST9L MTA3 0.83789 0.83789
CST9L MYCBP2 0.87261 0.87261
CST9L NUMB 0.83751 0.83751
CST9L PIBF1 0.81546 0.81546
CST9L PLEKHA5 0.86615 0.86615
CST9L PNMA2 0.80525 0.80525
CST9L RHOBTB1 0.82623 0.82623
CST9L SYPL1 0.83096 0.83096
CST9L TOM1L2 0.80491 0.80491
CST9L USP25 0.80939 0.80939
CST9L WDR36 0.86233 0.86233
CST9L WNT5B 0.87648 0.87648
CTNNA2 SV2B 0.86066 0.86066
CTNNA2 UNC45B 0.83687 0.83687
CTNNA3 GNG4 0.86762 0.86762
CTNNA3 WDFY1 0.82175 0.82175
CTNNA3 XRN2 0.87391 0.87391
CTNND2 FAM155A 0.85111 0.85111
CTNND2 GSX2 0.82719 0.82719
CTNND2 IGSF2 0.81577 0.81577
CTNND2 NPR3 0.86041 0.86041
CTNND2 NRXN1 0.81127 0.81127
CTNND2 PRLR 0.80696 0.80696
CTNND2 PTPRB 0.82379 0.82379
CTNND2 SESTD1 0.82584 0.82584
CTNND2 SI 0.85462 0.85462
CTNND2 SLIT2 0.83224 0.83224
CTNND2 STMN3 0.81718 0.81718
CTNND2 SYNPO 0.88986 0.88986
CTNND2 WFDC5 0.81314 0.81314
CTNND2 XRN2 0.87308 0.87308
CTNND2 ZC3H15 0.83356 0.83356
CTNND2 ZC3H6 0.8467 0.8467
CUBN USP36 0.86918 0.86918
CUX1 GPD2 0.83365 0.83365
CUX1 GTDC1 0.89852 0.89852
CUX1 GTF3C1 0.86839 0.86839
CUX1 GULP1 0.80151 0.80151
CUX1 HUNK 0.80375 0.80375
CUX1 IL27RA 0.82813 0.82813
CUX1 Rpl3 0.88551 0.88551
CUX1 SLC9A2 0.81302 0.81302
CUX1 SUMF2 0.93717 0.93717
CUX1 TNS1 0.91126 0.91126
CUX1 UGP2 0.80107 0.80107
CUX1 UPK1B 0.85785 0.85785
CUX1 UROS 0.82848 0.82848
CYP2C87 DCLK1 0.83374 0.83374
CYP2C87 DOK6 0.83656 0.83656
CYP2C87 FRMD5 0.87351 0.87351
CYP2C87 IGSF21 0.84835 0.84835
CYP2C87 KBTBD7 0.84582 0.84582
CYP2C87 LPP 0.81278 0.81278
CYP2C87 LRRC2 0.83011 0.83011
CYP2C87 NTF3 0.84209 0.84209
CYP2C87 PDE1C 0.83133 0.83133
CYP2C87 PLB1 0.81879 0.81879
CYP2C87 SLC5A7 0.8077 0.8077
CYP2C87 XRCC5 0.87117 0.87117
CYP2C87 XYLB 0.83576 0.83576
DACH1 FAR1 0.80115 0.80115
DACH1 RBL1 0.83019 0.83019
DACH1 SECISBP2 0.80558 0.80558
DACH1 SESTD1 0.82303 0.82303
DACH1 SYNPO 0.8626 0.8626
DACH1 TMC2 0.80415 0.80415
DAPK1 DCC 0.80637 0.80637
DAPK1 FKBP5 0.84319 0.84319
DAPK1 GLIPR1 0.85023 0.85023
DAPK1 HBS1L 0.8714 0.8714
DAPK1 IGFBP7 0.81397 0.81397
DAPK1 MGST1 0.82447 0.82447
DAPK1 PDE3A 0.83639 0.83639
DAPK1 PPP1R14C 0.81701 0.81701
DAPK1 PRG3 0.81921 0.81921
DAPK1 PTPRK 0.8331 0.8331
DAPK1 SOX5 0.83322 0.83322
DAPK1 STK38L 0.83784 0.83784
DAPK1 TCF7L2 0.82538 0.82538
DAPK1 TXNL1 0.83479 0.83479
DCC NLGN1 0.80176 0.80176
DCC PDE3A 0.81787 0.81787
DCC PEX5L 0.8134 0.8134
DCC PHF11 0.81596 0.81596
DCC TCF7L2 0.81021 0.81021
DCC TLL1 0.8888 0.8888
DCC TTC29 0.80631 0.80631
DCLK1 DOK6 0.85974 0.85974
DCLK1 EDEM3 0.84213 0.84213
DCLK1 FRMD5 0.83146 0.83146
DCLK1 IGSF21 0.8373 0.8373
DCLK1 KBTBD7 0.8154 0.8154
DCLK1 KCNQ3 0.88888 0.88888
DCLK1 LRRC2 0.8834 0.8834
DCLK1 MYLIP 0.81505 0.81505
DCLK1 NDST1 0.81369 0.81369
DCLK1 NRXN3 0.91045 0.91045
DCLK1 NTF3 0.84683 0.84683
DCLK1 PCSK5 0.8219 0.8219
DCLK1 RGS10 0.8113 0.8113
DCLK1 RHCG 0.80286 0.80286
DCLK1 RHOT1 0.86296 0.86296
DCLK1 SH3RF2 0.80988 0.80988
DCLK1 TM 0.85556 0.85556
DCLK1 TNNT1 0.80616 0.80616
DCLK1 USP34 0.8554 0.8554
DCLK1 WBSCR17 0.80539 0.80539
DCLK1 WWOX 0.80724 0.80724
DCLK1 XYLB 0.83896 0.83896
DDR2 KCNJ10 0.88641 0.88641
DDR2 MYH15 0.82703 0.82703
DEFB122A DEK 0.81215 0.81215
DEFB122A DNAJC5 0.85436 0.85436
DEFB122A EFHA2 0.8404 0.8404
DEFB122A EPAS1 0.87487 0.87487
DEFB122A GAP43 0.82364 0.82364
DEFB122A NOX4 0.83646 0.83646
DEFB122A ODZ3 0.82474 0.82474
DEFB122A PMEPA1 0.93886 0.93886
DEFB122A RTF1 0.80387 0.80387
DEFB122A SLC4A4 0.8726 0.8726
DEFB122A SRD5A3 0.82526 0.82526
DEFB122A STX12 0.81005 0.81005
DEFB122A TERT 0.84874 0.84874
DEFB122A XRCC6 0.84989 0.84989
DEFB122A ZNF567 0.86189 0.86189
DEFB122A ZSWIM3 0.84038 0.84038
DEK DNAJC5 0.81434 0.81434
DEK NOX4 0.83338 0.83338
DEK SEM3C 0.85367 0.85367
DEK SLC4A4 0.93532 0.93532
DEK STX12 0.81384 0.81384
DEK XRCC6 0.84054 0.84054
DGKG DNAJC5 0.82682 0.82682
DGKG FGD5 0.82604 0.82604
DGKG IFT52 0.8142 0.8142
DGKG LRRC8D 0.80542 0.80542
DGKG MTA3 0.81323 0.81323
DGKG RASSF2 0.91027 0.91027
DGKG SEM3C 0.85248 0.85248
DGKG SLC9A11 0.8282 0.8282
DGKH GPC6 0.81929 0.81929
DGKH IL20RB 0.84214 0.84214
DGKH KCNIP4 0.80969 0.80969
DGKH TOM1L2 0.81931 0.81931
DGKH WHITE 0.86116 0.86116
DIAPH3 KCNB2 0.80299 0.80299
DIAPH3 PKM2 0.8502 0.8502
DIP2C GUCY1A2 0.82212 0.82212
DIP2C TERT 0.8727 0.8727
DIP2C TMC2 0.82933 0.82933
DIP2C TMEM66 0.84087 0.84087
DISP1 EP400 0.86139 0.86139
DISP1 GABBR2 0.80753 0.80753
DISP1 GPR56 0.83086 0.83086
DISP1 GRIK4 0.85369 0.85369
DISP1 MMP16 0.85768 0.85768
DISP1 NLN 0.84433 0.84433
DISP1 PDGFC 0.85242 0.85242
DISP1 PLCE1 0.80637 0.80637
DISP1 PROM2 0.84386 0.84386
DISP1 PTPRO 0.87733 0.87733
DISP1 PTPRR 0.85525 0.85525
DISP1 RFWD2 0.82643 0.82643
DISP1 RUFY1 0.81172 0.81172
DISP1 SORBS1 0.82338 0.82338
DISP1 TOP3B 0.85388 0.85388
DISP1 WASF1 0.90088 0.90088
DLG2 EDEM3 0.80231 0.80231
DLG2 FOX1 0.90535 0.90535
DLG2 HSPB8 0.83027 0.83027
DLG2 LASS6 0.81625 0.81625
DLG2 LCA5L 0.85422 0.85422
DLG2 MYOM2 0.85607 0.85607
DLG2 NALCN 0.82541 0.82541
DLG2 NDRG3 0.89127 0.89127
DLG2 OXNAD1 0.92162 0.92162
DLG2 RAB11FIP3 0.82586 0.82586
DLG2 RGS10 0.8037 0.8037
DLG2 UNC5C 0.82723 0.82723
DLG2 YIPF7 0.85155 0.85155
DNAH5 GNPTAB 0.85153 0.85153
DNAH5 IL27RA 0.83731 0.83731
DNAH5 NPR3 0.81017 0.81017
DNAH5 XRN2 0.88114 0.88114
DNAH9 DOK6 0.81203 0.81203
DNAH9 FAM81B 0.90571 0.90571
DNAH9 GMDS 0.86854 0.86854
DNAH9 GRIA2 0.83744 0.83744
DNAH9 HTR3B 0.80285 0.80285
DNAH9 IL23R 0.81968 0.81968
DNAH9 INTU 0.80333 0.80333
DNAH9 ITGB4 0.80565 0.80565
DNAH9 LTBP3 0.81001 0.81001
DNAH9 MAP4 0.8288 0.8288
DNAH9 NTF3 0.82856 0.82856
DNAH9 PCDHGA1 0.87678 0.87678
DNAH9 PCDHGA7 0.87678 0.87678
DNAH9 PDGFD 0.807 0.807
DNAH9 PRR5L 0.87625 0.87625
DNAH9 PYGO1 0.81952 0.81952
DNAH9 SLC5A7 0.86431 0.86431
DNAH9 SPTLC2 0.81666 0.81666
DNAH9 STON2 0.86681 0.86681
DNAH9 SYCE1 0.82296 0.82296
DNAH9 SYK 0.8035 0.8035
DNAH9 WWOX 0.82658 0.82658
DNAH9 ZP2 0.89077 0.89077
DNAJB11 HERPUD2 0.85185 0.85185
DNAJB11 ITPR1 0.80585 0.80585
DNAJB11 MATN2 0.83626 0.83626
DNAJC22 HUNK 0.86218 0.86218
DNAJC22 MMP16 0.86404 0.86404
DNAJC22 RBBP9 0.84466 0.84466
DNAJC22 SHISA2 0.81046 0.81046
DNAJC22 TMEM117 0.83065 0.83065
DNAJC5 hNRP 0.83728 0.83728
DNAJC5 IFT52 0.92791 0.92791
DNAJC5 NCF4 0.81083 0.81083
DNAJC5 PLTP 0.81664 0.81664
DNAJC5 SEM3C 0.85334 0.85334
DNAJC5 SNAP91 0.80012 0.80012
DNAJC5 XRCC6 0.85769 0.85769
DNAJC5 ZNF567 0.8085 0.8085
DNMT3A eag-related 0.86491 0.86491
DNMT3A NCOA1 0.84297 0.84297
DNMT3A NLGN1 0.8669 0.8669
DNMT3A SDK1 0.87182 0.87182
DOK6 EFHB 0.82285 0.82285
DOK6 FANCC 0.83347 0.83347
DOK6 FGF2 0.87936 0.87936
DOK6 FRMD5 0.86026 0.86026
DOK6 IL23R 0.84627 0.84627
DOK6 KBTBD7 0.90435 0.90435
DOK6 KLHL18 0.87572 0.87572
DOK6 LRRC2 0.88112 0.88112
DOK6 MAP4 0.83164 0.83164
DOK6 NFKB1 0.91014 0.91014
DOK6 NTF3 0.85797 0.85797
DOK6 PDGFD 0.80716 0.80716
DOK6 PDHX 0.86228 0.86228
DOK6 PRKCH 0.82214 0.82214
DOK6 RHCG 0.82007 0.82007
DOK6 RHOT1 0.82935 0.82935
DOK6 SLC5A7 0.88146 0.88146
DOK6 SYCE1 0.86787 0.86787
DOK6 TMEM108 0.82491 0.82491
DOK6 TNNT1 0.8383 0.8383
DOK6 UBE4A 0.86589 0.86589
DOK6 WWOX 0.83151 0.83151
DOK6 XRCC4 0.8106 0.8106
DOK6 ZEB2 0.81783 0.81783
DOK6 ZNF521 0.82363 0.82363
DOK6 ZP2 0.83279 0.83279
DPP6 GULP1 0.82912 0.82912
DPP6 IGSF2 0.81738 0.81738
DPP6 PDE1A 0.80621 0.80621
DPP6 SESTD1 0.82841 0.82841
DPP6 SLIT2 0.84837 0.84837
DPP6 XPOT 0.83112 0.83112
DPP6 ZC3H15 0.85355 0.85355
DPYSL5 EYA2 0.85625 0.85625
DPYSL5 LIMK2 0.85342 0.85342
DPYSL5 PDE10A 0.91279 0.91279
DPYSL5 PDLIM5 0.89431 0.89431
DPYSL5 PPM1F 0.88529 0.88529
DPYSL5 PSD4 0.85161 0.85161
DPYSL5 TXNL1 0.87464 0.87464
DSC2 FYB 0.85005 0.85005
DSC2 GPC6 0.84425 0.84425
DSC2 PLEKHA5 0.80001 0.80001
DSE FAM48A 0.8072 0.8072
DSE GUCY1A2 0.8958 0.8958
DSE KCNB1 0.83376 0.83376
DSE MAML3 0.85453 0.85453
DSE PCDH7 0.83242 0.83242
DSE PEA15 0.83064 0.83064
DSE RAB2A 0.83845 0.83845
DSE RAB33B 0.84195 0.84195
DSE RBL1 0.81107 0.81107
DSE SESTD1 0.82294 0.82294
DSE SLIT2 0.84215 0.84215
DSE STMN3 0.90002 0.90002
DSE TMC2 0.84374 0.84374
DSE TMEM66 0.82685 0.82685
DSE UGCGL2 0.86506 0.86506
DSE XRN2 0.82666 0.82666
DSG4 EPAS1 0.82422 0.82422
DSG4 PMEPA1 0.81925 0.81925
DSG4 SLC4A4 0.80668 0.80668
DSG4 TERT 0.84189 0.84189
DSG4 TNC 0.82791 0.82791
DSP GFM2 0.85718 0.85718
DSP GRIK2 0.81723 0.81723
DSP ME1 0.85344 0.85344
DSP MINPP1 0.83819 0.83819
DSP NUMB 0.83736 0.83736
DSP OSBP2 0.86412 0.86412
DSP PLXNA2 0.83512 0.83512
DSP PPP2R5A 0.82812 0.82812
DSP SYPL1 0.83658 0.83658
DSP TACR3 0.83891 0.83891
DSP TMPRSS4 0.87291 0.87291
DSP WDFY2 0.81188 0.81188
DSP WNT5B 0.83779 0.83779
DST EFHA2 0.86836 0.86836
DVL2 NOX4 0.81782 0.81782
DVL2 PBX1 0.82238 0.82238
DVL2 PIP5K1C 0.80342 0.80342
DVL2 PPAN-P2RY11 0.82792 0.82792
DVL2 SLC4A4 0.81354 0.81354
DVL2 SUCLA2 0.8043 0.8043
DVL2 TRPV4 0.82498 0.82498
DYNC2LI1 ELOVL1 0.83422 0.83422
DYNC2LI1 EPHB1 0.9357 0.9357
DYNC2LI1 IL20RB 0.8446 0.8446
DYNC2LI1 INPP4A 0.82474 0.82474
DYNC2LI1 KIT 0.89709 0.89709
DYNC2LI1 LCA5L 0.83617 0.83617
DYNC2LI1 MARCH11 0.83791 0.83791
DYNC2LI1 MET 0.8982 0.8982
DYNC2LI1 NR2C2 0.85913 0.85913
DYNC2LI1 PIAS4 0.80864 0.80864
DYNC2LI1 PLEK 0.80025 0.80025
DYNC2LI1 PSD4 0.86142 0.86142
DYNC2LI1 SLC12A2 0.84058 0.84058
DYNC2LI1 SNX29 0.81733 0.81733
DYNC2LI1 TBX5 0.86768 0.86768
DYNC2LI1 WHITE 0.95911 0.95911
DYSF EXT1 0.8704 0.8704
DYSF GLULD1 0.82096 0.82096
DYSF INPP1 0.81234 0.81234
DYSF KCNAB1 0.85547 0.85547
DYSF ME1 0.85999 0.85999
DYSF NEGR1 0.86403 0.86403
DYSF NOX4 0.85653 0.85653
DYSF ODZ3 0.90632 0.90632
DYSF PLCL2 0.87029 0.87029
DYSF RABGGTB 0.85687 0.85687
DYSF SLC4A4 0.80751 0.80751
DYSF STX12 0.8513 0.8513
DYX1C1 ELL2 0.80298 0.80298
DYX1C1 EXOC6 0.90021 0.90021
DYX1C1 FLCN 0.85856 0.85856
DYX1C1 GRIA2 0.84143 0.84143
DYX1C1 LIMD1 0.83538 0.83538
DYX1C1 NCAPG 0.8327 0.8327
DYX1C1 NEDD4 0.84815 0.84815
DYX1C1 NFKB1 0.82974 0.82974
DYX1C1 NLN 0.83347 0.83347
DYX1C1 PDGFD 0.85322 0.85322
DYX1C1 PLCE1 0.82895 0.82895
DYX1C1 PRKCH 0.80201 0.80201
DYX1C1 SCPEP1 0.83261 0.83261
DYX1C1 SPTAN1 0.88838 0.88838
DYX1C1 TNNT1 0.80454 0.80454
DYX1C1 TRIT1 0.8784 0.8784
DYX1C1 USP32 0.80759 0.80759
DYX1C1 WDR34 0.87997 0.87997
DYX1C1 ZP2 0.84373 0.84373
eag-related SDK1 0.83378 0.83378
ECE1 FYN 0.87092 0.87092
ECE1 GFM2 0.80569 0.80569
ECE1 MTA3 0.82534 0.82534
ECE1 MTR 0.83366 0.83366
ECE1 MYCBP2 0.87554 0.87554
ECE1 NDUFAF2 0.85828 0.85828
ECE1 PARK2 0.8064 0.8064
ECE1 PLG 0.82708 0.82708
ECE1 RHOBTB1 0.83518 0.83518
ECE1 TLL1 0.81314 0.81314
ECE1 WDR36 0.81516 0.81516
ECHDC2 GRIK1 0.8657 0.8657
ECHDC2 JAKMIP2 0.90787 0.90787
ECHDC2 KCNIP4 0.8052 0.8052
ECHDC2 METTL14 0.80237 0.80237
ECHDC2 NLGN1 0.81922 0.81922
ECHDC2 OLAH 0.81422 0.81422
ECHDC2 PDE3A 0.83771 0.83771
ECHDC2 PIAS4 0.81374 0.81374
ECHDC2 PRG3 0.86268 0.86268
ECHDC2 TMPRSS4 0.80582 0.80582
ECHDC2 TRAPPC9 0.92042 0.92042
EDEM1 IGSF21 0.83015 0.83015
EDEM1 LPP 0.80152 0.80152
EDEM1 PDGFRB 0.86476 0.86476
EDEM1 TROAP 0.80253 0.80253
EDEM3 HMCN1 0.83655 0.83655
EDEM3 HSPB8 0.81974 0.81974
EDEM3 NDRG3 0.81506 0.81506
EDEM3 NSFL1C 0.81649 0.81649
EDEM3 NTF3 0.84695 0.84695
EDEM3 PARP8 0.89984 0.89984
EDEM3 PFKP 0.83561 0.83561
EDEM3 RORA 0.8277 0.8277
EDEM3 SPTLC2 0.80963 0.80963
EDEM3 TM 0.82283 0.82283
EDEM3 USP34 0.80682 0.80682
EDEM3 WWOX 0.87778 0.87778
EDEM3 XYLB 0.89934 0.89934
EDEM3 ZNF304 0.80316 0.80316
EFHA2 MAML2 0.89551 0.89551
EFHA2 MEIS2 0.91536 0.91536
EFHA2 NCF4 0.80576 0.80576
EFHA2 PMEPA1 0.81784 0.81784
EFHA2 TMC2 0.83002 0.83002
EFHB FGF2 0.84037 0.84037
EFHB KCNQ3 0.81755 0.81755
EFHB PRKCH 0.80022 0.80022
EFHB TNNT1 0.85892 0.85892
EGF ELN 0.85789 0.85789
EGF ENTHD1 0.86775 0.86775
EGF FLNB 0.80423 0.80423
EGF INPP4A 0.85646 0.85646
EGF SRGAP1 0.811 0.811
EIF2AK3 EMID2 0.92639 0.92639
EIF2AK3 KCNB2 0.81125 0.81125
EIF2AK3 LASS6 0.81038 0.81038
EIF2AK3 RGS10 0.85398 0.85398
EIF2AK3 RHCG 0.80377 0.80377
EIF2AK3 RHOT1 0.81516 0.81516
EIF2AK3 SERGEF 0.83084 0.83084
EIF2AK3 USP34 0.85139 0.85139
EIF2AK3 ZEB2 0.83543 0.83543
EIF3H GFRA2 0.8394 0.8394
EIF3H IL20RB 0.81474 0.81474
EIF3H PTPRM 0.83928 0.83928
EIF3H TMED10 0.90278 0.90278
ELL2 EML4 0.81658 0.81658
ELL2 EP400 0.8168 0.8168
ELL2 EXOC6 0.82238 0.82238
ELL2 GJA9 0.85891 0.85891
ELL2 LIMD1 0.83092 0.83092
ELL2 MMP16 0.80168 0.80168
ELL2 NFKB1 0.81577 0.81577
ELL2 PDZD2 0.8216 0.8216
ELL2 PLCE1 0.80991 0.80991
ELL2 PRCP 0.83189 0.83189
ELL2 SEC14L4 0.83244 0.83244
ELL2 SLC9A9 0.84886 0.84886
ELL2 ZP2 0.8323 0.8323
ELMO1 GABBR2 0.8085 0.8085
ELMO1 GUCY1A2 0.81166 0.81166
ELMO1 ITPR2 0.85364 0.85364
ELMO1 KCNB1 0.88349 0.88349
ELMO1 LRFN5 0.83032 0.83032
ELMO1 MAPRE2 0.88445 0.88445
ELMO1 MARCH2 0.9486 0.9486
ELMO1 OSTF1 0.82817 0.82817
ELMO1 SECISBP2 0.85911 0.85911
ELMO1 SGK3 0.86194 0.86194
ELMO1 SUFU 0.86974 0.86974
ELMO1 TPP2 0.80677 0.80677
ELMO1 TRHR 0.80824 0.80824
ELN ENTHD1 0.92754 0.92754
ELN FARP1 0.88142 0.88142
ELN GRIK1 0.87341 0.87341
ELN GSG1L 0.87628 0.87628
ELN HS6ST3 0.82522 0.82522
ELN IFT81 0.84166 0.84166
ELN KLHL2 0.81679 0.81679
ELN LCMT1 0.88384 0.88384
ELN LIMK2 0.90871 0.90871
ELN MBNL2 0.83687 0.83687
ELN MOV10 0.84342 0.84342
ELN NALCN 0.86095 0.86095
ELN OAS2 0.88409 0.88409
ELN PDE10A 0.83559 0.83559
ELN PLEKHA3 0.84196 0.84196
ELN RASGEF1C 0.8872 0.8872
ELN RECK 0.84667 0.84667
ELN RIMS3 0.80272 0.80272
ELN SNX29 0.80395 0.80395
ELN SRGAP1 0.9251 0.9251
ELN STOX1 0.80326 0.80326
ELN TBX5 0.80751 0.80751
ELN TXNL1 0.86701 0.86701
ELOVL1 EPHB1 0.85249 0.85249
ELOVL1 GRIK1 0.87511 0.87511
ELOVL1 IL20RB 0.88385 0.88385
ELOVL1 INPP4A 0.80639 0.80639
ELOVL1 KLHL14 0.82349 0.82349
ELOVL1 MET 0.8138 0.8138
ELOVL1 NR2C2 0.83657 0.83657
ELOVL1 PIAS4 0.89406 0.89406
ELOVL1 PRKCSH 0.89589 0.89589
ELOVL1 RIMS3 0.80096 0.80096
ELOVL1 SRGAP1 0.81088 0.81088
ELOVL1 TBX5 0.81688 0.81688
ELOVL1 TMED8 0.82194 0.82194
ELOVL1 TXNL1 0.82945 0.82945
ELOVL1 WHITE 0.87186 0.87186
ELOVL2 GRM7 0.91463 0.91463
ELOVL2 JARID2 0.81647 0.81647
ELOVL2 LIPC 0.93633 0.93633
ELOVL2 PDGFRB 0.82059 0.82059
ELOVL2 SH3MD4 0.86978 0.86978
ELOVL2 TPP2 0.93453 0.93453
ELOVL2 WBSCR22 0.81071 0.81071
ELP3 GAS6 0.86352 0.86352
ELP3 HTR3B 0.80419 0.80419
ELP3 IL23R 0.8324 0.8324
ELP3 LGR5 0.85163 0.85163
ELP3 NOL10 0.84879 0.84879
ELP3 NXPH2 0.9301 0.9301
ELP3 PFKP 0.82032 0.82032
ELP3 PXK 0.84861 0.84861
ELP3 PYGO1 0.85372 0.85372
ELP3 SPTLC2 0.90122 0.90122
ELP3 WWOX 0.85744 0.85744
EMID2 KIFAP3 0.82768 0.82768
EMID2 LASS6 0.81078 0.81078
EMID2 OXNAD1 0.83976 0.83976
EMID2 RGS10 0.81858 0.81858
EMID2 SERGEF 0.91032 0.91032
EMID2 ZEB2 0.80463 0.80463
EML4 FBXL13 0.80191 0.80191
EML4 SLC9A9 0.89042 0.89042
EML4 SMOX 0.91949 0.91949
EML4 UBE4A 0.80785 0.80785
EML4 ZP2 0.81484 0.81484
ENPEP FYN 0.81485 0.81485
ENPEP LYCAT 0.86601 0.86601
ENPEP MMP25 0.82037 0.82037
ENPEP PARK2 0.8153 0.8153
ENPEP PDPN 0.84178 0.84178
ENPEP SLC9A11 0.85781 0.85781
ENPEP TMEM16A 0.80347 0.80347
ENTHD1 GSG1L 0.81514 0.81514
ENTHD1 IFT81 0.86152 0.86152
ENTHD1 INPP4A 0.82178 0.82178
ENTHD1 LIMK2 0.90688 0.90688
ENTHD1 LRRC7 0.87553 0.87553
ENTHD1 MMAB 0.84142 0.84142
ENTHD1 MOV10 0.87013 0.87013
ENTHD1 MYO16 0.81329 0.81329
ENTHD1 NALCN 0.89919 0.89919
ENTHD1 NPC1 0.80164 0.80164
ENTHD1 OAS2 0.82746 0.82746
ENTHD1 PAPPA 0.88552 0.88552
ENTHD1 PDE10A 0.84087 0.84087
ENTHD1 PLEKHA3 0.86905 0.86905
ENTHD1 RASGEF1C 0.83877 0.83877
ENTHD1 RIMS3 0.82238 0.82238
ENTHD1 SAMD12 0.83677 0.83677
ENTHD1 SRGAP1 0.91526 0.91526
ENTHD1 TBX5 0.80355 0.80355
ENTHD1 TROAP 0.83549 0.83549
ENTHD1 TXNL1 0.83516 0.83516
ENTHD1 YIPF7 0.87495 0.87495
EP400 FAM48A 0.80084 0.80084
EP400 GABBR2 0.80197 0.80197
EP400 GJA9 0.86603 0.86603
EP400 NEDD4 0.85106 0.85106
EP400 NLN 0.88854 0.88854
EP400 PDGFC 0.96917 0.96917
EP400 RAB18 0.8352 0.8352
EP400 RAB2A 0.84351 0.84351
EP400 RFC5 0.90516 0.90516
EP400 SEC14L4 0.83754 0.83754
EP400 SPATA21 0.81754 0.81754
EP400 SPTAN1 0.83399 0.83399
EP400 TOP3B 0.84012 0.84012
EPAS1 IGSF2 0.82186 0.82186
EPAS1 ITK 0.80502 0.80502
EPAS1 PMEPA1 0.92365 0.92365
EPAS1 RICTOR 0.87123 0.87123
EPAS1 TMC2 0.81953 0.81953
EPB41L4B MAPKAP1 0.81535 0.81535
EPB41L4B USP32 0.8114 0.8114
EPHB1 IL20RB 0.83402 0.83402
EPHB1 INPP4A 0.81475 0.81475
EPHB1 KIT 0.8355 0.8355
EPHB1 KLHL14 0.85335 0.85335
EPHB1 LCA5L 0.8813 0.8813
EPHB1 MET 0.93934 0.93934
EPHB1 MYO16 0.88148 0.88148
EPHB1 OXNAD1 0.80833 0.80833
EPHB1 PCGF1 0.82386 0.82386
EPHB1 PIAS4 0.82289 0.82289
EPHB1 PIWIL3 0.80473 0.80473
EPHB1 PLEK 0.84394 0.84394
EPHB1 PSD4 0.85526 0.85526
EPHB1 RIMS3 0.86319 0.86319
EPHB1 SRGAP1 0.82278 0.82278
EPHB1 TBX5 0.85094 0.85094
EPHB1 WHITE 0.92175 0.92175
EPHB1 YIPF7 0.84323 0.84323
ERO1L HTR6 0.83694 0.83694
ERO1L SERPINE2 0.86811 0.86811
ERO1L TROAP 0.83293 0.83293
ESRRB MPP5 0.85397 0.85397
ESRRB NXPH2 0.83107 0.83107
ESRRB TMEM90B 0.82545 0.82545
EXOC4 GSX2 0.82033 0.82033
EXOC4 GTDC1 0.85488 0.85488
EXOC4 GTF2F2 0.85195 0.85195
EXOC4 HUNK 0.83759 0.83759
EXOC4 IL27RA 0.88638 0.88638
EXOC4 LPHN3 0.85175 0.85175
EXOC4 NRXN1 0.91844 0.91844
EXOC4 PDE11A 0.83672 0.83672
EXOC4 PTPRB 0.87404 0.87404
EXOC4 PTPRR 0.80798 0.80798
EXOC4 RBMS3 0.87652 0.87652
EXOC4 RUFY1 0.83314 0.83314
EXOC4 SLC5A9 0.82636 0.82636
EXOC4 SLC9A2 0.8872 0.8872
EXOC4 UPK1B 0.85175 0.85175
EXOC6 FLCN 0.82749 0.82749
EXOC6 GAS7 0.80353 0.80353
EXOC6 GJA9 0.82733 0.82733
EXOC6 GLIS1 0.81043 0.81043
EXOC6 GRIA2 0.86094 0.86094
EXOC6 IL23R 0.83031 0.83031
EXOC6 LIMD1 0.83942 0.83942
EXOC6 MGLL 0.84047 0.84047
EXOC6 MMD 0.88163 0.88163
EXOC6 NCAPG 0.8173 0.8173
EXOC6 NFKB1 0.81121 0.81121
EXOC6 NTSR2 0.81856 0.81856
EXOC6 PDGFD 0.80829 0.80829
EXOC6 PDHX 0.85467 0.85467
EXOC6 PLCE1 0.92421 0.92421
EXOC6 PRUNE2 0.83107 0.83107
EXOC6 SORBS1 0.85345 0.85345
EXOC6 SPTAN1 0.82027 0.82027
EXOC6 TMEM108 0.82772 0.82772
EXOC6 TRIT1 0.84646 0.84646
EXOC6 UBE4A 0.80598 0.80598
EXOC6 WDR34 0.80333 0.80333
EXOC6 ZP2 0.88545 0.88545
EXOSC9 NRG3 0.80558 0.80558
EXT1 ME1 0.81812 0.81812
EXT1 NEGR1 0.91522 0.91522
EXT1 ODZ3 0.8165 0.8165
EXT1 PNMA2 0.8349 0.8349
EXT1 RGS7 0.80059 0.80059
EXT1 STX12 0.81469 0.81469
EXT1 STXBP5L 0.82027 0.82027
EXT1 TNFRSF1B 0.82013 0.82013
EXT1 WNT5B 0.81156 0.81156
EXT1 ZNF567 0.80294 0.80294
EYA2 FARP1 0.81685 0.81685
EYA2 LIMK2 0.81502 0.81502
EYA2 MBNL2 0.81261 0.81261
EYA2 PPM1F 0.87083 0.87083
EYA2 SF3A1 0.83562 0.83562
EYA2 SGSM1 0.85966 0.85966
EYA2 TXNL1 0.82228 0.82228
FAM155A GSX2 0.84324 0.84324
FAM155A NFATC2 0.82486 0.82486
FAM19A1 PEX5L 0.80976 0.80976
FAM19A1 RECQL 0.80819 0.80819
FAM48A KCNB1 0.83192 0.83192
FAM48A LPHN3 0.8777 0.8777
FAM48A MAPRE2 0.88019 0.88019
FAM48A NECAB2 0.83949 0.83949
FAM48A NKAIN2 0.82057 0.82057
FAM48A NPR3 0.80711 0.80711
FAM48A PCDH7 0.83958 0.83958
FAM48A PDE11A 0.81428 0.81428
FAM48A PDGFC 0.80045 0.80045
FAM48A PGM2 0.84066 0.84066
FAM48A PTPRR 0.83009 0.83009
FAM48A RAB2A 0.87886 0.87886
FAM48A SESTD1 0.83457 0.83457
FAM48A SI 0.86714 0.86714
FAM48A SLC8A1 0.89181 0.89181
FAM48A SLC9A2 0.81068 0.81068
FAM48A SPATA21 0.91839 0.91839
FAM48A STMN3 0.82302 0.82302
FAM48A TMEM163 0.89993 0.89993
FAM48A TOP3B 0.82701 0.82701
FAM48A UGCGL2 0.90677 0.90677
FAM48A UHRF1BP1L 0.80663 0.80663
FAM48A WFDC5 0.86456 0.86456
FAM48A ZC3H6 0.83775 0.83775
FAM65B SBF2 0.82825 0.82825
FAM81B GMDS 0.84337 0.84337
FAM81B MYLIP 0.82169 0.82169
FAM81B PARP6 0.92893 0.92893
FAM81B PRR5L 0.88367 0.88367
FAM83D TGFBR3 0.83088 0.83088
FAM83D TMEM50B 0.8132 0.8132
FAM83D TNFAIP8 0.82471 0.82471
FANCC HTR2A 0.82492 0.82492
FANCC IL23R 0.9426 0.9426
FANCC LRRC2 0.83251 0.83251
FANCC NTF3 0.87855 0.87855
FANCC PFKP 0.8168 0.8168
FANCC PRKCG 0.87582 0.87582
FANCC RHOT1 0.85971 0.85971
FANCC SORCS1 0.8237 0.8237
FANCC TNNT1 0.89217 0.89217
FANCC WBSCR17 0.80617 0.80617
FANCC WWOX 0.86988 0.86988
FANCC ZNF521 0.9373 0.9373
FANCC ZP2 0.81747 0.81747
FAR1 GRB2 0.83125 0.83125
FAR1 ISL2 0.81298 0.81298
FAR1 MAPRE2 0.86458 0.86458
FAR1 NECAB2 0.84767 0.84767
FAR1 PCDH7 0.8428 0.8428
FAR1 PDE11A 0.81222 0.81222
FAR1 PHTF2 0.80132 0.80132
FAR1 SECISBP2 0.86251 0.86251
FAR1 SESTD1 0.81559 0.81559
FAR1 SI 0.83078 0.83078
FARP1 GRIK1 0.89131 0.89131
FARP1 GSG1L 0.82664 0.82664
FARP1 HNRPM 0.81345 0.81345
FARP1 LCMT1 0.89872 0.89872
FARP1 LIMK2 0.88839 0.88839
FARP1 MBNL2 0.95185 0.95185
FARP1 NKD2 0.82947 0.82947
FARP1 PDE10A 0.83692 0.83692
FARP1 PIAS4 0.81205 0.81205
FARP1 PLEKHA3 0.81666 0.81666
FARP1 PPM1F 0.85261 0.85261
FARP1 PRKCSH 0.81 0.81
FARP1 RASGEF1C 0.869 0.869
FARP1 SNX29 0.87169 0.87169
FARP1 SRGAP1 0.83835 0.83835
FARP1 STOX1 0.81009 0.81009
FARP1 TBX5 0.80394 0.80394
FARP1 TMEM182 0.81137 0.81137
FARP1 TRAPPC9 0.85016 0.85016
FARP1 USP28 0.83584 0.83584
FAT GALNT14 0.80725 0.80725
FAT HOMER1 0.82599 0.82599
FAT ITPR2 0.84696 0.84696
FAT JPH2 0.808 0.808
FAT LRFN5 0.86161 0.86161
FAT LTBP3 0.90109 0.90109
FAT LY6D 0.84143 0.84143
FAT MAPK15 0.8593 0.8593
FAT NDUFA10 0.8564 0.8564
FAT predicted 0.82191 0.82191
FAT SMG6 0.8396 0.8396
FAT THBS1 0.81736 0.81736
FBN3 FYN 0.80343 0.80343
FBN3 GPC6 0.80832 0.80832
FBN3 IFT81 0.82523 0.82523
FBN3 KCNIP4 0.83259 0.83259
FBN3 LCMT1 0.83424 0.83424
FBN3 MOV10 0.80322 0.80322
FBN3 MYCBP2 0.84427 0.84427
FBN3 P4HA2 0.84063 0.84063
FBN3 PAPPA 0.80095 0.80095
FBN3 PARK2 0.94019 0.94019
FBN3 PDE10A 0.81815 0.81815
FBN3 PHF11 0.85574 0.85574
FBN3 PIAS4 0.80615 0.80615
FBN3 PRG3 0.87758 0.87758
FBN3 PSD4 0.84204 0.84204
FBN3 PTPRK 0.86687 0.86687
FBN3 RIMS3 0.83544 0.83544
FBN3 RPS6KC1 0.92118 0.92118
FBN3 SCARF1 0.84167 0.84167
FBN3 SCHIP1 0.92118 0.92118
FBN3 SPG7 0.91372 0.91372
FBN3 SRPK2 0.81699 0.81699
FBN3 TESK2 0.84961 0.84961
FBN3 TLL1 0.86952 0.86952
FBN3 TMX4 0.81691 0.81691
FBXL13 HTR3B 0.82757 0.82757
FBXL13 MGLL 0.80994 0.80994
FBXL13 PROM2 0.8167 0.8167
FBXL13 PTPRO 0.84316 0.84316
FBXL13 SMOX 0.87113 0.87113
FBXL13 STON2 0.85538 0.85538
FER1L3 FMO1 0.81661 0.81661
FER1L3 GRIA2 0.80198 0.80198
FER1L3 IL23R 0.82311 0.82311
FER1L3 IL2RB 0.92264 0.92264
FER1L3 MAP4 0.80258 0.80258
FER1L3 MCM10 0.87835 0.87835
FER1L3 NCAPG 0.82887 0.82887
FER1L3 OPTN 0.87835 0.87835
FER1L3 PKM2 0.91885 0.91885
FER1L3 USP48 0.8006 0.8006
FER1L3 VTCN1 0.80262 0.80262
FGD5 KCNAB1 0.85753 0.85753
FGD5 ME1 0.82502 0.82502
FGD5 MMP25 0.89258 0.89258
FGD5 PLTP 0.89597 0.89597
FGD5 RASSF2 0.88845 0.88845
FGD5 SBF2 0.84544 0.84544
FGD5 SLC9A11 0.80438 0.80438
FGD5 SUCLG2 0.86213 0.86213
FGD5 TMEM16A 0.80167 0.80167
FGF2 KBTBD7 0.83941 0.83941
FGF2 KLHL18 0.87063 0.87063
FGF2 MACROD2 0.82572 0.82572
FGF2 MSRA 0.87604 0.87604
FGF2 RHCG 0.80935 0.80935
FGF2 WBSCR17 0.80251 0.80251
FHIT GALNTL1 0.82676 0.82676
FHIT MND1 0.84719 0.84719
FHIT RAD51L1 0.8686 0.8686
FILIP1 PSEN1 0.86279 0.86279
FILIP1 TBCD 0.80147 0.80147
FIZ1 HOMER1 0.81536 0.81536
FIZ1 KRT31 0.82369 0.82369
FIZ1 predicted 0.88936 0.88936
FIZ1 PRLR 0.81142 0.81142
FIZ1 UHRF1BP1L 0.8308 0.8308
FKBP5 MGST1 0.81824 0.81824
FKBP5 OLAH 0.85435 0.85435
FKBP5 RHOBTB1 0.80665 0.80665
FKBP5 SOX5 0.82183 0.82183
FKBP5 STK24-LIKE 0.81625 0.81625
FKBP5 STK38L 0.8323 0.8323
FLCN GRIA2 0.8185 0.8185
FLCN HTR2A 0.80701 0.80701
FLCN IL2RB 0.8004 0.8004
FLCN NCAPG 0.82311 0.82311
FLCN RSU1 0.80486 0.80486
FLCN USP32 0.89843 0.89843
FLT1 NSFL1C 0.80157 0.80157
FMO1 KLHL18 0.83443 0.83443
FMO1 MAP4 0.87621 0.87621
FMO1 MCM10 0.84344 0.84344
FMO1 OPTN 0.84344 0.84344
FMO1 PFKP 0.84868 0.84868
FMO1 PRKCQ 0.83476 0.83476
FMO1 PTPN9 0.83283 0.83283
FMO1 PXK 0.80534 0.80534
FMO1 RHCG 0.86462 0.86462
FMO1 RHOT1 0.83878 0.83878
FMO1 TMEM110 0.81622 0.81622
FMO1 XRCC4 0.89216 0.89216
FMO1 ZEB2 0.81639 0.81639
FOX1 GNA14 0.81468 0.81468
FOX1 LCA5L 0.83659 0.83659
FOX1 OXNAD1 0.84151 0.84151
FOX1 TMED8 0.81562 0.81562
FOX1 UNC5C 0.87417 0.87417
FOXN1 HSPG2 0.80844 0.80844
FOXN1 SH3D19 0.84916 0.84916
FOXN1 STOX1 0.83909 0.83909
FOXN1 TSSC1 0.82238 0.82238
FRMD5 GATAD2A 0.87764 0.87764
FRMD5 IGSF21 0.81893 0.81893
FRMD5 KBTBD7 0.85112 0.85112
FRMD5 LPP 0.8407 0.8407
FRMD5 NFKB1 0.80121 0.80121
FRMD5 NRXN3 0.80262 0.80262
FRMD5 PCDHGA1 0.81878 0.81878
FRMD5 PCDHGA7 0.81878 0.81878
FRMD5 PCSK5 0.8512 0.8512
FRMD5 PDE1C 0.82141 0.82141
FRMD5 RCL1 0.81127 0.81127
FRMD5 SLC5A7 0.86855 0.86855
FRMD5 SSBP2 0.82009 0.82009
FRMD5 THBS1 0.87982 0.87982
FRMD5 USP34 0.80599 0.80599
FRMD5 XRCC5 0.87144 0.87144
FRMD5 XYLB 0.80792 0.80792
FRMD5 ZEB2 0.80363 0.80363
FRS2 NKAIN2 0.82257 0.82257
FRS2 SLC8A1 0.81045 0.81045
FRS2 TMEM163 0.80882 0.80882
FSHR HTR2A 0.82086 0.82086
FURIN PKP2 0.81349 0.81349
FYN GFM2 0.84312 0.84312
FYN GRIP2 0.88803 0.88803
FYN HSPG2 0.88309 0.88309
FYN LRRCC1 0.87761 0.87761
FYN MGA 0.81085 0.81085
FYN MINPP1 0.80637 0.80637
FYN MTA3 0.82784 0.82784
FYN MTR 0.91087 0.91087
FYN MYCBP2 0.93078 0.93078
FYN NDUFAF2 0.85281 0.85281
FYN NTRK3 0.83834 0.83834
FYN NUMB 0.83712 0.83712
FYN P4HA2 0.80149 0.80149
FYN PARK2 0.90033 0.90033
FYN PHF11 0.80892 0.80892
FYN PLA2G4A 0.80373 0.80373
FYN PLXNA2 0.82333 0.82333
FYN PPP2R5A 0.80776 0.80776
FYN PTPRK 0.82828 0.82828
FYN SCARF1 0.80042 0.80042
FYN SLC9A11 0.87095 0.87095
FYN SLCO3A1 0.81162 0.81162
FYN TLL1 0.87305 0.87305
FYN TMEM50B 0.80223 0.80223
FYN TMPRSS4 0.91182 0.91182
FYN TMX4 0.82161 0.82161
FYN TNFAIP8 0.89469 0.89469
FYN TNFRSF1B 0.80714 0.80714
FYN WDFY2 0.82945 0.82945
FYN WDR36 0.80767 0.80767
FYN WNT5B 0.82727 0.82727
GABBR2 LOH12CR1 0.87131 0.87131
GABBR2 MAPRE2 0.84879 0.84879
GABBR2 MARCH2 0.86627 0.86627
GABBR2 NLN 0.85071 0.85071
GABBR2 OSTF1 0.83154 0.83154
GABBR2 PRCP 0.85463 0.85463
GABBR2 PTPN13 0.8632 0.8632
GABBR2 SEC14L4 0.93265 0.93265
GABBR2 SECISBP2 0.80798 0.80798
GABBR2 SGK3 0.87165 0.87165
GABBR2 SLC9A9 0.86787 0.86787
GABBR2 SUFU 0.83195 0.83195
GABBR2 TOP3B 0.91223 0.91223
GABBR2 UBE4A 0.80586 0.80586
GABBR2 UHRF1BP1L 0.80606 0.80606
GABBR2 WASF1 0.83435 0.83435
GABRB1 MMAB 0.83185 0.83185
GABRB1 MYOM2 0.85385 0.85385
GABRB1 NPC1 0.81222 0.81222
GABRB1 TROAP 0.84792 0.84792
GABRB1 VAT1L 0.80559 0.80559
GABRB1 XYLB 0.84594 0.84594
GALM HNRPLL 1 1
GALM TPP2 0.81572 0.81572
GALM TRIM43 0.92448 0.92448
GALNT14 GSX2 0.82706 0.82706
GALNT14 predicted 0.89706 0.89706
GALNT7 PDE1A 0.8804 0.8804
GALNT7 PEA15 0.85694 0.85694
GALNT7 SLIT2 0.88888 0.88888
GALNT7 ZC3H15 0.81605 0.81605
GALNTL1 HPS5 0.84868 0.84868
GALNTL1 MPP5 0.86319 0.86319
GALNTL1 RAD51L1 0.80875 0.80875
GAP43 MAML2 0.82341 0.82341
GAP43 PMEPA1 0.86541 0.86541
GAP43 SLC4A4 0.80426 0.80426
GAP43 TERT 0.83127 0.83127
GAP43 ZSWIM3 0.8569 0.8569
GAS2 GTF2I 0.82765 0.82765
GAS2 OSBPL6 0.83079 0.83079
GAS2 TRPC4 0.80682 0.80682
GAS6 HSPB8 0.82133 0.82133
GAS6 LGR5 0.80184 0.80184
GAS6 MCM10 0.85155 0.85155
GAS6 NSFL1C 0.80325 0.80325
GAS6 NXPH2 0.88133 0.88133
GAS6 OPTN 0.85155 0.85155
GAS6 PARP8 0.80682 0.80682
GAS7 GPR56 0.85972 0.85972
GAS7 MXRA7 0.82977 0.82977
GAS7 PLCE1 0.83505 0.83505
GAS7 POU2F3 0.81332 0.81332
GAS7 SMG6 0.80298 0.80298
GAS7 SPTAN1 0.81778 0.81778
GAS7 ST6GALNAC1 0.87833 0.87833
GAS7 WDR34 0.80686 0.80686
GATAD2A KBTBD7 0.8638 0.8638
GATAD2A LPP 0.81421 0.81421
GDF8 LYZ2 0.81585 0.81585
GDF8 PRCP 0.82957 0.82957
GDF8 PTPRR 0.81899 0.81899
GDF8 RGSL2 0.87786 0.87786
GFM2 GRIP2 0.80995 0.80995
GFM2 IFT52 0.81808 0.81808
GFM2 MGA 0.84287 0.84287
GFM2 MINPP1 0.94502 0.94502
GFM2 MTA3 0.89949 0.89949
GFM2 NDUFAF2 0.85817 0.85817
GFM2 NUMB 0.90362 0.90362
GFM2 OLAH 0.85691 0.85691
GFM2 OSBP2 0.8313 0.8313
GFM2 PCAF 0.82702 0.82702
GFM2 PLCL2 0.88159 0.88159
GFM2 PLEKHA5 0.83202 0.83202
GFM2 SNAP91 0.80815 0.80815
GFM2 TMPRSS4 0.92765 0.92765
GFM2 WDFY2 0.87215 0.87215
GFM2 WNT5B 0.9092 0.9092
GFRA1 MYH11 0.80099 0.80099
GFRA1 SPATA6 0.80869 0.80869
GFRA1 TSSC1 0.85566 0.85566
GJA9 GLIS1 0.85011 0.85011
GJA9 LIMD1 0.82901 0.82901
GJA9 MMP16 0.80807 0.80807
GJA9 PDGFC 0.8302 0.8302
GJA9 PDZD2 0.85658 0.85658
GJA9 PLCE1 0.8549 0.8549
GJA9 PRUNE2 0.80289 0.80289
GJA9 RFC5 0.80612 0.80612
GJA9 SPTAN1 0.80323 0.80323
GLIPR1 GRIK1 0.87909 0.87909
GLIPR1 HBS1L 0.8318 0.8318
GLIPR1 MYO16 0.87858 0.87858
GLIPR1 NFX1 0.82787 0.82787
GLIPR1 PIAS4 0.83041 0.83041
GLIPR1 RIMS3 0.86624 0.86624
GLIPR1 SCARF1 0.85413 0.85413
GLIPR1 TCF7L2 0.86562 0.86562
GLIPR1 TLL1 0.8134 0.8134
GLIPR1 TXNL1 0.81352 0.81352
GLIS1 MMD 0.81714 0.81714
GLIS1 MMP16 0.82819 0.82819
GLIS1 NFATC2 0.81755 0.81755
GLIS1 NTSR2 0.86158 0.86158
GLIS1 PDZD2 0.87799 0.87799
GLIS1 PLCE1 0.86884 0.86884
GLIS1 PRUNE2 0.86527 0.86527
GLIS1 PTPRR 0.84154 0.84154
GLIS1 SORBS1 0.88343 0.88343
GLULD1 NOX4 0.84524 0.84524
GLULD1 ODZ3 0.84829 0.84829
GLULD1 PBX1 0.83865 0.83865
GLULD1 STX12 0.84744 0.84744
GLULD1 TRPV4 0.84665 0.84665
GMDS HTR3B 0.82016 0.82016
GMDS MCM5 0.84064 0.84064
GMDS MYO7A 0.801 0.801
GMDS PRR5L 0.86217 0.86217
GMDS PYGO1 0.81773 0.81773
GMDS yeast 0.84326 0.84326
GNA14 GSG1L 0.89652 0.89652
GNA14 HS6ST3 0.80838 0.80838
GNA14 MYB 0.82391 0.82391
GNA14 RASGEF1C 0.83632 0.83632
GNA14 TMED8 0.89656 0.89656
GNG4 GULP1 0.87997 0.87997
GNPTAB RBL1 0.82796 0.82796
GNPTAB STMN3 0.84973 0.84973
GNPTAB TMC2 0.80051 0.80051
GNPTAB XRN2 0.84169 0.84169
GOLPH3 SLC9A11 0.83083 0.83083
GPATCH8 MPRIP 0.85435 0.85435
GPATCH8 STK24-LIKE 0.80715 0.80715
GPATCH8 SYPL1 0.81085 0.81085
GPC5 NLGN1 0.82727 0.82727
GPC6 GRIK1 0.89272 0.89272
GPC6 HNRPM 0.86775 0.86775
GPC6 HSPG2 0.8199 0.8199
GPC6 IL20RB 0.87368 0.87368
GPC6 KCNIP4 0.86693 0.86693
GPC6 MBNL2 0.81081 0.81081
GPC6 NKD2 0.82782 0.82782
GPC6 P4HA2 0.80129 0.80129
GPC6 PARK2 0.82231 0.82231
GPC6 PDLIM5 0.86802 0.86802
GPC6 PIAS4 0.92813 0.92813
GPC6 PIBF1 0.80532 0.80532
GPC6 PIWIL3 0.89411 0.89411
GPC6 PLEKHA5 0.86201 0.86201
GPC6 PPM1F 0.89939 0.89939
GPC6 PRG3 0.82827 0.82827
GPC6 PSD4 0.8568 0.8568
GPC6 RIMS3 0.80045 0.80045
GPC6 SCARF1 0.89059 0.89059
GPC6 SF3A1 0.86327 0.86327
GPC6 SGSM1 0.84615 0.84615
GPC6 SPG7 0.84631 0.84631
GPC6 TLL1 0.86364 0.86364
GPC6 TOM1L2 0.87664 0.87664
GPC6 TXNL1 0.8335 0.8335
GPC6 UBR1 0.80893 0.80893
GPC6 UNC45B 0.83024 0.83024
GPC6 USP25 0.82721 0.82721
GPC6 WDFY2 0.8052 0.8052
GPC6 WHITE 0.86207 0.86207
GPD2 GTF3C1 0.82067 0.82067
GPD2 MFAP2 0.81495 0.81495
GPD2 SUMF2 0.82364 0.82364
GPD2 UGP2 0.8241 0.8241
GPR56 PTPN13 0.8279 0.8279
GPR56 PTPRO 0.84026 0.84026
GPR56 RAD23A 0.87772 0.87772
GPR56 UBE4A 0.80768 0.80768
GPR56 WASF1 0.86437 0.86437
GPR56 ZNF66 0.81762 0.81762
GPR88 HSPG2 0.82375 0.82375
GPR88 NTRK3 0.83003 0.83003
GPR88 PLA2G4A 0.85003 0.85003
GPR88 PLXNA2 0.88511 0.88511
GPR88 TMX4 0.86532 0.86532
GPR88 TRAPPC9 0.8065 0.8065
GPR88 USP28 0.92725 0.92725
GPR88 ZNF295 0.83884 0.83884
GRB2 ISL2 0.83386 0.83386
GRB2 KCNB1 0.83597 0.83597
GRB2 MAPRE2 0.83149 0.83149
GRB2 PALLD 0.8148 0.8148
GRB2 PCDH7 0.9083 0.9083
GRB2 PRLR 0.83979 0.83979
GRB2 RAB6B 0.82961 0.82961
GRB2 RTN4IP1 0.80273 0.80273
GRB2 SECISBP2 0.80501 0.80501
GRB2 SGTB 0.8768 0.8768
GRB2 TMEM163 0.85248 0.85248
GRB2 TMEM66 0.81036 0.81036
GRB2 UHRF1BP1L 0.81666 0.81666
GRIA2 IL23R 0.80907 0.80907
GRIA2 IL2RB 0.91872 0.91872
GRIA2 INTU 0.83491 0.83491
GRIA2 MAP4 0.91891 0.91891
GRIA2 NCAPG 0.96696 0.96696
GRIA2 NOL10 0.8157 0.8157
GRIA2 PDGFD 0.94554 0.94554
GRIA2 PDHX 0.80442 0.80442
GRIA2 PYGO1 0.80085 0.80085
GRIA2 SLC5A7 0.83063 0.83063
GRIA2 SORBS1 0.83931 0.83931
GRIA2 SYCE1 0.8338 0.8338
GRIA2 TRIT1 0.91587 0.91587
GRIA2 ZP2 0.85729 0.85729
GRIK1 IL20RB 0.82505 0.82505
GRIK1 LCMT1 0.83886 0.83886
GRIK1 LIMK2 0.87148 0.87148
GRIK1 MBNL2 0.87743 0.87743
GRIK1 MYO16 0.86544 0.86544
GRIK1 OAS2 0.82058 0.82058
GRIK1 PDE10A 0.80694 0.80694
GRIK1 PDE3A 0.84058 0.84058
GRIK1 PIAS4 0.94195 0.94195
GRIK1 PLEK 0.82601 0.82601
GRIK1 PLEKHA3 0.82777 0.82777
GRIK1 PPM1F 0.87129 0.87129
GRIK1 PRG3 0.83715 0.83715
GRIK1 PRKCSH 0.85495 0.85495
GRIK1 RASGEF1C 0.82622 0.82622
GRIK1 RIMS3 0.84651 0.84651
GRIK1 SRGAP1 0.88294 0.88294
GRIK1 TLL1 0.80959 0.80959
GRIK1 TRAPPC9 0.889 0.889
GRIK1 TXNL1 0.87571 0.87571
GRIK1 WHITE 0.80486 0.80486
GRIK2 KPNA3 0.882 0.882
GRIK2 ME1 0.81789 0.81789
GRIK2 PLXNA2 0.80922 0.80922
GRIK2 PPP2R5A 0.83872 0.83872
GRIK2 SH3D19 0.83357 0.83357
GRIK2 STX8 0.81274 0.81274
GRIK2 TACR3 0.85186 0.85186
GRIK2 TMEM206 0.84571 0.84571
GRIK2 WNT5B 0.82619 0.82619
GRIK4 HUNK 0.84611 0.84611
GRIK4 KCND2 0.82998 0.82998
GRIK4 MMP16 0.90368 0.90368
GRIK4 MYO7A 0.84143 0.84143
GRIK4 PGM2 0.8194 0.8194
GRIK4 PTPRO 0.83375 0.83375
GRIK4 RGSL2 0.83 0.83
GRIK4 SPATA21 0.85436 0.85436
GRIK4 UCHL3 0.83065 0.83065
GRIK4 UGP2 0.81683 0.81683
GRIP2 HSPG2 0.80017 0.80017
GRIP2 JAKMIP2 0.80632 0.80632
GRIP2 LRRCC1 0.81355 0.81355
GRIP2 MINPP1 0.8133 0.8133
GRIP2 MTR 0.81166 0.81166
GRIP2 PARK2 0.81372 0.81372
GRIP2 PLCL2 0.80253 0.80253
GRIP2 SPAG17 0.89236 0.89236
GRIP2 TMEM50B 0.91947 0.91947
GRIP2 TMPRSS4 0.85506 0.85506
GRIP2 TNFAIP8 0.80681 0.80681
GRIP2 WDR36 0.80986 0.80986
GRM7 IGSF21 0.82733 0.82733
GRM7 KLHL8 0.82707 0.82707
GRM7 LIPC 0.95499 0.95499
GRM7 OSTF1 0.8931 0.8931
GRM7 PAX8 0.84771 0.84771
GRM7 PDGFRB 0.83488 0.83488
GRM7 SH3MD4 0.88484 0.88484
GRM7 SIX3 0.90354 0.90354
GRM7 TPP2 0.84401 0.84401
GRM7 WBSCR22 0.90102 0.90102
GSG1L HS6ST3 0.86901 0.86901
GSG1L IFT81 0.81083 0.81083
GSG1L LCMT1 0.81813 0.81813
GSG1L LIMK2 0.85185 0.85185
GSG1L MBNL2 0.84653 0.84653
GSG1L MOV10 0.87339 0.87339
GSG1L OAS2 0.81399 0.81399
GSG1L RASGEF1C 0.80648 0.80648
GSG1L SRGAP1 0.8881 0.8881
GSG1L STAMBP 0.80386 0.80386
GSG1L TBX5 0.81254 0.81254
GSG1L TMEM182 0.82193 0.82193
GSX2 LPHN3 0.84578 0.84578
GSX2 LYZ2 0.83453 0.83453
GSX2 NFATC2 0.8099 0.8099
GSX2 NRXN1 0.89711 0.89711
GSX2 PDE11A 0.8739 0.8739
GSX2 PDE1A 0.81264 0.81264
GSX2 PGM2 0.80042 0.80042
GSX2 PRLR 0.88608 0.88608
GSX2 SI 0.84151 0.84151
GSX2 SLC5A9 0.82968 0.82968
GSX2 SLC9A2 0.80421 0.80421
GSX2 UHRF1BP1L 0.86634 0.86634
GSX2 XPOT 0.82361 0.82361
GSX2 ZC3H15 0.82916 0.82916
GSX2 ZC3H6 0.83196 0.83196
GTDC1 GTF3C1 0.89332 0.89332
GTDC1 HUNK 0.84543 0.84543
GTDC1 IL27RA 0.88109 0.88109
GTDC1 KCNH7 0.81678 0.81678
GTDC1 NPR3 0.80571 0.80571
GTDC1 NRXN1 0.82734 0.82734
GTDC1 PTPRB 0.83308 0.83308
GTDC1 RBBP9 0.83273 0.83273
GTDC1 Rpl3 0.80962 0.80962
GTDC1 SLC9A2 0.89782 0.89782
GTDC1 SUMF2 0.88078 0.88078
GTDC1 TAF1B 0.82004 0.82004
GTDC1 UGP2 0.84883 0.84883
GTDC1 UPK1B 0.8245 0.8245
GTDC1 UROS 0.82899 0.82899
GTF2F2 HUNK 0.80825 0.80825
GTF2F2 IL27RA 0.861 0.861
GTF2F2 INVS 0.81939 0.81939
GTF2F2 NFATC2 0.81848 0.81848
GTF2F2 NRXN1 0.8957 0.8957
GTF2F2 PTPRB 0.84494 0.84494
GTF2F2 RBMS3 0.8684 0.8684
GTF2F2 SLC9A2 0.81048 0.81048
GTF2F2 UPK1B 0.82969 0.82969
GTF2F2 XPOT 0.81583 0.81583
GTF2I IGSF21 0.81134 0.81134
GTF2I PDGFRB 0.85452 0.85452
GTF2I PRDM10 0.8126 0.8126
GTF2I SNTB1 0.81549 0.81549
GTF2I TROAP 0.81166 0.81166
GTF2I TRPC4 0.8111 0.8111
GTF3C1 GULP1 0.80657 0.80657
GTF3C1 IGSF2 0.82984 0.82984
GTF3C1 IL27RA 0.82194 0.82194
GTF3C1 KCNH7 0.86989 0.86989
GTF3C1 MFAP2 0.83643 0.83643
GTF3C1 NEK11 0.83387 0.83387
GTF3C1 NPR3 0.86333 0.86333
GTF3C1 PGM2 0.81714 0.81714
GTF3C1 SLC9A2 0.86345 0.86345
GTF3C1 SUMF2 0.82849 0.82849
GTF3C1 TAF1B 0.93785 0.93785
GTF3C1 UGP2 0.90633 0.90633
GTF3C1 ZC3H6 0.8142 0.8142
GUCY1A2 PEA15 0.86234 0.86234
GUCY1A2 RAB33B 0.85198 0.85198
GUCY1A2 SLIT2 0.81381 0.81381
GUCY1A2 TMC2 0.81943 0.81943
GUCY1A2 TMEM66 0.80539 0.80539
GULP1 IGSF2 0.85149 0.85149
GULP1 KLHL29 0.81983 0.81983
GULP1 SUMF2 0.83036 0.83036
GULP1 TNS1 0.83218 0.83218
GULP1 ZC3H15 0.81799 0.81799
HADH SCN8A 0.81637 0.81637
HBS1L IFT81 0.82168 0.82168
HBS1L KLHL14 0.80677 0.80677
HBS1L PAPPA 0.80834 0.80834
HBS1L PGCP 0.80052 0.80052
HBS1L PPP1R14C 0.94949 0.94949
HBS1L PRG3 0.80976 0.80976
HBS1L PTPRK 0.82836 0.82836
HBS1L RIMS3 0.82433 0.82433
HBS1L SRPK2 0.82421 0.82421
HBS1L TCF7L2 0.85395 0.85395
HBS1L TESK2 0.80966 0.80966
HBS1L TXNL1 0.83456 0.83456
HELB TMEM117 0.82243 0.82243
HERPUD2 MATN2 0.84765 0.84765
HERPUD2 Rpl3 0.84315 0.84315
HERPUD2 TNS1 0.86236 0.86236
HLF LRP8 0.88822 0.88822
HLF SH3GL3 0.81691 0.81691
HMCN1 KCNQ3 0.81877 0.81877
HMCN1 LASS3 0.92825 0.92825
HMCN1 LRRC2 0.81622 0.81622
HMCN1 PTPN9 0.81139 0.81139
HMCN1 RHCG 0.84582 0.84582
HMCN1 RHOT1 0.8209 0.8209
HMCN1 RORA 0.8097 0.8097
hNRP MCPH1 0.82399 0.82399
hNRP SDK1 0.8044 0.8044
hNRP SNX18 0.81599 0.81599
hNRP TNFAIP8 0.80095 0.80095
HNRPLL TPP2 0.81572 0.81572
HNRPLL TRIM43 0.92448 0.92448
HNRPM HSPG2 0.86236 0.86236
HNRPM LCMT1 0.80418 0.80418
HNRPM MBNL2 0.89113 0.89113
HNRPM MTR 0.84878 0.84878
HNRPM MYH11 0.85565 0.85565
HNRPM NKD2 0.90251 0.90251
HNRPM PDLIM5 0.86631 0.86631
HNRPM PIAS4 0.82939 0.82939
HNRPM PPM1F 0.86399 0.86399
HNRPM PPP2R5A 0.83073 0.83073
HNRPM RPL27A 0.86151 0.86151
HNRPM SF3A1 0.92814 0.92814
HNRPM STOX1 0.81435 0.81435
HNRPM TRAPPC9 0.81176 0.81176
HNRPM UBR1 0.93455 0.93455
HNRPM USP28 0.91128 0.91128
HNRPM WDFY2 0.85497 0.85497
HOMER1 UHRF1BP1L 0.83485 0.83485
HPS5 MPP5 0.84252 0.84252
HPS5 RAD51L1 0.82449 0.82449
HPS5 SLC25A26 0.81538 0.81538
HRH3 LRCH1 0.88312 0.88312
HRH3 MCM10 0.81451 0.81451
HRH3 NXPH2 0.85426 0.85426
HRH3 OPTN 0.81451 0.81451
HRH3 PTPN9 0.8279 0.8279
HRH3 PUS7 0.82758 0.82758
HRH3 RINT1 0.82758 0.82758
HRH3 SMOX 0.84643 0.84643
HRH3 TBC1D4 0.92749 0.92749
HRH3 TMEM90B 0.80618 0.80618
HS6ST3 KLHL2 0.84881 0.84881
HS6ST3 MYB 0.84491 0.84491
HS6ST3 NALCN 0.8309 0.8309
HS6ST3 RASGEF1C 0.81713 0.81713
HS6ST3 STAMBP 0.83809 0.83809
HSPB8 LCA5L 0.82381 0.82381
HSPB8 NDRG3 0.92926 0.92926
HSPB8 NR2C2 0.81234 0.81234
HSPB8 NSFL1C 0.87406 0.87406
HSPB8 OXNAD1 0.80734 0.80734
HSPB8 PARP8 0.90616 0.90616
HSPB8 RAB11FIP3 0.82856 0.82856
HSPB8 RASA2 0.80933 0.80933
HSPB8 RBL2 0.82222 0.82222
HSPB8 SLC12A2 0.84381 0.84381
HSPG2 JAKMIP2 0.88374 0.88374
HSPG2 METTL14 0.83141 0.83141
HSPG2 MTR 0.90595 0.90595
HSPG2 MYCBP2 0.8712 0.8712
HSPG2 NKD2 0.82681 0.82681
HSPG2 PARK2 0.862 0.862
HSPG2 PDE3A 0.80794 0.80794
HSPG2 PDLIM5 0.83182 0.83182
HSPG2 PLA2G4A 0.83847 0.83847
HSPG2 PLXNA2 0.82672 0.82672
HSPG2 PPM1F 0.84515 0.84515
HSPG2 PPP2R5A 0.84123 0.84123
HSPG2 SH3D19 0.81535 0.81535
HSPG2 STOX1 0.87654 0.87654
HSPG2 TLL1 0.82865 0.82865
HSPG2 TMPRSS4 0.88599 0.88599
HSPG2 TMX4 0.80123 0.80123
HSPG2 TRAPPC9 0.8487 0.8487
HSPG2 USP28 0.83296 0.83296
HSPG2 WDFY2 0.81763 0.81763
HTR2A KCNQ3 0.809 0.809
HTR2A NFIB 0.80305 0.80305
HTR2A PRKCG 0.80526 0.80526
HTR2A RHOT1 0.86722 0.86722
HTR2A SORCS1 0.82121 0.82121
HTR2A TNNT1 0.86956 0.86956
HTR2A ZNF521 0.85311 0.85311
HTR3B IL23R 0.87265 0.87265
HTR3B LY6D 0.90428 0.90428
HTR3B MAPK15 0.8835 0.8835
HTR3B MGLL 0.90545 0.90545
HTR3B PDHX 0.80659 0.80659
HTR3B PTPRO 0.83703 0.83703
HTR3B PYGO1 0.84984 0.84984
HTR3B SLC5A7 0.84715 0.84715
HTR3B SPTLC2 0.82342 0.82342
HTR3B STON2 0.84646 0.84646
HTR3B TMEM108 0.82078 0.82078
HTR3B UBE4A 0.86413 0.86413
HTR3B ZP2 0.88426 0.88426
HTR6 JARID2 0.81606 0.81606
HUNK IL27RA 0.8609 0.8609
HUNK MFAP2 0.82166 0.82166
HUNK MGST2 0.90292 0.90292
HUNK MMP16 0.8309 0.8309
HUNK NPR3 0.84147 0.84147
HUNK NRXN1 0.80452 0.80452
HUNK PGM2 0.843 0.843
HUNK RBBP9 0.82251 0.82251
HUNK SLC9A2 0.93729 0.93729
HUNK SPATA21 0.86845 0.86845
HUNK TBC1D16 0.8987 0.8987
HUNK UGP2 0.87966 0.87966
HUNK ZC3H6 0.85216 0.85216
IFT52 MINPP1 0.80475 0.80475
IFT52 NCF4 0.86602 0.86602
IFT52 NDUFAF2 0.84152 0.84152
IFT52 RHOBTB1 0.80042 0.80042
IFT52 SNAP91 0.80138 0.80138
IFT52 TMPRSS4 0.80011 0.80011
IFT52 XRCC6 0.82189 0.82189
IFT52 ZNF567 0.81906 0.81906
IFT80 TOPBP1 0.87574 0.87574
IFT81 LCA5L 0.80942 0.80942
IFT81 LIMK2 0.85682 0.85682
IFT81 MET 0.8732 0.8732
IFT81 MOV10 0.86979 0.86979
IFT81 MYO16 0.82881 0.82881
IFT81 PAPPA 0.83381 0.83381
IFT81 PIWIL3 0.80442 0.80442
IFT81 PSD4 0.87937 0.87937
IFT81 RASGEF1C 0.85146 0.85146
IFT81 RIMS3 0.81551 0.81551
IFT81 SNX29 0.83192 0.83192
IFT81 SRGAP1 0.82969 0.82969
IFT81 TBX5 0.88763 0.88763
IFT81 TESK2 0.84115 0.84115
IFT81 YIPF7 0.87046 0.87046
IGFBP7 MGST1 0.80006 0.80006
IGFBP7 PDE3A 0.80602 0.80602
IGSF2 RICTOR 0.8446 0.8446
IGSF2 SUCLA2 0.8155 0.8155
IGSF2 TAF1B 0.82171 0.82171
IGSF2 ZC3H15 0.81616 0.81616
IGSF21 LIPC 0.80238 0.80238
IGSF21 PAX8 0.82126 0.82126
IGSF21 PCSK5 0.80732 0.80732
IGSF21 PDE1C 0.88696 0.88696
IGSF21 PDGFRB 0.91835 0.91835
IGSF21 SH3RF2 0.81117 0.81117
IGSF21 SIX3 0.82131 0.82131
IGSF21 SORCS3 0.80207 0.80207
IGSF21 USP34 0.80661 0.80661
IGSF21 WBSCR22 0.85437 0.85437
IGSF21 XRCC5 0.88103 0.88103
IGSF21 XYLB 0.83442 0.83442
IL20RB KCNIP4 0.83379 0.83379
IL20RB KCNK10 0.89614 0.89614
IL20RB MET 0.81074 0.81074
IL20RB MPZL1 0.83628 0.83628
IL20RB PDLIM5 0.82026 0.82026
IL20RB PIAS4 0.88317 0.88317
IL20RB PIBF1 0.80174 0.80174
IL20RB UNC45B 0.89643 0.89643
IL20RB WHITE 0.92232 0.92232
IL23R IL2RB 0.82813 0.82813
IL23R INTU 0.80699 0.80699
IL23R KBTBD7 0.80277 0.80277
IL23R LGR5 0.81068 0.81068
IL23R LRRC2 0.82562 0.82562
IL23R MAP4 0.86738 0.86738
IL23R MCM10 0.80799 0.80799
IL23R NTF3 0.88137 0.88137
IL23R NXPH2 0.83416 0.83416
IL23R OPTN 0.80799 0.80799
IL23R PFKP 0.89884 0.89884
IL23R PXK 0.82383 0.82383
IL23R PYGO1 0.80228 0.80228
IL23R RHOT1 0.85726 0.85726
IL23R SLC5A7 0.86985 0.86985
IL23R SORCS1 0.83217 0.83217
IL23R SPTLC2 0.84494 0.84494
IL23R SYCE1 0.80555 0.80555
IL23R TNNT1 0.82825 0.82825
IL23R UBE4A 0.82701 0.82701
IL23R WWOX 0.9283 0.9283
IL23R ZNF354A 0.80237 0.80237
IL23R ZNF521 0.85728 0.85728
IL23R ZP2 0.90528 0.90528
IL27RA KCNH7 0.84405 0.84405
IL27RA MFAP2 0.81321 0.81321
IL27RA NFATC2 0.83279 0.83279
IL27RA NPR3 0.9398 0.9398
IL27RA NRXN1 0.88683 0.88683
IL27RA PTPRB 0.86846 0.86846
IL27RA RBBP9 0.80819 0.80819
IL27RA SESTD1 0.82557 0.82557
IL27RA SLC9A2 0.92608 0.92608
IL27RA UGCGL2 0.80795 0.80795
IL27RA UGP2 0.85146 0.85146
IL27RA UPK1B 0.8142 0.8142
IL27RA WFDC5 0.81386 0.81386
IL27RA XRN2 0.84951 0.84951
IL27RA ZC3H6 0.87923 0.87923
IL2RB INTU 0.8351 0.8351
IL2RB KCNB2 0.80563 0.80563
IL2RB LGR5 0.85354 0.85354
IL2RB MAP4 0.89803 0.89803
IL2RB MCM10 0.87695 0.87695
IL2RB NCAPG 0.93382 0.93382
IL2RB NCOA2 0.81793 0.81793
IL2RB NOL10 0.82462 0.82462
IL2RB OPTN 0.87695 0.87695
IL2RB PDGFD 0.82679 0.82679
IL2RB PKM2 0.82673 0.82673
IL2RB USP48 0.83745 0.83745
IL2RB WWOX 0.80148 0.80148
INPP1 ODZ3 0.82359 0.82359
INPP4A KIT 0.8022 0.8022
INPP4A KLHL14 0.84184 0.84184
INPP4A LCA5L 0.82908 0.82908
INPP4A MYO16 0.8054 0.8054
INPP4A NR2C2 0.88151 0.88151
INPP4A OXNAD1 0.80297 0.80297
INPP4A PCGF1 0.90283 0.90283
INPP4A PLEK 0.8257 0.8257
INPP4A PLEKHA3 0.8745 0.8745
INPP4A RIMS3 0.80296 0.80296
INPP4A SLC12A2 0.82277 0.82277
INPP4A SNX29 0.857 0.857
INPP4A SRGAP1 0.88915 0.88915
INPP4A TBX5 0.91826 0.91826
INPP4A YIPF7 0.86633 0.86633
INPP4B RERG 0.86502 0.86502
INPP4B STT3B 0.82517 0.82517
INPP4B SUMF2 0.85303 0.85303
INPP4B TMEM2 0.803 0.803
INPP4B TNS1 0.8245 0.8245
INTS5 KCNH7 0.88057 0.88057
INTS5 MAML3 0.821 0.821
INTS5 MGST2 0.89009 0.89009
INTS5 RAB2A 0.85237 0.85237
INTS5 UGCGL2 0.84712 0.84712
INTU MCM5 0.84304 0.84304
INTU NCAPG 0.82285 0.82285
INTU NCOA2 0.85144 0.85144
INTU PYGO1 0.83803 0.83803
INTU SPTLC2 0.81207 0.81207
INTU SYCE1 0.85953 0.85953
INTU SYK 0.90811 0.90811
INVS MELK 0.88208 0.88208
INVS RNF38 0.89132 0.89132
IQCH NRXN3 0.83349 0.83349
ISL2 PCDH7 0.80879 0.80879
ISL2 SGTB 0.81066 0.81066
ITGA3 KCTD1 0.81678 0.81678
ITGA3 MATN2 0.84343 0.84343
ITGA3 Rpl3 0.81504 0.81504
ITGA3 TNS1 0.8626 0.8626
ITGA9 PUS7 0.86955 0.86955
ITGA9 RBPMS 0.801 0.801
ITGA9 RINT1 0.86955 0.86955
ITGA9 TPST1 0.804 0.804
ITGA9 VSIG2 0.82199 0.82199
ITGB4 PCDHGA1 0.89607 0.89607
ITGB4 PCDHGA7 0.89607 0.89607
ITGB4 STON2 0.83999 0.83999
ITK NXPH1 0.81576 0.81576
ITK PMEPA1 0.85993 0.85993
ITK RICTOR 0.81582 0.81582
ITK ZSWIM3 0.80723 0.80723
ITPR2 JPH2 0.81239 0.81239
ITPR2 KCNB1 0.88397 0.88397
ITPR2 LIPC 0.81829 0.81829
ITPR2 LRFN5 0.88667 0.88667
ITPR2 PAX8 0.83865 0.83865
ITPR2 PEA15 0.81057 0.81057
ITPR2 RAB6B 0.85505 0.85505
ITPR2 SH3MD4 0.85148 0.85148
ITPR2 SIX3 0.82809 0.82809
ITPR2 SMG6 0.80304 0.80304
JAKMIP2 KCNIP4 0.83044 0.83044
JAKMIP2 MRVI1 0.81538 0.81538
JAKMIP2 NLGN1 0.80502 0.80502
JAKMIP2 PARK2 0.82818 0.82818
JAKMIP2 PDE3A 0.80738 0.80738
JAKMIP2 PDLIM5 0.81254 0.81254
JAKMIP2 PLEKHA5 0.82595 0.82595
JAKMIP2 PTPRK 0.83736 0.83736
JAKMIP2 TMPRSS4 0.88165 0.88165
JAKMIP2 TNFAIP8 0.80304 0.80304
JAKMIP2 TRAPPC9 0.92997 0.92997
JARID2 LIPC 0.80854 0.80854
JARID2 TNC 0.81037 0.81037
JMJD1C NDRG3 0.81352 0.81352
JPH2 KIAA1797 0.82212 0.82212
JPH2 TBCD 0.84169 0.84169
KANK4 MAPK10 0.83158 0.83158
KANK4 SLCO3A1 0.81934 0.81934
KANK4 SYPL1 0.8257 0.8257
KANK4 TMX4 0.84014 0.84014
KBTBD7 KLHL18 0.9151 0.9151
KBTBD7 NFKB1 0.80997 0.80997
KBTBD7 NTF3 0.8817 0.8817
KBTBD7 PARD3 0.83433 0.83433
KBTBD7 PCDHGA1 0.80597 0.80597
KBTBD7 PCDHGA7 0.80597 0.80597
KBTBD7 PDE1C 0.81806 0.81806
KBTBD7 PFKP 0.8197 0.8197
KBTBD7 PRKCH 0.80691 0.80691
KBTBD7 SERGEF 0.89303 0.89303
KBTBD7 SLC5A7 0.85828 0.85828
KBTBD7 WBSCR17 0.86333 0.86333
KBTBD7 WWOX 0.80832 0.80832
KBTBD7 XRCC4 0.84128 0.84128
KBTBD7 ZEB2 0.89954 0.89954
KBTBD7 ZNF521 0.8173 0.8173
KBTBD7 ZP2 0.80442 0.80442
KCNAB1 ME1 0.93179 0.93179
KCNAB1 MMP25 0.86182 0.86182
KCNAB1 PLTP 0.86751 0.86751
KCNAB1 RABGGTB 0.86218 0.86218
KCNAB1 STX12 0.80256 0.80256
KCNAB1 TNFRSF1B 0.84985 0.84985
KCNAB1 WNT5B 0.86186 0.86186
KCNB1 LRFN5 0.89417 0.89417
KCNB1 MAPRE2 0.8713 0.8713
KCNB1 PCDH7 0.89843 0.89843
KCNB1 PEA15 0.82565 0.82565
KCNB1 PRLR 0.82908 0.82908
KCNB1 SECISBP2 0.86338 0.86338
KCNB1 SGTB 0.86223 0.86223
KCNB1 SI 0.81706 0.81706
KCNB1 SLIT2 0.84754 0.84754
KCNB1 SUFU 0.81517 0.81517
KCNB1 SYNPO 0.83281 0.83281
KCNB1 TMEM163 0.80628 0.80628
KCNB2 MCM10 0.85488 0.85488
KCNB2 OPTN 0.85488 0.85488
KCND2 LIMD1 0.82575 0.82575
KCND2 MMD 0.81999 0.81999
KCND2 UCHL3 0.85189 0.85189
KCNH5 PDPN 0.81212 0.81212
KCNH5 TNC 0.80539 0.80539
KCNH5 ZNF264 0.81035 0.81035
KCNH7 LOH12CR1 0.80987 0.80987
KCNH7 NPR3 0.85841 0.85841
KCNH7 RAB2A 0.80477 0.80477
KCNH7 RBL1 0.83903 0.83903
KCNH7 SGK3 0.81705 0.81705
KCNH7 SLC9A2 0.84968 0.84968
KCNH7 TAF1B 0.88475 0.88475
KCNH7 UGCGL2 0.8846 0.8846
KCNH7 WFDC5 0.80633 0.80633
KCNH7 ZC3H6 0.86275 0.86275
KCNIP4 MPZL1 0.8849 0.8849
KCNIP4 MYCBP2 0.81647 0.81647
KCNIP4 PARK2 0.83463 0.83463
KCNIP4 PDLIM5 0.84969 0.84969
KCNIP4 PEX11A 0.80666 0.80666
KCNIP4 PIAS4 0.83861 0.83861
KCNIP4 PIBF1 0.85024 0.85024
KCNIP4 PLEKHA5 0.94266 0.94266
KCNIP4 PRG3 0.86828 0.86828
KCNIP4 PTPRK 0.80961 0.80961
KCNIP4 RAI1 0.89648 0.89648
KCNIP4 SCARF1 0.86256 0.86256
KCNIP4 SPG7 0.82586 0.82586
KCNIP4 SRPK2 0.81863 0.81863
KCNIP4 TLL1 0.83386 0.83386
KCNIP4 TOM1L2 0.95392 0.95392
KCNIP4 UNC45B 0.83 0.83
KCNIP4 USP25 0.88046 0.88046
KCNJ10 MYH15 0.91341 0.91341
KCNJ10 PARL 0.80965 0.80965
KCNJ10 PIAS4 0.82172 0.82172
KCNJ10 PRKCSH 0.81397 0.81397
KCNJ10 PTPRM 0.85061 0.85061
KCNK10 MRVI1 0.87293 0.87293
KCNK10 NKD2 0.85764 0.85764
KCNK10 PDLIM5 0.80083 0.80083
KCNK10 PSD4 0.81479 0.81479
KCNK10 SF3A1 0.80287 0.80287
KCNK2 MSRA 0.80734 0.80734
KCNK2 SLC25A13 0.85165 0.85165
KCNQ3 NRXN3 0.81065 0.81065
KCNQ3 RHOT1 0.88659 0.88659
KCNQ3 SLC35F3 0.85281 0.85281
KCNQ3 SNTB1 0.8002 0.8002
KCNQ3 WBSCR17 0.81772 0.81772
KCTD1 RAB12 0.90355 0.90355
KCTD1 Rpl3 0.85471 0.85471
KCTD9 MYO7A 0.86907 0.86907
KIAA1797 SYK 0.87392 0.87392
KIF1A MYL2 0.8046 0.8046
KIFAP3 KLHL18 0.83438 0.83438
KIFAP3 NDST1 0.80325 0.80325
KIFAP3 VAT1L 0.81501 0.81501
KIFAP3 XRCC4 0.80134 0.80134
KIRREL3 LMF1 0.89262 0.89262
KIRREL3 N4BP2L2 0.82751 0.82751
KIRREL3 NTRK3 0.82246 0.82246
KIRREL3 PHF11 0.84474 0.84474
KIRREL3 PTPRG 0.82127 0.82127
KIRREL3 TMX4 0.87481 0.87481
KIRREL3 ZNF264 0.833 0.833
KIT MEF2C 0.83414 0.83414
KIT MMAB 0.82632 0.82632
KIT NR2C2 0.81258 0.81258
KIT OAS2 0.82942 0.82942
KIT PIAS4 0.81532 0.81532
KIT PLEK 0.86831 0.86831
KIT PSD4 0.83079 0.83079
KIT RAC2 0.81312 0.81312
KIT TBX5 0.84454 0.84454
KIT WHITE 0.86439 0.86439
KLHL14 MYO16 0.86016 0.86016
KLHL14 PGCP 0.83134 0.83134
KLHL14 PLEKHA3 0.84034 0.84034
KLHL14 PPP1R14C 0.82258 0.82258
KLHL14 RIMS3 0.85894 0.85894
KLHL14 SRGAP1 0.8045 0.8045
KLHL14 YIPF7 0.85673 0.85673
KLHL18 MAP4 0.87432 0.87432
KLHL18 NTF3 0.83314 0.83314
KLHL18 PDE1C 0.85567 0.85567
KLHL18 PFKP 0.85073 0.85073
KLHL18 PXK 0.84949 0.84949
KLHL18 RHCG 0.90571 0.90571
KLHL18 RHOT1 0.8191 0.8191
KLHL18 SERGEF 0.84159 0.84159
KLHL18 TMEM110 0.82333 0.82333
KLHL18 WWOX 0.87026 0.87026
KLHL18 XRCC4 0.95309 0.95309
KLHL18 ZEB2 0.87657 0.87657
KLHL18 ZNF521 0.85253 0.85253
KLHL2 RECK 0.83868 0.83868
KLHL2 STAMBP 0.82795 0.82795
KLHL29 XPOT 0.83826 0.83826
KLHL32 SH3MD4 0.80507 0.80507
KLHL8 OSTF1 0.84385 0.84385
KLHL8 POU2F3 0.81737 0.81737
KLHL8 PTPN13 0.83955 0.83955
KLHL8 SIX3 0.82677 0.82677
KLHL8 SLC25A13 0.84082 0.84082
KLHL8 SUFU 0.86118 0.86118
KPNA3 MATN2 0.87257 0.87257
KPNA3 ME1 0.80333 0.80333
KPNA3 PLCL2 0.8146 0.8146
KPNA3 RERG 0.8327 0.8327
KPNA3 TACR3 0.90564 0.90564
KPNA3 TNS1 0.8262 0.8262
KRT31 LTBP3 0.86056 0.86056
KYNU PRKCB 0.90561 0.90561
LARGE LGR5 0.80403 0.80403
LARGE MCM5 0.88229 0.88229
LARGE USP48 0.80799 0.80799
LASS6 PARD3 0.90794 0.90794
LASS6 PDE1C 0.8131 0.8131
LASS6 SERGEF 0.80526 0.80526
LASS6 ZEB2 0.82464 0.82464
LCA5L MET 0.84936 0.84936
LCA5L MMAB 0.83119 0.83119
LCA5L NDRG3 0.81707 0.81707
LCA5L OXNAD1 0.86672 0.86672
LCA5L PAPPA 0.841 0.841
LCA5L PCGF1 0.82646 0.82646
LCA5L PSD4 0.80993 0.80993
LCA5L SLC12A2 0.88869 0.88869
LCA5L SRGAP1 0.82352 0.82352
LCA5L TBX5 0.83701 0.83701
LCA5L YIPF7 0.92198 0.92198
LCMT1 LIMK2 0.9119 0.9119
LCMT1 MBNL2 0.90372 0.90372
LCMT1 METTL14 0.82418 0.82418
LCMT1 MOV10 0.82337 0.82337
LCMT1 OAS2 0.81717 0.81717
LCMT1 PARK2 0.8545 0.8545
LCMT1 PCCA 0.80258 0.80258
LCMT1 PDE10A 0.86096 0.86096
LCMT1 PDLIM5 0.80859 0.80859
LCMT1 PLEK 0.81273 0.81273
LCMT1 PPM1F 0.85463 0.85463
LCMT1 RECK 0.83278 0.83278
LCMT1 SHISA9 0.84021 0.84021
LCMT1 SRGAP1 0.81961 0.81961
LCMT1 STOX1 0.91217 0.91217
LCMT1 TMEM182 0.91069 0.91069
LCMT1 TRAPPC9 0.82071 0.82071
LCMT1 TXNL1 0.80213 0.80213
LCMT1 USP28 0.82442 0.82442
LGR5 MCM5 0.8154 0.8154
LGR5 MGLL 0.83544 0.83544
LGR5 NXPH2 0.86509 0.86509
LGR5 USP48 0.86867 0.86867
LGR5 WWOX 0.80362 0.80362
LHX8 PEX5L 0.91124 0.91124
LHX8 PLCB1 0.80197 0.80197
LHX8 SDK1 0.8061 0.8061
LIMA1 PDE11A 0.81259 0.81259
LIMD1 LTBP3 0.8272 0.8272
LIMD1 MAPK15 0.80683 0.80683
LIMD1 MGLL 0.80916 0.80916
LIMD1 MMD 0.80588 0.80588
LIMD1 NFKB1 0.85044 0.85044
LIMD1 NLN 0.83602 0.83602
LIMD1 PDZD2 0.84365 0.84365
LIMD1 PLCE1 0.82525 0.82525
LIMD1 PRCP 0.88103 0.88103
LIMD1 PROM2 0.87377 0.87377
LIMD1 RGSL2 0.86885 0.86885
LIMD1 SORBS1 0.85211 0.85211
LIMD1 TMEM108 0.81013 0.81013
LIMD1 TRIT1 0.87533 0.87533
LIMD1 ZP2 0.85544 0.85544
LIMK2 MBNL2 0.874 0.874
LIMK2 MOV10 0.88446 0.88446
LIMK2 MYO16 0.82489 0.82489
LIMK2 OAS2 0.84719 0.84719
LIMK2 PAPPA 0.88816 0.88816
LIMK2 PARK2 0.82847 0.82847
LIMK2 PDE10A 0.93788 0.93788
LIMK2 PDE3A 0.88204 0.88204
LIMK2 PDLIM5 0.84168 0.84168
LIMK2 PHF11 0.81092 0.81092
LIMK2 PIAS4 0.8264 0.8264
LIMK2 PIWIL3 0.85741 0.85741
LIMK2 PLEK 0.84409 0.84409
LIMK2 PLEKHA3 0.83116 0.83116
LIMK2 PPM1F 0.89931 0.89931
LIMK2 PRG3 0.82736 0.82736
LIMK2 PSD4 0.848 0.848
LIMK2 RASGEF1C 0.82421 0.82421
LIMK2 RECK 0.83145 0.83145
LIMK2 RIMS3 0.81516 0.81516
LIMK2 SRGAP1 0.90647 0.90647
LIMK2 STOX1 0.81791 0.81791
LIMK2 TBX5 0.82456 0.82456
LIMK2 TCF7L2 0.82334 0.82334
LIMK2 TESK2 0.81623 0.81623
LIMK2 TLL1 0.82686 0.82686
LIMK2 TMEM182 0.86799 0.86799
LIMK2 TXNL1 0.91359 0.91359
LIPC OSTF1 0.81226 0.81226
LIPC PALLD 0.80787 0.80787
LIPC PAX8 0.82854 0.82854
LIPC RAB6B 0.80151 0.80151
LIPC SGTB 0.8015 0.8015
LIPC SH3MD4 0.92072 0.92072
LIPC SIX3 0.90957 0.90957
LIPC SORCS3 0.82223 0.82223
LIPC TPP2 0.87236 0.87236
LIPC WBSCR22 0.8628 0.8628
LMF1 MMP25 0.89463 0.89463
LMF1 N4BP2L2 0.83553 0.83553
LMF1 OXSR1 0.86032 0.86032
LMF1 PHF11 0.81229 0.81229
LMF1 PRPF40B 0.81428 0.81428
LMF1 SUCLG2 0.81653 0.81653
LMF1 TMX4 0.81788 0.81788
LMF1 ZNF264 0.88343 0.88343
LOH12CR1 MMP16 0.82941 0.82941
LOH12CR1 PTPN13 0.80718 0.80718
LOH12CR1 SEC14L4 0.87557 0.87557
LOH12CR1 SGK3 0.80199 0.80199
LOH12CR1 SLC9A9 0.83032 0.83032
LOH12CR1 TOP3B 0.91879 0.91879
LOH12CR1 UGCGL2 0.80306 0.80306
LPHN3 LYZ2 0.83368 0.83368
LPHN3 NECAB2 0.86831 0.86831
LPHN3 NPR3 0.82609 0.82609
LPHN3 NRXN1 0.90244 0.90244
LPHN3 PCP4 0.83747 0.83747
LPHN3 PDE11A 0.87501 0.87501
LPHN3 PGM2 0.85303 0.85303
LPHN3 PTPRB 0.8334 0.8334
LPHN3 RBMS3 0.8415 0.8415
LPHN3 RUFY1 0.87982 0.87982
LPHN3 SESTD1 0.80528 0.80528
LPHN3 SI 0.83544 0.83544
LPHN3 SLC9A2 0.89739 0.89739
LPHN3 SPATA21 0.87536 0.87536
LPHN3 TMEM163 0.84412 0.84412
LPHN3 UGCGL2 0.82014 0.82014
LPHN3 ZC3H6 0.877 0.877
LPP PCSK5 0.82438 0.82438
LPP PDE1C 0.80393 0.80393
LPP SIX3 0.82923 0.82923
LPP THBS1 0.87493 0.87493
LPP WBSCR22 0.84219 0.84219
LPP XRCC5 0.87163 0.87163
LRCH1 PKP2 0.90772 0.90772
LRCH1 PUS7 0.84048 0.84048
LRCH1 RINT1 0.84048 0.84048
LRCH1 SMOX 0.85397 0.85397
LRCH1 TBC1D4 0.89893 0.89893
LRCH1 yeast 0.83835 0.83835
LRFN5 MAPK15 0.83656 0.83656
LRRC2 NDUFA10 0.80021 0.80021
LRRC2 NFKB1 0.80273 0.80273
LRRC2 NTF3 0.85396 0.85396
LRRC2 PLB1 0.82985 0.82985
LRRC2 RCL1 0.82997 0.82997
LRRC2 RHCG 0.80865 0.80865
LRRC2 RHOT1 0.83581 0.83581
LRRC2 SGMS1 0.83773 0.83773
LRRC2 TMEM108 0.80781 0.80781
LRRC2 TNNT1 0.84496 0.84496
LRRC2 UBE4A 0.82085 0.82085
LRRC2 WWOX 0.84321 0.84321
LRRC7 NPC1 0.83196 0.83196
LRRC7 PAPPA 0.83935 0.83935
LRRC7 PRDM10 0.85369 0.85369
LRRC7 SAMD12 0.83967 0.83967
LRRC7 SERPINE2 0.83603 0.83603
LRRC7 TROAP 0.93116 0.93116
LRRC7 YIPF7 0.85333 0.85333
LRRC8D MTA3 0.80858 0.80858
LRRC8D SLC9A11 0.80048 0.80048
LRRCC1 MTR 0.87234 0.87234
LRRCC1 PCAF 0.8251 0.8251
LRRCC1 SLC9A11 0.89722 0.89722
LRRCC1 WDFY2 0.8644 0.8644
LTBP3 LY6D 0.80523 0.80523
LTBP3 MAPK15 0.83069 0.83069
LTBP3 MGLL 0.8027 0.8027
LTBP3 PDGFD 0.84644 0.84644
LTBP3 PRCP 0.85776 0.85776
LTBP3 SLC2A13 0.80158 0.80158
LTBP3 SLC5A7 0.82755 0.82755
LTBP3 SMG6 0.85185 0.85185
LTBP3 SYK 0.87385 0.87385
LTBP3 TRIT1 0.8619 0.8619
LTBP3 ZP2 0.80224 0.80224
LY6D MAPK15 0.9116 0.9116
LY6D PYGO1 0.80606 0.80606
LY6D SLC5A7 0.89616 0.89616
LYCAT SHISA9 0.84151 0.84151
LYCAT TMEM16A 0.85169 0.85169
LYZ2 NRXN1 0.88345 0.88345
LYZ2 PDE11A 0.88319 0.88319
LYZ2 PDE1A 0.88297 0.88297
LYZ2 PTPRB 0.881 0.881
LYZ2 PTPRR 0.80785 0.80785
LYZ2 RBMS3 0.82687 0.82687
LYZ2 RGSL2 0.84316 0.84316
LYZ2 SESTD1 0.81048 0.81048
LYZ2 SI 0.80109 0.80109
LYZ2 SLC5A9 0.81945 0.81945
LYZ2 SLIT2 0.81312 0.81312
LYZ2 UHRF1BP1L 0.81713 0.81713
LYZ2 XPOT 0.84074 0.84074
LYZ2 ZC3H15 0.91682 0.91682
MACROD2 SSBP2 0.84786 0.84786
MACROD2 THBS1 0.81444 0.81444
MAGI3 MAML3 0.92036 0.92036
MAGI3 NEK11 0.81711 0.81711
MAGI3 PCP4 0.85436 0.85436
MAGI3 PIP5K1C 0.81098 0.81098
MAGI3 RAB2A 0.85341 0.85341
MAGI3 STMN3 0.86733 0.86733
MAGI3 TMC2 0.8384 0.8384
MAGI3 UGCGL2 0.83577 0.83577
MAML2 MEIS2 0.8296 0.8296
MAML2 NXPH1 0.82432 0.82432
MAML2 POLR3A 0.80598 0.80598
MAML2 RBL1 0.81144 0.81144
MAML2 TMC2 0.85055 0.85055
MAML2 ZSWIM3 0.85595 0.85595
MAML3 NPR3 0.83004 0.83004
MAML3 PCP4 0.81779 0.81779
MAML3 RAB2A 0.88576 0.88576
MAML3 SI 0.84499 0.84499
MAML3 SLC9A2 0.82152 0.82152
MAML3 STMN3 0.8812 0.8812
MAML3 TMC2 0.84475 0.84475
MAML3 UGCGL2 0.88266 0.88266
MAML3 ZC3H6 0.85296 0.85296
MAP4 MCM10 0.85326 0.85326
MAP4 NCAPG 0.8993 0.8993
MAP4 NCOA2 0.80023 0.80023
MAP4 NOL10 0.80228 0.80228
MAP4 OPTN 0.85326 0.85326
MAP4 PDGFD 0.88879 0.88879
MAP4 PDHX 0.83911 0.83911
MAP4 PFKP 0.87819 0.87819
MAP4 PXK 0.84252 0.84252
MAP4 RANBP3 0.82463 0.82463
MAP4 RHCG 0.88473 0.88473
MAP4 RHOT1 0.87587 0.87587
MAP4 SLC24A3 0.84568 0.84568
MAP4 SLC5A7 0.81157 0.81157
MAP4 SYCE1 0.87864 0.87864
MAP4 TMEM110 0.85755 0.85755
MAP4 WWOX 0.90359 0.90359
MAP4 XRCC4 0.91993 0.91993
MAP4 ZEB2 0.81248 0.81248
MAP4 ZP2 0.81664 0.81664
MAPK10 PLA2G4F 0.86964 0.86964
MAPK10 PLXNA2 0.83017 0.83017
MAPK10 PPP2R5A 0.85446 0.85446
MAPK10 SLCO3A1 0.8342 0.8342
MAPK10 TMX4 0.80764 0.80764
MAPK15 RGSL2 0.85713 0.85713
MAPK15 SLC5A7 0.82012 0.82012
MAPK15 SLC5A9 0.83031 0.83031
MAPK15 TM4SF1 0.83124 0.83124
MAPK15 UBE4A 0.80274 0.80274
MAPKAP1 TMEM110 0.86377 0.86377
MAPKAP1 VTCN1 0.80541 0.80541
MAPRE2 MARCH2 0.87993 0.87993
MAPRE2 OSTF1 0.84554 0.84554
MAPRE2 PCDH7 0.92954 0.92954
MAPRE2 RAB2A 0.83337 0.83337
MAPRE2 SEC14L4 0.8172 0.8172
MAPRE2 SECISBP2 0.89942 0.89942
MAPRE2 SGK3 0.85441 0.85441
MAPRE2 SGTB 0.92294 0.92294
MAPRE2 SI 0.85394 0.85394
MAPRE2 SUFU 0.90835 0.90835
MAPRE2 TMEM163 0.82335 0.82335
MAPRE2 UGCGL2 0.87949 0.87949
MAPRE2 UHRF1BP1L 0.80932 0.80932
MARCH11 NR2C2 0.87764 0.87764
MARCH11 PHACTR1 0.80012 0.80012
MARCH11 SLC12A2 0.81738 0.81738
MARCH11 SNX29 0.83721 0.83721
MARCH2 SECISBP2 0.84641 0.84641
MARCH2 SGK3 0.94169 0.94169
MARCH2 SUFU 0.83553 0.83553
MARCH2 TRHR 0.8443 0.8443
MARCH3 NPAL1 0.80423 0.80423
MARCH3 PHF11 0.8476 0.8476
MARCH3 PLEK 0.80757 0.80757
MARCH3 RIMS3 0.88353 0.88353
MARCH3 SAMD12 0.80021 0.80021
MARK4 PRKG1 0.80441 0.80441
MARK4 STXBP5L 0.86767 0.86767
MATN2 STT3B 0.86306 0.86306
MATN2 TMUB2 0.91166 0.91166
MATN2 TNS1 0.91677 0.91677
MBNL2 MYH11 0.87115 0.87115
MBNL2 NKD2 0.89597 0.89597
MBNL2 PCCA 0.83017 0.83017
MBNL2 PIAS4 0.81652 0.81652
MBNL2 PPM1F 0.86654 0.86654
MBNL2 PRKCSH 0.81059 0.81059
MBNL2 RAC2 0.8397 0.8397
MBNL2 RASGEF1C 0.82431 0.82431
MBNL2 RECK 0.80066 0.80066
MBNL2 SF3A1 0.87596 0.87596
MBNL2 SGSM1 0.80011 0.80011
MBNL2 STOX1 0.87887 0.87887
MBNL2 TMEM182 0.88339 0.88339
MBNL2 TRAPPC9 0.85339 0.85339
MBNL2 USP28 0.87572 0.87572
MBOAT1 NDST1 0.808 0.808
MCM10 NCOA2 0.81404 0.81404
MCM10 NXPH2 0.85173 0.85173
MCM10 OPTN 1 1
MCM10 PARP8 0.80302 0.80302
MCM10 PFKP 0.88735 0.88735
MCM10 PKM2 0.80068 0.80068
MCM10 PRKCQ 0.85663 0.85663
MCM10 RANBP3 0.84342 0.84342
MCM10 RHOT1 0.82739 0.82739
MCM10 WWOX 0.84069 0.84069
MCM5 MGLL 0.81335 0.81335
MCM5 MTMR7 0.81582 0.81582
MCM5 PRR5L 0.83106 0.83106
MCM5 PTPRO 0.86876 0.86876
MCM5 PYGO1 0.92034 0.92034
MCM5 SLC24A3 0.80543 0.80543
MCM5 USP48 0.85266 0.85266
MCPH1 MYCBP2 0.80059 0.80059
MCPH1 SDK1 0.83028 0.83028
MCPH1 TTC29 0.84277 0.84277
ME1 MINPP1 0.83281 0.83281
ME1 MPRIP 0.82289 0.82289
ME1 MTA3 0.8251 0.8251
ME1 NEGR1 0.83928 0.83928
ME1 NEURL 0.85932 0.85932
ME1 PLCL2 0.89105 0.89105
ME1 PLTP 0.88471 0.88471
ME1 RABGGTB 0.91055 0.91055
ME1 SLC9A11 0.83352 0.83352
ME1 SYPL1 0.82221 0.82221
ME1 TACR3 0.82457 0.82457
ME1 TMEM16A 0.82345 0.82345
ME1 TNFRSF1B 0.86412 0.86412
ME1 WNT5B 0.90693 0.90693
MED15 SLC35B1 0.90408 0.90408
MEF2C MMAB 0.83275 0.83275
MEF2C PAPPA 0.85686 0.85686
MEF2C PLEK 0.88202 0.88202
MEF2C PSD4 0.84032 0.84032
MEF2C RIMS3 0.80295 0.80295
MEF2C SAMD12 0.90436 0.90436
MEF2C TBX5 0.81684 0.81684
MEIS2 NCF4 0.82209 0.82209
MEIS2 NXPH1 0.80547 0.80547
MELK RNF38 0.95686 0.95686
MET MYO16 0.8124 0.8124
MET PIWIL3 0.83268 0.83268
MET PLEK 0.80977 0.80977
MET PSD4 0.8951 0.8951
MET TBX5 0.88325 0.88325
MET WHITE 0.86262 0.86262
MET YIPF7 0.82443 0.82443
METTL14 PLA2G4A 0.80372 0.80372
METTL14 SH3D19 0.85279 0.85279
METTL14 STOX1 0.8262 0.8262
METTL14 TMPRSS4 0.80944 0.80944
METTL14 TRAPPC9 0.81021 0.81021
METTL14 TTLL5 0.87108 0.87108
MFAP2 MMP16 0.80368 0.80368
MFAP2 NECAB2 0.80477 0.80477
MFAP2 NEK11 0.8606 0.8606
MFAP2 NPR3 0.88206 0.88206
MFAP2 PCP4 0.83139 0.83139
MFAP2 PGM2 0.92284 0.92284
MFAP2 SESTD1 0.83808 0.83808
MFAP2 SLC9A2 0.84665 0.84665
MFAP2 SPATA21 0.87382 0.87382
MFAP2 STMN3 0.8065 0.8065
MFAP2 UGCGL2 0.82206 0.82206
MFAP2 UGP2 0.93693 0.93693
MFAP2 WFDC5 0.82713 0.82713
MFAP2 XRN2 0.80203 0.80203
MFAP2 ZC3H6 0.83081 0.83081
MGA NCF4 0.85005 0.85005
MGA NDUFAF2 0.86308 0.86308
MGA PDPN 0.80034 0.80034
MGA PLCL2 0.80138 0.80138
MGA TMPRSS4 0.84231 0.84231
MGA TNFAIP8 0.80611 0.80611
MGA XRCC6 0.82021 0.82021
MGLL PROM2 0.8097 0.8097
MGLL PTPRO 0.87228 0.87228
MGLL RGSL2 0.8272 0.8272
MGLL SORBS1 0.80324 0.80324
MGLL TRIT1 0.81405 0.81405
MGLL UBE4A 0.8795 0.8795
MGLL USP48 0.82292 0.82292
MGLL WASF1 0.80644 0.80644
MGLL ZP2 0.87081 0.87081
MGST1 SOX5 0.95005 0.95005
MGST1 STK38L 0.93602 0.93602
MGST2 RAB2A 0.83199 0.83199
MGST2 SLC9A2 0.80225 0.80225
MGST2 TBC1D16 0.92771 0.92771
MINPP1 MTA3 0.87968 0.87968
MINPP1 NUMB 0.82863 0.82863
MINPP1 OSBP2 0.8116 0.8116
MINPP1 PLCL2 0.89206 0.89206
MINPP1 PLEKHA5 0.82957 0.82957
MINPP1 RABGGTB 0.81831 0.81831
MINPP1 RHOBTB1 0.82973 0.82973
MINPP1 SNAP91 0.83093 0.83093
MINPP1 STK24-LIKE 0.84663 0.84663
MINPP1 SYPL1 0.83639 0.83639
MINPP1 TMPRSS4 0.85121 0.85121
MINPP1 TNFRSF1B 0.8209 0.8209
MINPP1 UBR1 0.81037 0.81037
MINPP1 WDFY2 0.82908 0.82908
MINPP1 WDR36 0.8074 0.8074
MINPP1 WNT5B 0.88356 0.88356
MKL2 PLEK 0.80115 0.80115
MKL2 PLEKHA3 0.80436 0.80436
MMAB MOV10 0.80317 0.80317
MMAB MYOM2 0.91836 0.91836
MMAB NPC1 0.8431 0.8431
MMAB OAS2 0.90328 0.90328
MMAB OXNAD1 0.83447 0.83447
MMAB PAPPA 0.86867 0.86867
MMAB PLEK 0.82708 0.82708
MMAB PLEKHA3 0.80962 0.80962
MMAB RIMS3 0.83625 0.83625
MMAB SAMD12 0.83738 0.83738
MMAB SLC12A2 0.87478 0.87478
MMAB SRGAP1 0.90618 0.90618
MMAB TBX5 0.80298 0.80298
MMAB YIPF7 0.81143 0.81143
MMD NTSR2 0.81878 0.81878
MMD PRUNE2 0.86588 0.86588
MMD RSU1 0.82483 0.82483
MMD SORBS1 0.8256 0.8256
MMP16 NECAB2 0.81089 0.81089
MMP16 PDZD2 0.91062 0.91062
MMP16 PGM2 0.83813 0.83813
MMP16 PTPRO 0.80254 0.80254
MMP16 PTPRR 0.89503 0.89503
MMP16 RBBP9 0.80656 0.80656
MMP16 SHISA2 0.83425 0.83425
MMP16 SLC9A2 0.81678 0.81678
MMP16 SLC9A9 0.81771 0.81771
MMP16 SPATA21 0.80767 0.80767
MMP16 TOP3B 0.90881 0.90881
MMP16 UGP2 0.82107 0.82107
MMP16 ZNF66 0.80086 0.80086
MMP25 PDPN 0.83523 0.83523
MMP25 RABGGTB 0.81735 0.81735
MMP25 RASSF2 0.81382 0.81382
MMP25 SBF2 0.82218 0.82218
MMP25 SLC9A11 0.86268 0.86268
MMP25 SUCLG2 0.83939 0.83939
MMP25 TNFRSF1B 0.81024 0.81024
MMP25 ZNF264 0.82815 0.82815
MND1 SH3D19 0.80954 0.80954
MND1 TPST1 0.82522 0.82522
MOV10 OAS2 0.87973 0.87973
MOV10 PAPPA 0.91293 0.91293
MOV10 PDE10A 0.80435 0.80435
MOV10 PIWIL3 0.90366 0.90366
MOV10 PSD4 0.87533 0.87533
MOV10 RECK 0.84234 0.84234
MOV10 RIMS3 0.82279 0.82279
MOV10 SGSM1 0.82539 0.82539
MOV10 SRGAP1 0.87313 0.87313
MOV10 TBC1D1 0.9028 0.9028
MOV10 TCF7L2 0.88208 0.88208
MOV10 TMEM182 0.84733 0.84733
MOV10 TXNL1 0.82175 0.82175
MPP5 MSH3 0.81719 0.81719
MPP5 PHACTR1 0.82835 0.82835
MPP5 SNX29 0.82568 0.82568
MPP5 TMEM90B 0.85418 0.85418
MPRIP MTA3 0.81176 0.81176
MPRIP SYPL1 0.81578 0.81578
MPRIP WNT5B 0.86148 0.86148
MPZL1 PLEKHA5 0.80966 0.80966
MPZL1 TOM1L2 0.8025 0.8025
MPZL1 UNC45B 0.81649 0.81649
MPZL1 USP25 0.84527 0.84527
MRVI1 MYH11 0.84757 0.84757
MRVI1 NKD2 0.8657 0.8657
MRVI1 RGS7 0.83798 0.83798
MRVI1 SCHIP1 0.82578 0.82578
MRVI1 TRAPPC9 0.82536 0.82536
MSH3 PHACTR1 0.83974 0.83974
MSRA POU2F3 0.80085 0.80085
MSRA SLC25A13 0.86853 0.86853
MTA3 MTR 0.80406 0.80406
MTA3 NUMB 0.82905 0.82905
MTA3 PLCL2 0.81498 0.81498
MTA3 SLC9A11 0.80318 0.80318
MTA3 STK24-LIKE 0.83162 0.83162
MTA3 TMPRSS4 0.82206 0.82206
MTA3 WDFY2 0.88446 0.88446
MTA3 WNT5B 0.88615 0.88615
MTMR7 PKP2 0.83612 0.83612
MTMR7 PLB1 0.80402 0.80402
MTMR7 PYGO1 0.82921 0.82921
MTMR7 RORA 0.81587 0.81587
MTMR7 SGMS1 0.93408 0.93408
MTR MYCBP2 0.88579 0.88579
MTR PARK2 0.83689 0.83689
MTR PPP2R5A 0.84796 0.84796
MTR SLC9A11 0.83554 0.83554
MTR TMEM182 0.80187 0.80187
MTR WDFY2 0.85019 0.85019
MTR WDR36 0.83802 0.83802
MXRA7 PDHX 0.83722 0.83722
MXRA7 POU2F3 0.81108 0.81108
MXRA7 ST6GALNAC1 0.97878 0.97878
MXRA7 TMEM108 0.90162 0.90162
MYB TMED8 0.81807 0.81807
MYCBP2 N4BP2L2 0.89465 0.89465
MYCBP2 NTRK3 0.87493 0.87493
MYCBP2 PARK2 0.94541 0.94541
MYCBP2 PDLIM5 0.80516 0.80516
MYCBP2 PEX11A 0.85039 0.85039
MYCBP2 PHF11 0.88575 0.88575
MYCBP2 PLEKHA5 0.83739 0.83739
MYCBP2 PRG3 0.81993 0.81993
MYCBP2 PTPRK 0.89899 0.89899
MYCBP2 TLL1 0.91205 0.91205
MYCBP2 TMPRSS4 0.8176 0.8176
MYCBP2 TMX4 0.93334 0.93334
MYCBP2 TNFAIP8 0.82776 0.82776
MYCBP2 TNFRSF1B 0.81532 0.81532
MYCBP2 TOM1L2 0.80989 0.80989
MYCBP2 TSEN54 0.87908 0.87908
MYCBP2 USP25 0.80667 0.80667
MYCBP2 WDR36 0.87402 0.87402
MYH11 NKD2 0.88872 0.88872
MYH11 RAC2 0.84843 0.84843
MYH11 RPL27A 0.82282 0.82282
MYH11 SF3A1 0.85769 0.85769
MYH11 STOX1 0.85367 0.85367
MYH11 TSSC1 0.88635 0.88635
MYH11 USP28 0.87388 0.87388
MYH15 PARL 0.86165 0.86165
MYH15 PIAS4 0.83573 0.83573
MYLIP PFKP 0.81659 0.81659
MYLIP SYK 0.81769 0.81769
MYLIP ZEB2 0.81478 0.81478
MYO16 PAPPA 0.80444 0.80444
MYO16 PCGF1 0.82662 0.82662
MYO16 PHF11 0.80441 0.80441
MYO16 PLEK 0.84436 0.84436
MYO16 PLEKHA3 0.86847 0.86847
MYO16 RIMS3 0.88721 0.88721
MYO16 SRGAP1 0.86038 0.86038
MYO16 YIPF7 0.8859 0.8859
MYO7A NTSR2 0.80127 0.80127
MYO7A UCHL3 0.83409 0.83409
MYO7A yeast 0.84636 0.84636
MYOM2 NALCN 0.8473 0.8473
MYOM2 NDRG3 0.82777 0.82777
MYOM2 OXNAD1 0.82193 0.82193
MYOM2 SRGAP1 0.8101 0.8101
MYOM2 TROAP 0.83182 0.83182
N4BP2L2 PARK2 0.85407 0.85407
N4BP2L2 PEX11A 0.83768 0.83768
N4BP2L2 PHF11 0.93209 0.93209
N4BP2L2 PTPRK 0.81893 0.81893
N4BP2L2 TLL1 0.81114 0.81114
N4BP2L2 TMX4 0.90769 0.90769
N4BP2L2 TSEN54 0.92427 0.92427
N4BP2L2 WDR36 0.80441 0.80441
NALCN PLEKHA3 0.85363 0.85363
NALCN RASGEF1C 0.81189 0.81189
NALCN RYR2 0.81004 0.81004
NALCN SRGAP1 0.8215 0.8215
NCAM1 TRAPPC9 0.84596 0.84596
NCAPG PDGFD 0.93125 0.93125
NCAPG SYCE1 0.82725 0.82725
NCAPG TRIT1 0.85312 0.85312
NCF4 NDUFAF2 0.84094 0.84094
NCOA1 PLEKHG5 0.81586 0.81586
NCOA1 SHISA9 0.85251 0.85251
NCOA2 OPTN 0.81404 0.81404
NCOA2 RHOT1 0.85974 0.85974
NDRG3 NR2C2 0.82502 0.82502
NDRG3 NSFL1C 0.80748 0.80748
NDRG3 OXNAD1 0.88161 0.88161
NDRG3 PARP8 0.8389 0.8389
NDRG3 RAB11FIP3 0.86484 0.86484
NDRG3 SLC12A2 0.84337 0.84337
NDST1 PDE1C 0.81719 0.81719
NDST1 RHCG 0.8259 0.8259
NDST1 RHOT1 0.80981 0.80981
NDST1 USP34 0.84204 0.84204
NDST1 XRCC4 0.8486 0.8486
NDST1 XYLB 0.81579 0.81579
NDUFA10 predicted 0.85654 0.85654
NDUFA10 PYGO1 0.84371 0.84371
NDUFA10 SLC1A4 0.91112 0.91112
NDUFAF2 NUMB 0.81947 0.81947
NDUFAF2 ODZ3 0.80078 0.80078
NDUFAF2 PNMA2 0.86674 0.86674
NDUFAF2 SNAP91 0.87187 0.87187
NDUFAF2 TGFBR3 0.8322 0.8322
NDUFAF2 TMPRSS4 0.83845 0.83845
NDUFAF2 TNFAIP8 0.87895 0.87895
NDUFAF2 XRCC6 0.88512 0.88512
NDUFAF2 ZNF567 0.82557 0.82557
NDUFS4 RBPMS 0.80402 0.80402
NECAB2 NPR3 0.83394 0.83394
NECAB2 PCP4 0.83626 0.83626
NECAB2 PDE11A 0.87844 0.87844
NECAB2 PDGFC 0.81077 0.81077
NECAB2 PDZD2 0.86695 0.86695
NECAB2 PGM2 0.85767 0.85767
NECAB2 PTPRB 0.81037 0.81037
NECAB2 PTPRR 0.83929 0.83929
NECAB2 RUFY1 0.89249 0.89249
NECAB2 SESTD1 0.83064 0.83064
NECAB2 SI 0.84586 0.84586
NECAB2 SLC9A2 0.81442 0.81442
NECAB2 SPATA21 0.86036 0.86036
NECAB2 STMN3 0.82287 0.82287
NECAB2 SYNPO 0.81022 0.81022
NECAB2 TMEM163 0.83918 0.83918
NECAB2 TOP3B 0.85068 0.85068
NECAB2 UGCGL2 0.83865 0.83865
NECAB2 WFDC5 0.81878 0.81878
NEDD4 NLN 0.83877 0.83877
NEDD4 SHOC2 0.83992 0.83992
NEGR1 PLCL2 0.83735 0.83735
NEGR1 PNMA2 0.83216 0.83216
NEGR1 RABGGTB 0.87683 0.87683
NEGR1 RGS7 0.91586 0.91586
NEGR1 STX12 0.8247 0.8247
NEGR1 TNFRSF1B 0.91114 0.91114
NEK11 NPR3 0.81674 0.81674
NEK11 PCP4 0.95038 0.95038
NEK11 PDE11A 0.81945 0.81945
NEK11 PGM2 0.91725 0.91725
NEK11 SESTD1 0.80052 0.80052
NEK11 SI 0.84069 0.84069
NEK11 SLC9A2 0.83241 0.83241
NEK11 UGCGL2 0.80365 0.80365
NEK11 ZC3H6 0.86133 0.86133
NELL2 XRCC4 0.82632 0.82632
NELL2 XRCC5 0.80682 0.80682
NEURL PLCL2 0.88958 0.88958
NEURL PRKD1 0.80211 0.80211
NEURL RABGGTB 0.80948 0.80948
NEURL TMEM16A 0.88393 0.88393
NFATC2 NRXN1 0.82343 0.82343
NFIA PROM2 0.82688 0.82688
NFIA RFWD2 0.81827 0.81827
NFIA TRAPPC3 0.84309 0.84309
NFIA ZNF354A 0.84551 0.84551
NFIB SERGEF 0.80315 0.80315
NFKB1 PDGFD 0.81717 0.81717
NFKB1 PDHX 0.86969 0.86969
NFKB1 PRCP 0.84486 0.84486
NFKB1 SLC25A13 0.86699 0.86699
NFKB1 SLC5A7 0.80325 0.80325
NFKB1 TMEM108 0.84284 0.84284
NFKB1 TNNT1 0.80196 0.80196
NFKB1 ZP2 0.80361 0.80361
NFX1 SOX5 0.80119 0.80119
NFX1 STK38L 0.82618 0.82618
NKAIN2 SLC8A1 0.81821 0.81821
NKAIN2 SPATA21 0.80483 0.80483
NKAIN2 TMEM163 0.85188 0.85188
NKD2 PDLIM5 0.86546 0.86546
NKD2 PPM1F 0.80098 0.80098
NKD2 SF3A1 0.86959 0.86959
NKD2 STOX1 0.82454 0.82454
NKD2 TRAPPC9 0.87133 0.87133
NKD2 UBR1 0.8246 0.8246
NKD2 USP28 0.88267 0.88267
NLGN1 TMPRSS4 0.81782 0.81782
NLN PDGFC 0.80013 0.80013
NLN PLCE1 0.8115 0.8115
NLN PRCP 0.83826 0.83826
NLN SEC14L4 0.84155 0.84155
NLN SPTAN1 0.84837 0.84837
NLN SUFU 0.83295 0.83295
NLN WASF1 0.85371 0.85371
NOL10 PRR5L 0.80797 0.80797
NOL10 PXK 0.83487 0.83487
NOL10 RANBP3 0.83348 0.83348
NOL10 SLC24A3 0.86854 0.86854
NOTCH4 PHTF2 0.82419 0.82419
NOX4 ODZ3 0.93249 0.93249
NOX4 PMEPA1 0.85868 0.85868
NOX4 SLC4A4 0.8888 0.8888
NOX4 SNAP91 0.84501 0.84501
NOX4 STX12 0.8691 0.8691
NOX4 TERT 0.80916 0.80916
NOX4 XRCC6 0.88298 0.88298
NPAL1 PIBF1 0.82743 0.82743
NPAL1 PIWIL3 0.84049 0.84049
NPAL1 PLG 0.8902 0.8902
NPAL1 RIMS3 0.83945 0.83945
NPAL1 SCARF1 0.84461 0.84461
NPAL1 TLL1 0.82082 0.82082
NPAL1 USP25 0.80542 0.80542
NPC1 OSBPL6 0.80838 0.80838
NPC1 PLEKHA3 0.80136 0.80136
NPC1 TROAP 0.80174 0.80174
NPC1 VAT1L 0.85677 0.85677
NPR3 NRXN1 0.82118 0.82118
NPR3 PCP4 0.81589 0.81589
NPR3 PGM2 0.86594 0.86594
NPR3 PTPRB 0.84102 0.84102
NPR3 RAB2A 0.83181 0.83181
NPR3 RBL1 0.85288 0.85288
NPR3 SESTD1 0.89159 0.89159
NPR3 SI 0.85619 0.85619
NPR3 SLC9A2 0.93062 0.93062
NPR3 SPATA21 0.86443 0.86443
NPR3 STMN3 0.91799 0.91799
NPR3 SYNPO 0.82543 0.82543
NPR3 TAF1B 0.8069 0.8069
NPR3 TMC2 0.84581 0.84581
NPR3 UGCGL2 0.89964 0.89964
NPR3 UGP2 0.88867 0.88867
NPR3 WFDC5 0.88005 0.88005
NPR3 XRN2 0.92689 0.92689
NPR3 ZC3H6 0.9369 0.9369
NR2C2 PHACTR1 0.80169 0.80169
NR2C2 PRKCSH 0.86385 0.86385
NR2C2 SLC12A2 0.81452 0.81452
NR2C2 SNX29 0.87994 0.87994
NR2C2 SRGAP1 0.83263 0.83263
NR2C2 TBX5 0.86555 0.86555
NR2C2 TMED8 0.80576 0.80576
NRG3 PNMA2 0.82888 0.82888
NRG3 TNFAIP8 0.84689 0.84689
NRXN1 PDE11A 0.86939 0.86939
NRXN1 PTPRB 0.932 0.932
NRXN1 PTPRR 0.83177 0.83177
NRXN1 RBMS3 0.93042 0.93042
NRXN1 RUFY1 0.81657 0.81657
NRXN1 SLC5A9 0.81037 0.81037
NRXN1 SLC9A2 0.91134 0.91134
NRXN1 UPK1B 0.86188 0.86188
NRXN1 XPOT 0.85208 0.85208
NRXN1 ZC3H15 0.83114 0.83114
NRXN1 ZC3H6 0.84081 0.84081
NRXN3 PCSK5 0.87069 0.87069
NRXN3 PRKCH 0.82723 0.82723
NRXN3 TBCD 0.81342 0.81342
NRXN3 TM 0.82824 0.82824
NSFL1C PARP8 0.92499 0.92499
NSFL1C SPTLC2 0.85386 0.85386
NTF3 NXPH2 0.83383 0.83383
NTF3 PCDHGA1 0.84319 0.84319
NTF3 PCDHGA7 0.84319 0.84319
NTF3 PFKP 0.8839 0.8839
NTF3 PXK 0.81256 0.81256
NTF3 RHOT1 0.8225 0.8225
NTF3 SLC5A7 0.84987 0.84987
NTF3 WBSCR17 0.80135 0.80135
NTF3 WWOX 0.91403 0.91403
NTF3 XYLB 0.81997 0.81997
NTF3 ZNF521 0.8673 0.8673
NTRK3 NUMB 0.821 0.821
NTRK3 PLXNA2 0.87222 0.87222
NTRK3 PNMA2 0.81582 0.81582
NTRK3 PTPRG 0.80341 0.80341
NTRK3 TMPRSS4 0.80132 0.80132
NTRK3 TMX4 0.8595 0.8595
NTRK3 TNFAIP8 0.88149 0.88149
NTRK3 TNFRSF1B 0.82084 0.82084
NTRK3 WNT5B 0.81839 0.81839
NTRK3 ZNF295 0.83696 0.83696
NTSR2 PRUNE2 0.87284 0.87284
NTSR2 UCHL3 0.84306 0.84306
NUMB OLAH 0.80259 0.80259
NUMB OSBP2 0.8818 0.8818
NUMB PLEKHA5 0.81017 0.81017
NUMB TACR3 0.81216 0.81216
NUMB TMPRSS4 0.87465 0.87465
NUMB WDFY2 0.83532 0.83532
NUMB WNT5B 0.928 0.928
NXPH1 ODZ3 0.80009 0.80009
NXPH1 POLR3A 0.83063 0.83063
NXPH1 PRKG1 0.89858 0.89858
NXPH1 SNAP91 0.85069 0.85069
NXPH1 XRCC6 0.80707 0.80707
NXPH2 OPTN 0.85173 0.85173
NXPH2 PFKP 0.87191 0.87191
NXPH2 PXK 0.84601 0.84601
NXPH2 RORA 0.8266 0.8266
NXPH2 SPTLC2 0.8294 0.8294
NXPH2 TMEM90B 0.82807 0.82807
NXPH2 WWOX 0.89372 0.89372
OAS2 PAPPA 0.84962 0.84962
OAS2 PDE10A 0.80656 0.80656
OAS2 PIAS4 0.86243 0.86243
OAS2 PIWIL3 0.85105 0.85105
OAS2 PLEK 0.87857 0.87857
OAS2 PPM1F 0.81841 0.81841
OAS2 PSD4 0.87864 0.87864
OAS2 RIMS3 0.88964 0.88964
OAS2 SAMD12 0.84904 0.84904
OAS2 SRGAP1 0.93298 0.93298
OAS2 TBX5 0.81127 0.81127
OAS2 TXNL1 0.85266 0.85266
ODZ3 PLCL2 0.87061 0.87061
ODZ3 PMEPA1 0.84326 0.84326
ODZ3 PNMA2 0.80681 0.80681
ODZ3 PPAN-P2RY11 0.86126 0.86126
ODZ3 SLC4A4 0.83235 0.83235
ODZ3 SNAP91 0.88456 0.88456
ODZ3 STX12 0.84693 0.84693
ODZ3 TNFAIP8 0.80073 0.80073
ODZ3 TRPV4 0.87508 0.87508
ODZ3 XRCC6 0.86329 0.86329
OLAH PLEKHA5 0.8623 0.8623
OLAH SCARF1 0.8097 0.8097
OLAH TMPRSS4 0.82558 0.82558
OLAH UBR1 0.81263 0.81263
OLAH WDFY2 0.87768 0.87768
OPTN PARP8 0.80302 0.80302
OPTN PFKP 0.88735 0.88735
OPTN PKM2 0.80068 0.80068
OPTN PRKCQ 0.85663 0.85663
OPTN RANBP3 0.84342 0.84342
OPTN RHOT1 0.82739 0.82739
OPTN WWOX 0.84069 0.84069
OSBP2 STXBP5L 0.80065 0.80065
OSBP2 SYPL1 0.84337 0.84337
OSBP2 WNT5B 0.86757 0.86757
OSBP2 ZNF295 0.80227 0.80227
OSBPL6 PLEKHA3 0.81425 0.81425
OSTF1 PALLD 0.82569 0.82569
OSTF1 PAX8 0.81908 0.81908
OSTF1 RTN4IP1 0.86373 0.86373
OSTF1 SECISBP2 0.87053 0.87053
OSTF1 SGTB 0.86322 0.86322
OSTF1 SIX3 0.84717 0.84717
OSTF1 SUFU 0.89423 0.89423
OSTF1 TPP2 0.81581 0.81581
OSTF1 WBSCR22 0.84063 0.84063
OXNAD1 PLEKHA3 0.82802 0.82802
OXNAD1 RAB11FIP3 0.83376 0.83376
OXNAD1 SLC12A2 0.8167 0.8167
OXNAD1 YIPF7 0.87149 0.87149
OXSR1 PRPF40B 0.84654 0.84654
OXSR1 ZNF264 0.82287 0.82287
OXSR1 ZNF75A 0.81823 0.81823
P4HA2 PLCL2 0.81543 0.81543
P4HA2 PLEKHA5 0.82255 0.82255
P4HA2 RPS6KC1 0.8238 0.8238
P4HA2 SCARF1 0.81508 0.81508
P4HA2 SCHIP1 0.80179 0.80179
P4HA2 SPG7 0.86309 0.86309
P4HA2 TMPRSS4 0.81247 0.81247
P4HA2 TOM1L2 0.80786 0.80786
PAFAH1B2 PTPRM 0.8479 0.8479
PAFAH1B2 TPST1 0.80034 0.80034
PALLD RTN4IP1 0.81754 0.81754
PALLD SECISBP2 0.80064 0.80064
PALLD SGTB 0.85388 0.85388
PALLD SIX3 0.857 0.857
PAPPA PDE10A 0.84837 0.84837
PAPPA PGCP 0.80625 0.80625
PAPPA PHF11 0.82364 0.82364
PAPPA PIWIL3 0.85785 0.85785
PAPPA PLEK 0.8182 0.8182
PAPPA PSD4 0.89049 0.89049
PAPPA RIMS3 0.88128 0.88128
PAPPA SAMD12 0.89877 0.89877
PAPPA SRGAP1 0.87864 0.87864
PAPPA TBX5 0.81997 0.81997
PAPPA TCF7L2 0.8099 0.8099
PAPPA TXNL1 0.85601 0.85601
PAPPA YIPF7 0.86136 0.86136
PARD3 PFKP 0.81172 0.81172
PARD3 RASA2 0.8074 0.8074
PARD3 RBL2 0.83036 0.83036
PARD3 SERGEF 0.84754 0.84754
PARD3 ZEB2 0.81543 0.81543
PARK2 PDE3A 0.81012 0.81012
PARK2 PDLIM5 0.86933 0.86933
PARK2 PEX11A 0.80013 0.80013
PARK2 PHF11 0.89005 0.89005
PARK2 PIWIL3 0.8184 0.8184
PARK2 PLEKHA5 0.81755 0.81755
PARK2 PRG3 0.87142 0.87142
PARK2 PSD4 0.81724 0.81724
PARK2 PTPRK 0.93897 0.93897
PARK2 RPS6KC1 0.82983 0.82983
PARK2 SCARF1 0.83211 0.83211
PARK2 SCHIP1 0.88473 0.88473
PARK2 SPG7 0.86949 0.86949
PARK2 SRPK2 0.81392 0.81392
PARK2 STOX1 0.81354 0.81354
PARK2 TESK2 0.87666 0.87666
PARK2 TLL1 0.91717 0.91717
PARK2 TMEM182 0.80341 0.80341
PARK2 TMPRSS4 0.80106 0.80106
PARK2 TMX4 0.87738 0.87738
PARK2 TNFRSF1B 0.82102 0.82102
PARK2 TOM1L2 0.81451 0.81451
PARK2 TSEN54 0.84824 0.84824
PARK2 WDR36 0.84552 0.84552
PARL UNC45B 0.81113 0.81113
PARP6 PRR5L 0.86572 0.86572
PARP8 SPTLC2 0.82738 0.82738
PARP8 WWOX 0.82685 0.82685
PAX8 RAB6B 0.9124 0.9124
PAX8 SH3MD4 0.80657 0.80657
PAX8 SIX3 0.82052 0.82052
PAX8 SLC2A13 0.8255 0.8255
PAX8 SUFU 0.81244 0.81244
PBX1 PRICKLE1 0.85887 0.85887
PBX1 SEM3C 0.86109 0.86109
PCAF SH3D19 0.83279 0.83279
PCAF UHRF2 0.95074 0.95074
PCAF WDFY2 0.88645 0.88645
PCCA TMEM182 0.92837 0.92837
PCDH24 PLCB1 0.81287 0.81287
PCDH24 PLTP 0.80145 0.80145
PCDH24 SEMA3E 0.84536 0.84536
PCDH7 SECISBP2 0.86825 0.86825
PCDH7 SGTB 0.94704 0.94704
PCDH7 SI 0.83539 0.83539
PCDH7 STMN3 0.80229 0.80229
PCDH7 SUFU 0.82197 0.82197
PCDH7 TMEM163 0.82327 0.82327
PCDH7 TMEM66 0.88264 0.88264
PCDH7 UGCGL2 0.84844 0.84844
PCDHGA1 PCDHGA7 1 1
PCDHGA1 SLC5A7 0.82302 0.82302
PCDHGA1 SPTLC2 0.82502 0.82502
PCDHGA1 STON2 0.83057 0.83057
PCDHGA1 THBS1 0.80303 0.80303
PCDHGA1 ZNF304 0.80143 0.80143
PCDHGA7 SLC5A7 0.82302 0.82302
PCDHGA7 SPTLC2 0.82502 0.82502
PCDHGA7 STON2 0.83057 0.83057
PCDHGA7 THBS1 0.80303 0.80303
PCDHGA7 ZNF304 0.80143 0.80143
PCGF1 RIMS3 0.84147 0.84147
PCGF1 SRGAP1 0.86889 0.86889
PCGF1 TBX5 0.80627 0.80627
PCP4 PDE11A 0.89967 0.89967
PCP4 PGM2 0.93342 0.93342
PCP4 SESTD1 0.84795 0.84795
PCP4 SI 0.87486 0.87486
PCP4 SLC9A2 0.86323 0.86323
PCP4 SPATA21 0.81271 0.81271
PCP4 UGCGL2 0.82812 0.82812
PCP4 ZC3H6 0.87342 0.87342
PCSK5 SH3RF2 0.82039 0.82039
PCSK5 SIX3 0.81386 0.81386
PCSK5 THBS1 0.91434 0.91434
PCSK5 WBSCR22 0.8866 0.8866
PCSK6 PEX5L 0.80142 0.80142
PCSK6 PLCB1 0.84405 0.84405
PCSK6 RTF1 0.9299 0.9299
PCSK6 SNX18 0.83087 0.83087
PDE10A PDLIM5 0.86959 0.86959
PDE10A PGCP 0.80662 0.80662
PDE10A PIWIL3 0.81814 0.81814
PDE10A PLEK 0.82963 0.82963
PDE10A PLEKHA3 0.80104 0.80104
PDE10A PPM1F 0.89282 0.89282
PDE10A PRG3 0.80349 0.80349
PDE10A PSD4 0.84134 0.84134
PDE10A SRGAP1 0.8495 0.8495
PDE10A TESK2 0.81536 0.81536
PDE10A TLL1 0.83385 0.83385
PDE10A TXNL1 0.91322 0.91322
PDE11A PGM2 0.88264 0.88264
PDE11A PTPRB 0.83635 0.83635
PDE11A PTPRR 0.80719 0.80719
PDE11A RAB33B 0.81129 0.81129
PDE11A RUFY1 0.83406 0.83406
PDE11A SESTD1 0.87288 0.87288
PDE11A SI 0.89216 0.89216
PDE11A SLC5A9 0.8117 0.8117
PDE11A SLC9A2 0.8633 0.8633
PDE11A SPATA21 0.80326 0.80326
PDE11A UGCGL2 0.83203 0.83203
PDE11A UHRF1BP1L 0.82415 0.82415
PDE11A ZC3H15 0.83345 0.83345
PDE11A ZC3H6 0.8224 0.8224
PDE1A SLIT2 0.88722 0.88722
PDE1A XPOT 0.8115 0.8115
PDE1A ZC3H15 0.95242 0.95242
PDE1C PDGFRB 0.80775 0.80775
PDE1C RGS10 0.84959 0.84959
PDE1C RHCG 0.82197 0.82197
PDE1C SH3RF2 0.88011 0.88011
PDE1C USP34 0.86653 0.86653
PDE1C XRCC4 0.86051 0.86051
PDE1C XRCC5 0.85363 0.85363
PDE1C XYLB 0.85188 0.85188
PDE3A PEX11A 0.89005 0.89005
PDE3A PGCP 0.80758 0.80758
PDE3A PPM1F 0.80296 0.80296
PDE3A PRG3 0.90423 0.90423
PDE3A PTPRK 0.84631 0.84631
PDE3A TCF7L2 0.81746 0.81746
PDE3A TLL1 0.84714 0.84714
PDE3A TRAPPC9 0.8441 0.8441
PDE3A TXNL1 0.85143 0.85143
PDE3B RAB12 0.81627 0.81627
PDE3B RBPMS 0.81881 0.81881
PDGFC PDZD2 0.81603 0.81603
PDGFC RAB2A 0.85771 0.85771
PDGFC RBL1 0.85323 0.85323
PDGFC RFC5 0.91122 0.91122
PDGFC SPATA21 0.81445 0.81445
PDGFC STMN3 0.83521 0.83521
PDGFC TOP3B 0.84232 0.84232
PDGFC UGCGL2 0.84462 0.84462
PDGFC WFDC5 0.83693 0.83693
PDGFD SLC2A13 0.8014 0.8014
PDGFD SYCE1 0.89065 0.89065
PDGFD TRIT1 0.89578 0.89578
PDGFD ZP2 0.80882 0.80882
PDGFRB WBSCR22 0.84216 0.84216
PDHX PLB1 0.82938 0.82938
PDHX POU2F3 0.85057 0.85057
PDHX PXK 0.83269 0.83269
PDHX SLC5A7 0.84175 0.84175
PDHX ST6GALNAC1 0.83962 0.83962
PDHX TMEM108 0.90663 0.90663
PDHX UBE4A 0.84711 0.84711
PDHX ZP2 0.80727 0.80727
PDLIM5 PIAS4 0.85358 0.85358
PDLIM5 PLEKHA5 0.84818 0.84818
PDLIM5 PPM1F 0.90815 0.90815
PDLIM5 PRG3 0.81897 0.81897
PDLIM5 PSD4 0.82974 0.82974
PDLIM5 PTPRK 0.85651 0.85651
PDLIM5 SF3A1 0.82005 0.82005
PDLIM5 TESK2 0.81908 0.81908
PDLIM5 TLL1 0.84107 0.84107
PDLIM5 TOM1L2 0.81263 0.81263
PDLIM5 TRAPPC9 0.81847 0.81847
PDLIM5 TXNL1 0.88117 0.88117
PDLIM5 UBR1 0.82733 0.82733
PDPN SLC9A11 0.84119 0.84119
PDPN TMEM16A 0.82995 0.82995
PDZD2 PLCE1 0.8356 0.8356
PDZD2 PRCP 0.83882 0.83882
PDZD2 PTPRR 0.8626 0.8626
PDZD2 SORBS1 0.85224 0.85224
PDZD2 SPATA21 0.80684 0.80684
PDZD2 TOP3B 0.86827 0.86827
PDZD2 WFDC5 0.823 0.823
PEA15 SLIT2 0.90621 0.90621
PEX11A PGCP 0.80658 0.80658
PEX11A PRG3 0.88681 0.88681
PEX11A PTPRK 0.86929 0.86929
PEX11A TLL1 0.82428 0.82428
PEX11A TMX4 0.81067 0.81067
PEX11A TSEN54 0.80506 0.80506
PEX5L PLCB1 0.8044 0.8044
PEX5L TTC29 0.82277 0.82277
PFKP PXK 0.89163 0.89163
PFKP RHOT1 0.86148 0.86148
PFKP RORA 0.8316 0.8316
PFKP SLC24A3 0.80176 0.80176
PFKP SLC5A7 0.80432 0.80432
PFKP WWOX 0.92066 0.92066
PFKP XRCC4 0.90005 0.90005
PFKP ZEB2 0.80942 0.80942
PFKP ZNF521 0.831 0.831
PGCP PHF11 0.80967 0.80967
PGCP PPP1R14C 0.80916 0.80916
PGCP PTPRK 0.84596 0.84596
PGCP TLL1 0.80414 0.80414
PGM2 RAB2A 0.80792 0.80792
PGM2 SESTD1 0.86458 0.86458
PGM2 SI 0.8887 0.8887
PGM2 SLC9A2 0.90124 0.90124
PGM2 SPATA21 0.92275 0.92275
PGM2 UGCGL2 0.86063 0.86063
PGM2 UGP2 0.86221 0.86221
PGM2 UHRF1BP1L 0.80012 0.80012
PGM2 ZC3H6 0.8992 0.8992
PHF11 PLEK 0.83134 0.83134
PHF11 PTPRK 0.81397 0.81397
PHF11 RIMS3 0.8286 0.8286
PHF11 SFXN3 0.82951 0.82951
PHF11 SLC9A4 0.80842 0.80842
PHF11 TLL1 0.91401 0.91401
PHF11 TMX4 0.94612 0.94612
PHF21A SUMF2 0.81753 0.81753
PHF21A TMUB2 0.80187 0.80187
PHTF2 RAB33B 0.84652 0.84652
PHTF2 RGS6 0.80127 0.80127
PHTF2 SECISBP2 0.83337 0.83337
PHTF2 TMEM66 0.83738 0.83738
PIAS4 PIWIL3 0.82734 0.82734
PIAS4 PLEK 0.83029 0.83029
PIAS4 PLEKHA5 0.81805 0.81805
PIAS4 PPM1F 0.8783 0.8783
PIAS4 PRKCSH 0.83112 0.83112
PIAS4 PSD4 0.85876 0.85876
PIAS4 RIMS3 0.86575 0.86575
PIAS4 SCARF1 0.82145 0.82145
PIAS4 SF3A1 0.84486 0.84486
PIAS4 SRGAP1 0.86814 0.86814
PIAS4 TLL1 0.82545 0.82545
PIAS4 TOM1L2 0.83785 0.83785
PIAS4 TRAPPC9 0.85152 0.85152
PIAS4 TXNL1 0.89654 0.89654
PIAS4 WHITE 0.87132 0.87132
PIBF1 PLEKHA5 0.8797 0.8797
PIBF1 SCARF1 0.87547 0.87547
PIBF1 SRPK2 0.92388 0.92388
PIBF1 TOM1L2 0.86492 0.86492
PIBF1 UNC45B 0.82669 0.82669
PIBF1 USP25 0.94931 0.94931
PIGU SLC25A26 0.81121 0.81121
PIP5K1B RAB18 0.81556 0.81556
PIWIL3 PLEK 0.81358 0.81358
PIWIL3 PLG 0.84067 0.84067
PIWIL3 PPM1F 0.86606 0.86606
PIWIL3 PSD4 0.92382 0.92382
PIWIL3 RIMS3 0.82755 0.82755
PIWIL3 SF3A1 0.80062 0.80062
PIWIL3 SGSM1 0.87935 0.87935
PIWIL3 SRGAP1 0.81074 0.81074
PIWIL3 TBC1D1 0.82819 0.82819
PIWIL3 TCF7L2 0.81927 0.81927
PIWIL3 TLL1 0.84049 0.84049
PIWIL3 TXNL1 0.81862 0.81862
PKM2 VTCN1 0.91001 0.91001
PKP2 yeast 0.82418 0.82418
PLA2G4A PLXNA2 0.91939 0.91939
PLA2G4A PPP2R5A 0.84249 0.84249
PLA2G4A SLCO3A1 0.88931 0.88931
PLA2G4A TMPRSS4 0.81841 0.81841
PLA2G4A TMX4 0.80138 0.80138
PLA2G4A USP28 0.83934 0.83934
PLB1 RCL1 0.85117 0.85117
PLB1 SGMS1 0.8907 0.8907
PLB1 TMEM108 0.84085 0.84085
PLB1 XRCC5 0.8006 0.8006
PLCB1 SEMA3E 0.83587 0.83587
PLCB4 POU6F2 0.82013 0.82013
PLCE1 PRCP 0.82917 0.82917
PLCE1 SCPEP1 0.82828 0.82828
PLCE1 SORBS1 0.87483 0.87483
PLCE1 TRIT1 0.82858 0.82858
PLCE1 WASF1 0.80558 0.80558
PLCE1 ZP2 0.80256 0.80256
PLCL2 PPAN-P2RY11 0.80912 0.80912
PLCL2 RABGGTB 0.8967 0.8967
PLCL2 SH3D19 0.81362 0.81362
PLCL2 SLC9A11 0.80253 0.80253
PLCL2 SNAP91 0.82563 0.82563
PLCL2 TMPRSS4 0.84561 0.84561
PLCL2 TNFRSF1B 0.81992 0.81992
PLCL2 TSSC1 0.86446 0.86446
PLCL2 WNT5B 0.84904 0.84904
PLEK PLEKHA3 0.8331 0.8331
PLEK PSD4 0.86973 0.86973
PLEK RIMS3 0.89177 0.89177
PLEK SAMD12 0.83129 0.83129
PLEK SRGAP1 0.88667 0.88667
PLEK TBX5 0.90014 0.90014
PLEKHA3 SRGAP1 0.91357 0.91357
PLEKHA3 SSFA2 0.81077 0.81077
PLEKHA3 YIPF7 0.80864 0.80864
PLEKHA5 RAI1 0.92894 0.92894
PLEKHA5 SCARF1 0.8889 0.8889
PLEKHA5 SPG7 0.80003 0.80003
PLEKHA5 SRPK2 0.8124 0.8124
PLEKHA5 SYPL1 0.8395 0.8395
PLEKHA5 TLL1 0.84064 0.84064
PLEKHA5 TMPRSS4 0.86545 0.86545
PLEKHA5 TOM1L2 0.97182 0.97182
PLEKHA5 UBR1 0.80342 0.80342
PLEKHA5 UNC45B 0.85353 0.85353
PLEKHA5 USP25 0.9102 0.9102
PLEKHA5 WNT5B 0.84088 0.84088
PLTP TACR3 0.80358 0.80358
PLTP WNT5B 0.80913 0.80913
PLXNA2 PPP2R5A 0.879 0.879
PLXNA2 SLCO3A1 0.84885 0.84885
PLXNA2 TMPRSS4 0.83786 0.83786
PLXNA2 USP28 0.86234 0.86234
PLXNA2 ZNF295 0.80983 0.80983
PMEPA1 SLC4A4 0.87592 0.87592
PMEPA1 SRD5A3 0.8066 0.8066
PMEPA1 SUCLA2 0.80381 0.80381
PMEPA1 TERT 0.80232 0.80232
PMEPA1 TMC2 0.83719 0.83719
PMEPA1 ZSWIM3 0.83636 0.83636
PNMA2 RGS7 0.84873 0.84873
PNMA2 SNAP91 0.80663 0.80663
PNMA2 TNFAIP8 0.82815 0.82815
PNMA2 TNFRSF1B 0.85883 0.85883
POLR3A PRKG1 0.85999 0.85999
POU2F3 ST6GALNAC1 0.85729 0.85729
PPAN-P2RY11 RERG 0.83069 0.83069
PPAN-P2RY11 STX8 0.80468 0.80468
PPAN-P2RY11 TRPV4 0.91133 0.91133
PPAN-P2RY11 TSSC1 0.83594 0.83594
PPM1F PSD4 0.81515 0.81515
PPM1F SF3A1 0.84272 0.84272
PPM1F SGSM1 0.81976 0.81976
PPM1F SRGAP1 0.80322 0.80322
PPM1F STOX1 0.84432 0.84432
PPM1F TLL1 0.85823 0.85823
PPM1F TXNL1 0.90612 0.90612
PPP2R5A SLCO3A1 0.85022 0.85022
PPP2R5A TMEM206 0.8829 0.8829
PPP2R5A TMPRSS4 0.81369 0.81369
PPP2R5A USP28 0.8039 0.8039
PPP2R5A WNT5B 0.85734 0.85734
PRCP RGSL2 0.80391 0.80391
PRCP SEC14L4 0.81689 0.81689
PRCP SUFU 0.81408 0.81408
PRCP THBS1 0.8177 0.8177
PRCP TOP3B 0.85545 0.85545
PRCP UBE4A 0.80908 0.80908
PRCP UHRF1BP1L 0.84347 0.84347
PRDM10 RGS10 0.83802 0.83802
PRDM10 SERPINE2 0.85223 0.85223
PRDM10 SLC5A11 0.83559 0.83559
PRDM10 SLC9A4 0.80039 0.80039
PRDM10 TROAP 0.8896 0.8896
PRDM10 YIPF7 0.83984 0.83984
predicted PRLR 0.82368 0.82368
PRG3 PTPRK 0.86831 0.86831
PRG3 TESK2 0.85596 0.85596
PRG3 TLL1 0.86385 0.86385
PRG3 TRAPPC9 0.80776 0.80776
PRG3 TXNL1 0.80496 0.80496
PRKCB SERPINE2 0.80016 0.80016
PRKCB SLC5A11 0.81317 0.81317
PRKCB TROAP 0.82267 0.82267
PRKCB XRCC5 0.81987 0.81987
PRKCG TNNT1 0.81718 0.81718
PRKCG ZNF521 0.90766 0.90766
PRKCH SERGEF 0.80753 0.80753
PRKCH SORCS1 0.83613 0.83613
PRKCH TNNT1 0.88587 0.88587
PRKCH WBSCR17 0.92292 0.92292
PRKCQ PTPN9 0.86666 0.86666
PRKCSH SRGAP1 0.81365 0.81365
PRKCSH TMED10 0.86643 0.86643
PRKCSH TMED8 0.82545 0.82545
PRKCSH WHITE 0.80079 0.80079
PRKD1 RAE1 0.85374 0.85374
PRKG1 TGFBR3 0.82899 0.82899
PRLR RTN4IP1 0.80933 0.80933
PRLR SI 0.86955 0.86955
PRLR SYNPO 0.82617 0.82617
PRLR UHRF1BP1L 0.89652 0.89652
PROM2 PTPRO 0.85284 0.85284
PROM2 RFWD2 0.90547 0.90547
PROM2 RGSL2 0.80319 0.80319
PROM2 SORBS1 0.89561 0.89561
PROM2 TRIT1 0.84641 0.84641
PROM2 ZNF354A 0.84033 0.84033
PROM2 ZP2 0.82238 0.82238
PRPF40B PTPRZ1 0.85042 0.85042
PRPF40B SAMD12 0.82172 0.82172
PRPF40B ZNF264 0.88871 0.88871
PRR5L PYGO1 0.86559 0.86559
PRR5L SLC24A3 0.81654 0.81654
PRUNE2 SORBS1 0.81647 0.81647
PSD4 RIMS3 0.8528 0.8528
PSD4 SAMD12 0.82019 0.82019
PSD4 SGSM1 0.81739 0.81739
PSD4 SPG7 0.84572 0.84572
PSD4 SRGAP1 0.84004 0.84004
PSD4 TBX5 0.8968 0.8968
PSD4 TESK2 0.80692 0.80692
PSD4 TXNL1 0.82877 0.82877
PSD4 WHITE 0.82724 0.82724
PTPN13 RGSL2 0.81978 0.81978
PTPN13 SEC14L4 0.83255 0.83255
PTPN13 SLC9A9 0.82239 0.82239
PTPN13 TMEM108 0.85665 0.85665
PTPN13 TNNT1 0.80953 0.80953
PTPN13 UBE4A 0.90641 0.90641
PTPN9 RANBP3 0.81698 0.81698
PTPN9 TBC1D4 0.82474 0.82474
PTPN9 TMEM90B 0.898 0.898
PTPRB PTPRR 0.92345 0.92345
PTPRB RBBP9 0.81693 0.81693
PTPRB RBMS3 0.85585 0.85585
PTPRB RUFY1 0.80972 0.80972
PTPRB SLC9A2 0.88601 0.88601
PTPRB XRN2 0.81432 0.81432
PTPRB ZC3H15 0.80612 0.80612
PTPRB ZC3H6 0.80917 0.80917
PTPRG ZNF264 0.87727 0.87727
PTPRK TESK2 0.88531 0.88531
PTPRK TLL1 0.8684 0.8684
PTPRK TSEN54 0.84792 0.84792
PTPRM TMED10 0.85908 0.85908
PTPRM TPST1 0.81905 0.81905
PTPRO PYGO1 0.80668 0.80668
PTPRO USP48 0.83534 0.83534
PTPRO WASF1 0.83695 0.83695
PTPRR RGSL2 0.89406 0.89406
PTPRR SLC9A2 0.80306 0.80306
PTPRR TM4SF1 0.81535 0.81535
PTPRR TOP3B 0.89039 0.89039
PTPRR WFDC5 0.82453 0.82453
PTPRZ1 TTC29 0.85985 0.85985
PTPRZ1 ZNF264 0.88567 0.88567
PUS7 RINT1 1 1
PUS7 VTCN1 0.83559 0.83559
PXK SLC35B1 0.80664 0.80664
PXK SLC5A7 0.81274 0.81274
PXK WWOX 0.82631 0.82631
PXK XRCC4 0.84355 0.84355
PYGO1 SLC1A4 0.85493 0.85493
PYGO1 SLC24A3 0.83302 0.83302
PYGO1 SPTLC2 0.88893 0.88893
PYGO1 SYK 0.82343 0.82343
PYGO1 USP48 0.81213 0.81213
PYGO1 ZP2 0.80619 0.80619
RAB11FIP3 RASA2 0.81904 0.81904
RAB11FIP3 TM 0.88098 0.88098
RAB11FIP3 USP34 0.80242 0.80242
RAB12 RPL27A 0.83949 0.83949
RAB12 TMEM206 0.81021 0.81021
RAB12 TMUB2 0.87056 0.87056
RAB12 TPST1 0.90737 0.90737
RAB12 VSIG2 0.8405 0.8405
RAB18 RAB2A 0.88589 0.88589
RAB18 SPATA21 0.81495 0.81495
RAB2A RAB33B 0.81149 0.81149
RAB2A RBL1 0.84129 0.84129
RAB2A RFC5 0.86287 0.86287
RAB2A SESTD1 0.81498 0.81498
RAB2A SPATA21 0.88204 0.88204
RAB2A STMN3 0.86976 0.86976
RAB2A UGCGL2 0.93928 0.93928
RAB2A UGP2 0.81518 0.81518
RAB6B SGTB 0.82562 0.82562
RAB6B SIX3 0.86043 0.86043
RAB6B SLC2A13 0.90698 0.90698
RAB6B SUFU 0.83069 0.83069
RABGGTB SLC9A11 0.85793 0.85793
RABGGTB TMEM16A 0.80705 0.80705
RABGGTB TNFRSF1B 0.93777 0.93777
RABGGTB WNT5B 0.82382 0.82382
RAC2 USP28 0.80374 0.80374
RAD23A SUCLG1 0.85001 0.85001
RAD23A WASF1 0.80022 0.80022
RAD51L1 RBPMS 0.80093 0.80093
RAD51L1 TMED10 0.89255 0.89255
RAI1 SCARF1 0.80393 0.80393
RAI1 SPG7 0.81933 0.81933
RAI1 TOM1L2 0.9666 0.9666
RAI1 USP25 0.83077 0.83077
RANBP3 RORA 0.80154 0.80154
RANBP3 SLC24A3 0.88884 0.88884
RANBP3 TMEM110 0.8399 0.8399
RANBP3 XRCC4 0.84025 0.84025
RASA2 SLC5A7 0.80888 0.80888
RASGEF1C RECK 0.80756 0.80756
RASGEF1C SNX29 0.87685 0.87685
RASGEF1C TMED8 0.82394 0.82394
RASSF2 SBF2 0.82819 0.82819
RASSF2 SEM3C 0.8236 0.8236
RASSF2 SLC9A11 0.83914 0.83914
RASSF2 TMEM16A 0.8553 0.8553
RBBP9 SHISA2 0.80969 0.80969
RBBP9 UGP2 0.86638 0.86638
RBL1 RFC5 0.80988 0.80988
RBL1 SESTD1 0.82844 0.82844
RBL1 STMN3 0.93099 0.93099
RBL1 SYNPO 0.85383 0.85383
RBL1 TAF1B 0.80816 0.80816
RBL1 TMC2 0.93009 0.93009
RBL1 UGCGL2 0.90649 0.90649
RBL1 WFDC5 0.90468 0.90468
RBL1 XRN2 0.84442 0.84442
RBMS3 SLC9A2 0.80011 0.80011
RBMS3 UPK1B 0.8716 0.8716
RBMS3 XPOT 0.81055 0.81055
RBPMS TMED10 0.83313 0.83313
RBPMS TMUB2 0.80222 0.80222
RCL1 XRCC5 0.82376 0.82376
RECK SGSM1 0.85318 0.85318
RECK SPAG17 0.80084 0.80084
RECK STAMBP 0.85367 0.85367
RECK STOX1 0.86175 0.86175
RECK TCF7L2 0.87668 0.87668
RECK TMEM182 0.84275 0.84275
RECK TTLL5 0.88839 0.88839
RECQL SYT10 0.81288 0.81288
REEP1 ROCK2 0.89113 0.89113
RERG TNS1 0.84264 0.84264
RFC5 STMN3 0.81149 0.81149
RFWD2 SORBS1 0.80662 0.80662
RFWD2 TRAPPC3 0.82071 0.82071
RGS10 SERPINE2 0.82174 0.82174
RGS10 SH3RF2 0.88222 0.88222
RGS10 SLC5A11 0.85974 0.85974
RGS10 XYLB 0.81036 0.81036
RGS7 SLC6A9 0.86672 0.86672
RGS7 TNFRSF1B 0.86953 0.86953
RGSL2 SLC5A9 0.85098 0.85098
RGSL2 UHRF1BP1L 0.82117 0.82117
RHCG RHOT1 0.89899 0.89899
RHCG RORA 0.81802 0.81802
RHCG SH3RF2 0.80737 0.80737
RHCG TMEM110 0.82676 0.82676
RHCG WWOX 0.82601 0.82601
RHCG XRCC4 0.9408 0.9408
RHCG ZEB2 0.85078 0.85078
RHOBTB1 SRPK2 0.80904 0.80904
RHOBTB1 STK24-LIKE 0.84245 0.84245
RHOBTB1 WDR36 0.92738 0.92738
RHOT1 TNNT1 0.81701 0.81701
RHOT1 WWOX 0.88096 0.88096
RHOT1 XRCC4 0.86635 0.86635
RHOT1 ZEB2 0.83635 0.83635
RHOT1 ZNF521 0.88901 0.88901
RICTOR TAF1B 0.82218 0.82218
RIMS3 SAMD12 0.88876 0.88876
RIMS3 SCARF1 0.80917 0.80917
RIMS3 SPG7 0.80299 0.80299
RIMS3 SRGAP1 0.90099 0.90099
RIMS3 TBX5 0.82365 0.82365
RIMS3 TLL1 0.83107 0.83107
RIMS3 TXNL1 0.85452 0.85452
RIMS3 YIPF7 0.82515 0.82515
RINT1 VTCN1 0.83559 0.83559
RORA SGMS1 0.87959 0.87959
RORA TMEM90B 0.84049 0.84049
RORA USP34 0.80247 0.80247
RORA WWOX 0.84394 0.84394
RORA XRCC4 0.81022 0.81022
RORA ZNF304 0.90042 0.90042
RPL27A SF3A1 0.84445 0.84445
RPL27A TMEM206 0.88858 0.88858
RPL27A TSSC1 0.81782 0.81782
RPL27A UBR1 0.8209 0.8209
Rpl3 SUMF2 0.81965 0.81965
Rpl3 TMUB2 0.81007 0.81007
Rpl3 TNS1 0.8736 0.8736
Rpl3 UROS 0.90088 0.90088
RPS6KC1 SAMD12 0.80207 0.80207
RPS6KC1 SCHIP1 0.93101 0.93101
RPS6KC1 SPG7 0.89569 0.89569
RPS6KC1 TESK2 0.8151 0.8151
RTF1 SDK1 0.82077 0.82077
RTF1 SNX18 0.88757 0.88757
RTN4IP1 UHRF1BP1L 0.8992 0.8992
RUFY1 SLC9A2 0.83989 0.83989
RUFY1 TOP3B 0.80515 0.80515
RYR2 SLC35F3 0.8845 0.8845
SAMD12 SRGAP1 0.80581 0.80581
SBF2 SEC22A 0.81747 0.81747
SBF2 SLCO3A1 0.8919 0.8919
SCARF1 SPG7 0.86974 0.86974
SCARF1 SRPK2 0.85676 0.85676
SCARF1 TLL1 0.90005 0.90005
SCARF1 TMPRSS4 0.81331 0.81331
SCARF1 TOM1L2 0.88068 0.88068
SCARF1 UNC45B 0.83974 0.83974
SCARF1 USP25 0.84069 0.84069
SCHIP1 SPG7 0.81184 0.81184
SCHIP1 TESK2 0.80377 0.80377
SCHIP1 TNFRSF1B 0.87713 0.87713
SDK1 ZNF567 0.81053 0.81053
SEC14L4 SGTB 0.81244 0.81244
SEC14L4 SLC9A9 0.88512 0.88512
SEC14L4 SUFU 0.86436 0.86436
SEC14L4 TNNT1 0.80004 0.80004
SEC14L4 TOP3B 0.85162 0.85162
SEC22A SLCO3A1 0.82304 0.82304
SECISBP2 SGK3 0.82072 0.82072
SECISBP2 SGTB 0.86763 0.86763
SECISBP2 SUFU 0.81656 0.81656
SECISBP2 SYNPO 0.83159 0.83159
SECISBP2 TPP2 0.85027 0.85027
SECISBP2 UGCGL2 0.8021 0.8021
SEM3C SLC4A4 0.86648 0.86648
SEM3C TERT 0.82902 0.82902
SEM3C TMEM16A 0.8139 0.8139
SEM3C XRCC6 0.83014 0.83014
SEMA3E ZNF567 0.83401 0.83401
SERGEF SH3RF2 0.80676 0.80676
SERGEF WBSCR17 0.88947 0.88947
SERGEF ZEB2 0.88492 0.88492
SERPINE2 SLC5A11 0.83043 0.83043
SERPINE2 TROAP 0.9234 0.9234
SERPINE2 ZNF75A 0.81749 0.81749
SESTD1 SI 0.90437 0.90437
SESTD1 SLC9A2 0.8151 0.8151
SESTD1 SLIT2 0.84239 0.84239
SESTD1 SPATA21 0.81987 0.81987
SESTD1 STMN3 0.87214 0.87214
SESTD1 SYNPO 0.87223 0.87223
SESTD1 TMC2 0.82412 0.82412
SESTD1 TMEM66 0.83881 0.83881
SESTD1 UGCGL2 0.91068 0.91068
SESTD1 WFDC5 0.86776 0.86776
SESTD1 XRN2 0.83144 0.83144
SESTD1 ZC3H15 0.86168 0.86168
SESTD1 ZC3H6 0.87179 0.87179
SF3A1 SGSM1 0.89715 0.89715
SF3A1 UBR1 0.81182 0.81182
SFXN3 SLC7A11 0.80769 0.80769
SFXN3 SLC9A4 0.80499 0.80499
SGK3 SHOC2 0.84741 0.84741
SGK3 SI 0.82808 0.82808
SGK3 UHRF1BP1L 0.80005 0.80005
SGMS1 SPTLC2 0.80976 0.80976
SGSM1 TCF7L2 0.83022 0.83022
SGSM1 TXNL1 0.82425 0.82425
SGTB SIX3 0.81793 0.81793
SGTB SUFU 0.91184 0.91184
SGTB TPP2 0.86666 0.86666
SH3D19 STX8 0.85065 0.85065
SH3D19 TMPRSS4 0.81433 0.81433
SH3D19 UHRF2 0.87862 0.87862
SH3RF2 ZEB2 0.82826 0.82826
SHISA9 TMEM182 0.84388 0.84388
SI SLC9A2 0.82864 0.82864
SI SPATA21 0.84665 0.84665
SI STMN3 0.84545 0.84545
SI SYNPO 0.83757 0.83757
SI TOP3B 0.8018 0.8018
SI UGCGL2 0.90186 0.90186
SI UHRF1BP1L 0.87329 0.87329
SI ZC3H6 0.91106 0.91106
SIX3 SUFU 0.80155 0.80155
SIX3 THBS1 0.83016 0.83016
SIX3 WBSCR22 0.8245 0.8245
SIX3 XRCC5 0.81014 0.81014
SLC12A2 SRGAP1 0.80166 0.80166
SLC1A4 SPTLC2 0.84964 0.84964
SLC24A2 TNNT1 0.80066 0.80066
SLC24A3 XRCC4 0.81538 0.81538
SLC35F3 SNTB1 0.82359 0.82359
SLC4A4 TERT 0.84859 0.84859
SLC4A4 TMEM16A 0.83908 0.83908
SLC4A4 XRCC6 0.88738 0.88738
SLC5A7 SYCE1 0.87445 0.87445
SLC5A7 SYK 0.82155 0.82155
SLC5A7 TRIT1 0.82825 0.82825
SLC5A7 WWOX 0.81592 0.81592
SLC5A7 ZP2 0.84067 0.84067
SLC6A9 STX12 0.81403 0.81403
SLC9A11 SLCO3A1 0.81397 0.81397
SLC9A11 TMEM16A 0.8716 0.8716
SLC9A2 SPATA21 0.86983 0.86983
SLC9A2 TBC1D16 0.81673 0.81673
SLC9A2 UGCGL2 0.83987 0.83987
SLC9A2 UGP2 0.87357 0.87357
SLC9A2 UPK1B 0.81255 0.81255
SLC9A2 XRN2 0.81371 0.81371
SLC9A2 ZC3H6 0.93277 0.93277
SLC9A9 TOP3B 0.85094 0.85094
SLC9A9 UBE4A 0.84597 0.84597
SLC9A9 WASF1 0.83252 0.83252
SLC9A9 ZNF66 0.9147 0.9147
SLCO3A1 TMX4 0.80557 0.80557
SLIT2 SYNPO 0.81597 0.81597
SLIT2 TMEM66 0.81351 0.81351
SLIT2 XPOT 0.84726 0.84726
SLIT2 ZC3H15 0.88454 0.88454
SMOX STON2 0.80679 0.80679
SMOX TBC1D4 0.86185 0.86185
SMOX UBE4A 0.81126 0.81126
SMOX USP48 0.81152 0.81152
SMOX ZP2 0.86756 0.86756
SNAP91 XRCC6 0.91005 0.91005
SNF1LK2 TMEM182 0.83761 0.83761
SNTB1 TRIM43 0.84198 0.84198
SNX18 TERT 0.81814 0.81814
SNX29 SRGAP1 0.81073 0.81073
SNX29 TBX5 0.84976 0.84976
SORBS1 TM4SF1 0.82522 0.82522
SORBS1 TRIT1 0.91488 0.91488
SORCS1 WBSCR17 0.8333 0.8333
SORCS1 WWOX 0.8082 0.8082
SOX5 STK38L 0.98961 0.98961
SPATA21 STMN3 0.8211 0.8211
SPATA21 TMEM163 0.80664 0.80664
SPATA21 UGCGL2 0.87578 0.87578
SPATA21 UGP2 0.85018 0.85018
SPATA21 ZC3H6 0.83844 0.83844
SPATA6 STX8 0.86067 0.86067
SPATA6 TRPV4 0.80276 0.80276
SPATA6 TSSC1 0.80601 0.80601
SPG7 SRPK2 0.86714 0.86714
SPG7 TESK2 0.8179 0.8179
SPG7 TLL1 0.8105 0.8105
SPG7 TNFRSF1B 0.80287 0.80287
SPG7 TOM1L2 0.85699 0.85699
SPTAN1 ST6GALNAC1 0.87307 0.87307
SPTAN1 TMEM108 0.80505 0.80505
SPTAN1 WDR34 0.98489 0.98489
SPTLC2 STON2 0.8272 0.8272
SPTLC2 WWOX 0.87907 0.87907
SRD5A3 STX12 0.80898 0.80898
SRGAP1 TBX5 0.88071 0.88071
SRGAP1 TXNL1 0.89501 0.89501
SRGAP1 YIPF7 0.84248 0.84248
SRPK2 TOM1L2 0.82174 0.82174
SRPK2 USP25 0.85311 0.85311
SRPK2 WDR36 0.80396 0.80396
SSBP2 THBS1 0.8732 0.8732
ST6GALNAC1 TMEM108 0.88748 0.88748
ST6GALNAC1 WDR34 0.83821 0.83821
STAMBP TTLL5 0.85917 0.85917
STMN3 SYNPO 0.87786 0.87786
STMN3 TMC2 0.93843 0.93843
STMN3 TMEM66 0.80937 0.80937
STMN3 UGCGL2 0.90954 0.90954
STMN3 WFDC5 0.88186 0.88186
STMN3 XRN2 0.93641 0.93641
STMN3 ZC3H6 0.85007 0.85007
STON2 UBE4A 0.80205 0.80205
STON2 ZNF354A 0.80023 0.80023
STON2 ZP2 0.86422 0.86422
STOX1 TMEM182 0.857 0.857
STOX1 TRAPPC9 0.80129 0.80129
STOX1 TTLL5 0.8255 0.8255
STT3B TMEM2 0.88201 0.88201
STT3B TNS1 0.80865 0.80865
STT3B USP3 0.82568 0.82568
STX12 TRPV4 0.82876 0.82876
STXBP5L TACR3 0.8081 0.8081
SUFU TPP2 0.84584 0.84584
SUMF2 TNS1 0.91485 0.91485
SUMF2 UPK1B 0.85509 0.85509
SYCE1 SYK 0.80581 0.80581
SYCE1 USP34 0.83602 0.83602
SYCE1 WWOX 0.83276 0.83276
SYK TBCD 0.84408 0.84408
SYNPO TMC2 0.84945 0.84945
SYNPO TMEM66 0.8372 0.8372
SYNPO UGCGL2 0.8218 0.8218
SYNPO WFDC5 0.89715 0.89715
SYNPO XRN2 0.83892 0.83892
SYPL1 TMEM206 0.84117 0.84117
SYPL1 TOM1L2 0.8278 0.8278
SYPL1 WNT5B 0.87762 0.87762
TACR3 TNS1 0.82119 0.82119
TACR3 WDFY1 0.8125 0.8125
TACR3 WNT5B 0.81548 0.81548
TAF1B UGP2 0.80643 0.80643
TBC1D16 UGP2 0.82687 0.82687
TBC1D4 UCHL3 0.80456 0.80456
TBC1D4 yeast 0.83699 0.83699
TBCD TM 0.81558 0.81558
TBX5 YIPF7 0.87558 0.87558
TCF7L2 TTLL5 0.82938 0.82938
TCF7L2 TXNL1 0.85181 0.85181
TERT TMEM66 0.82663 0.82663
TERT XRCC6 0.82078 0.82078
TLL1 TMX4 0.88561 0.88561
TLL1 TOM1L2 0.82802 0.82802
TLL1 TXNL1 0.84074 0.84074
TLL1 USP25 0.849 0.849
TM XYLB 0.80255 0.80255
TMC2 TMEM66 0.86594 0.86594
TMC2 UGCGL2 0.86299 0.86299
TMC2 XRN2 0.88063 0.88063
TMC2 ZSWIM3 0.82981 0.82981
TMEM108 UBE4A 0.83707 0.83707
TMEM108 yeast 0.82356 0.82356
TMEM110 XRCC4 0.88775 0.88775
TMEM163 WFDC5 0.8193 0.8193
TMEM16A XRCC6 0.8066 0.8066
TMEM182 TTLL5 0.80157 0.80157
TMEM206 UBR1 0.81231 0.81231
TMEM50B TNFAIP8 0.8363 0.8363
TMPRSS4 TNFAIP8 0.86234 0.86234
TMPRSS4 TOM1L2 0.80025 0.80025
TMPRSS4 WDFY2 0.84026 0.84026
TMPRSS4 WNT5B 0.88009 0.88009
TMUB2 TNS1 0.85335 0.85335
TMUB2 TPST1 0.91643 0.91643
TMUB2 VSIG2 0.89534 0.89534
TMX4 TSEN54 0.80093 0.80093
TNFAIP8 XRCC6 0.83015 0.83015
TNFRSF1B WNT5B 0.83366 0.83366
TNNT1 UBE4A 0.83809 0.83809
TNNT1 ZNF521 0.81584 0.81584
TNNT1 ZP2 0.82812 0.82812
TOM1L2 UNC45B 0.85941 0.85941
TOM1L2 USP25 0.89481 0.89481
TOM1L2 WNT5B 0.81018 0.81018
TOP3B WASF1 0.81503 0.81503
TOP3B WFDC5 0.82418 0.82418
TOP3B ZNF66 0.81762 0.81762
TPST1 VSIG2 0.89381 0.89381
TRAPPC9 USP28 0.86115 0.86115
TRHR ZIM2 0.80993 0.80993
TRIM43 TRPC4 0.80173 0.80173
TRIT1 ZP2 0.83917 0.83917
TROAP VAT1L 0.81631 0.81631
TROAP YIPF7 0.82885 0.82885
TSEN54 WDR36 0.85972 0.85972
TTC29 ZNF264 0.80952 0.80952
UBE4A WASF1 0.8478 0.8478
UBE4A ZNF66 0.82171 0.82171
UBE4A ZP2 0.90817 0.90817
UBR1 USP28 0.83938 0.83938
UBR1 WDFY2 0.84275 0.84275
UGCGL2 WFDC5 0.89925 0.89925
UGCGL2 ZC3H6 0.89561 0.89561
UGP2 ZC3H6 0.80169 0.80169
UHRF2 WDFY2 0.81288 0.81288
UNC45B WHITE 0.84655 0.84655
USP34 XRCC4 0.83878 0.83878
USP34 XYLB 0.82234 0.82234
VAT1L XYLB 0.8036 0.8036
WASF1 ZNF66 0.8427 0.8427
WASF1 ZP2 0.81947 0.81947
WBSCR22 XRCC5 0.8023 0.8023
WFDC5 XRN2 0.81164 0.81164
WFDC5 ZC3H6 0.82358 0.82358
WWOX XRCC4 0.87335 0.87335
WWOX ZNF521 0.8292 0.8292
XPOT ZC3H15 0.86219 0.86219
XRCC4 ZEB2 0.89192 0.89192
XRCC4 ZNF521 0.80517 0.80517
XRCC5 XYLB 0.81477 0.81477
XRCC6 ZNF567 0.85432 0.85432
XRN2 ZC3H6 0.82831 0.82831
ZEB2 ZNF521 0.8104 0.8104
ZNF354A ZP2 0.88497 0.88497
