# Supplementary material for: Systems Biology Analysis Merging Phenotype, Metabolomic and Genomic Data Identifies Non-SMC Condensin I Complex, Subunit G (NCAPG) and Cellular Maintenance Processes as Major Contributors to Genetic Variability in Bovine Feed Efficiency
Source: PLoS One. 2015 Apr 15;10(4):e0124574. doi: 10.1371/journal.pone.0124574 (PMC4398489; doi:10.1371/journal.pone.0124574)
Supplement: S3 Table — The table includes all molecular functions that the feed efficiency network was enriched for at a nominal significance level of p ≤ 0.05. (TXT) [file pone.0124574.s004.txt]

GO_ID	Term	Count	PValue	Genes	List Total	Pop Hits	Pop Total	Fold Enrichment	Benjamini
GO:0005509	calcium ion binding	105	4.73E-09	SYT1, LTBP3, NELL2, ENPEP, PRKCSH, ATP2B2, HMCN1, CCBE1, SPATA21, CDH26, MATN2, ACTN1, ACTN2, PLCE1, ATP2C1, RYR2, DST, MYL2, PLCH1, EGF, GPD2, CACNA2D1, TRPC4, CUBN, SYT10, ITGA3, FURIN, GAS6, SLC25A12, ITGA9, DSG4, PLA2G4A, SLC25A13, EFHB, NOTCH4, RHOT1, PLA2G4F, CACNA1E, CACNA1A, TLL1, PCDHGA7, MMP25, KCNIP4, PCDHGA1, CAMKK2, PLCB4, SLC24A3, SLC24A2, SNTB1, TRPV4, CALN1, ANO4, PLCB1, WBSCR17, …	813	445	5959	1.73	4.53E-06
GO:0015267	channel activity	45	2.10E-03	GRIK1, KCNAB1, GRIK2, GABRB1, GRIK4, KCNJ10, AQP3, KCNIP4, KCNK10, SLC1A4, KCNQ3, SLC24A2, TRPV4, ANO4, NALCN, RASA3, KCNG3, HTR3B, FGF2, CACNA2D1, TRPC4, KCND2, PDPN, KCNB2, CACNG7, KCNB1, KCTD1, CACNG2, CNGA3, KCNK2, SLC9A11, ITPR1, ITPR2, KCTD8, KCTD9, GRIA2, GRM7, P2RX2, KCNH7, ABCC4, RYR2, CACNA1E, SCN8A, CACNA1A, KCNH5	813	211	5959	1.56	2.50E-01
GO:0022803	passive transmembrane transporter activity	45	2.10E-03	GRIK1, KCNAB1, GRIK2, GABRB1, GRIK4, KCNJ10, AQP3, KCNIP4, KCNK10, SLC1A4, KCNQ3, SLC24A2, TRPV4, ANO4, NALCN, RASA3, KCNG3, HTR3B, FGF2, CACNA2D1, TRPC4, KCND2, PDPN, KCNB2, CACNG7, KCNB1, KCTD1, CACNG2, CNGA3, KCNK2, SLC9A11, ITPR1, ITPR2, KCTD8, KCTD9, GRIA2, GRM7, P2RX2, KCNH7, ABCC4, RYR2, CACNA1E, SCN8A, CACNA1A, KCNH5	813	211	5959	1.56	2.50E-01
GO:0022843	voltage-gated cation channel activity	21	6.17E-04	CACNA2D1, KCND2, KCNAB1, KCNB2, KCNB1, CACNG7, KCTD1, KCNJ10, CACNG2, KCNK2, KCTD8, KCTD9, KCNQ3, GRM7, KCNH7, CACNA1E, SCN8A, KCNG3, FGF2, CACNA1A, KCNH5	813	69	5959	2.23	2.56E-01
GO:0005216	ion channel activity	43	2.52E-03	GRIK1, KCNAB1, GRIK2, GABRB1, GRIK4, KCNJ10, KCNIP4, KCNK10, SLC1A4, KCNQ3, SLC24A2, TRPV4, ANO4, NALCN, RASA3, KCNG3, HTR3B, FGF2, CACNA2D1, TRPC4, KCND2, KCNB2, CACNG7, KCNB1, KCTD1, CACNG2, CNGA3, KCNK2, SLC9A11, ITPR1, ITPR2, KCTD8, KCTD9, GRIA2, GRM7, P2RX2, KCNH7, ABCC4, RYR2, CACNA1E, SCN8A, CACNA1A, KCNH5	813	201	5959	1.57	2.61E-01
GO:0030546	receptor activator activity	6	3.64E-03	NRG3, NCOA2, ACTN2, EGF, COL11A2, ANGPT4	813	9	5959	4.89	2.72E-01
GO:0045296	cadherin binding	6	3.64E-03	CDH13, PTPRM, PSEN1, NUMB, CTNNA3, CTNNA2	813	9	5959	4.89	2.72E-01
GO:0022832	voltage-gated channel activity	24	1.99E-03	CACNA2D1, KCND2, KCNAB1, KCNB2, KCNB1, CACNG7, KCTD1, KCNJ10, CACNG2, KCNK2, KCNIP4, KCNK10, KCTD8, KCTD9, KCNQ3, GRM7, KCNH7, CACNA1E, NALCN, SCN8A, KCNG3, FGF2, CACNA1A, KCNH5	813	91	5959	1.93	2.72E-01
GO:0005244	voltage-gated ion channel activity	24	1.99E-03	CACNA2D1, KCND2, KCNAB1, KCNB2, KCNB1, CACNG7, KCTD1, KCNJ10, CACNG2, KCNK2, KCNIP4, KCNK10, KCTD8, KCTD9, KCNQ3, GRM7, KCNH7, CACNA1E, NALCN, SCN8A, KCNG3, FGF2, CACNA1A, KCNH5	813	91	5959	1.93	2.72E-01
GO:0005515	protein binding	523	4.55E-03	XRCC5, MEF2C, FHIT, XRCC4, LTBP3, PPP2R5A, XRCC6, RORB, RORA, MYLIP, SGMS1, INTS5, RAE1, CDH26, CDCA5, LRRC7, SYK, SH3GL3, PTPRK, YARS, MAGI3, PTPRM, ROCK2, PTPRG, NCF4, LRRC2, PTPRR, MARK4, PTPRO, CTNNA3, BTBD9, CTNNA2, NPC1, MSX1, MED15, RYR2, EIF2AK3, MYO18A, TRAPPC3, OSTF1, RAD23A, CHCHD3, SORCS1, CCDC91, ADAP1, PEA15, RAC2, KBTBD7, PRPF40B, DVL2, DNMT3A, NTF3, PCNP, ZNF521, NDC80, GAS7, GAS6…	813	3580	5959	1.07	2.85E-01
GO:0046873	metal ion transmembrane transporter activity	38	3.61E-03	SLC39A11, KCNAB1, KCNJ10, KCNIP4, KCNK10, ATP2B2, KCNQ3, SLC24A2, TRPV4, NALCN, RASA3, KCNG3, HTR3B, FGF2, CACNA2D1, TRPC4, SLC8A1, KCND2, KCNB2, CACNG7, KCNB1, KCTD1, CACNG2, CNGA3, KCNK2, ITPR1, ITPR2, KCTD8, KCTD9, ATP2C1, GRM7, P2RX2, KCNH7, RYR2, CACNA1E, SCN8A, CACNA1A, KCNH5	813	175	5959	1.59	2.93E-01
GO:0035091	phosphoinositide binding	17	4.41E-03	SNX9, SYT1, SNX18, WDFY1, SNX29, SNAP91, PLEK, SGK3, NCF4, PIGU, RPS6KC1, PXK, ITPR1, ITPR2, PLEKHA3, PLEKHA5, SBF2	813	59	5959	2.11	2.97E-01
GO:0005249	voltage-gated potassium channel activity	13	3.42E-03	KCND2, KCNB2, KCNAB1, KCNB1, KCTD1, KCNJ10, KCNK2, KCTD8, KCTD9, KCNQ3, KCNH7, KCNG3, KCNH5	813	38	5959	2.51	3.06E-01
GO:0005261	cation channel activity	34	1.91E-03	KCNAB1, KCNJ10, KCNIP4, KCNK10, KCNQ3, SLC24A2, TRPV4, NALCN, RASA3, KCNG3, HTR3B, FGF2, CACNA2D1, TRPC4, KCND2, KCNB2, CACNG7, KCNB1, KCTD1, CACNG2, CNGA3, KCNK2, ITPR1, ITPR2, KCTD8, KCTD9, GRM7, P2RX2, RYR2, KCNH7, CACNA1E, SCN8A, CACNA1A, KCNH5	813	146	5959	1.71	3.06E-01
GO:0022838	substrate specific channel activity	45	1.56E-03	GRIK1, KCNAB1, GRIK2, GABRB1, GRIK4, KCNJ10, AQP3, KCNIP4, KCNK10, SLC1A4, KCNQ3, SLC24A2, TRPV4, ANO4, NALCN, RASA3, KCNG3, HTR3B, FGF2, CACNA2D1, TRPC4, KCND2, PDPN, KCNB2, CACNG7, KCNB1, KCTD1, CACNG2, CNGA3, KCNK2, SLC9A11, ITPR1, ITPR2, KCTD8, KCTD9, GRIA2, GRM7, P2RX2, KCNH7, ABCC4, RYR2, CACNA1E, SCN8A, CACNA1A, KCNH5	813	208	5959	1.59	3.12E-01
GO:0022836	gated channel activity	37	1.48E-03	GRIK1, KCNAB1, GRIK2, GABRB1, GRIK4, KCNJ10, KCNIP4, KCNK10, KCNQ3, NALCN, RASA3, KCNG3, HTR3B, FGF2, CACNA2D1, TRPC4, KCND2, KCNB2, CACNG7, KCNB1, KCTD1, CACNG2, CNGA3, KCNK2, ITPR1, ITPR2, KCTD8, KCTD9, GRIA2, GRM7, P2RX2, KCNH7, RYR2, CACNA1E, SCN8A, CACNA1A, KCNH5	813	161	5959	1.68	3.78E-01
GO:0019198	transmembrane receptor protein phosphatase activity	7	7.12E-03	PTPRB, PTPRK, PTPRM, PTPRG, PTPRZ1, PTPRR, PTPRO	813	14	5959	3.66	3.87E-01
GO:0031420	alkali metal ion binding	28	8.02E-03	SLC9A9, INPP1, KCNAB1, SLC9A4, SLC9A2, KCNJ10, KCNIP4, KCNK10, KCNQ3, SLC24A3, SLC24A2, NALCN, KCNG3, SLC4A4, SLC8A1, KCND2, SLC12A2, KCNB2, KCNB1, KCNK2, SLC9A11, PKM2, SLC5A9, KCNH7, SCN8A, SLC5A7, SLC5A11, KCNH5	813	124	5959	1.66	4.02E-01
GO:0008324	cation transmembrane transporter activity	53	1.22E-02	SLC9A9, KCNAB1, SLC9A4, SLC9A2, KCNJ10, KCNIP4, KCNK10, SLC1A4, ATP2B2, KCNQ3, SLC24A3, SLC24A2, TRPV4, NALCN, KCNG3, SLC4A4, FGF2, KCND2, CACNG7, CACNG2, CNGA3, RHCG, ATP2C1, GRM7, KCNH7, RYR2, KCNH5, SLC2A13, SLC39A11, SFXN3, SFXN1, RASA3, HTR3B, SLC8A1, TRPC4, CACNA2D1, SLC12A2, KCNB2, KCNB1, KCTD1, KCNK2, ITPR1, SLC9A11, ITPR2, KCTD8, KCTD9, SLC6A9, P2RX2, SLC5A9, CACNA1E, SCN8A, SLC5A7, CACN…	813	282	5959	1.38	5.20E-01
GO:0008237	metallopeptidase activity	23	1.40E-02	ADAMTS18, STAMBP, ADAMTS17, ADAM11, SPG7, ADAM10, ADAMTSL1, AGTPBP1, ADAMTS15, MMP16, ENPEP, MMP25, ADAMTS9, ECE1, CPE, PAPPA, NLN, PGCP, ADAMTS12, CPB1, ADAM12, ADAM7, TLL1	813	100	5959	1.69	5.48E-01
GO:0005262	calcium channel activity	14	1.95E-02	TRPC4, CACNA2D1, CACNG7, CACNG2, ITPR1, ITPR2, GRM7, SLC24A2, TRPV4, RYR2, CACNA1E, RASA3, FGF2, CACNA1A	813	52	5959	1.97	6.50E-01
GO:0046872	metal ion binding	268	2.30E-02	SLC9A9, SYT1, FHIT, ADCY2, LTBP3, SLC9A4, ADCY5, PDLIM5, SLC9A2, NELL2, RORB, MYLIP, RORA, ATP2B2, HMCN1, CCBE1, CDH26, ADAM7, FIZ1, MATN2, ROCK2, UBR1, PGM2, ADAMTS9, UHRF2, PIAS4, BAZ1B, ATP2C1, ACAP2, RYR2, ZIM2, SFXN3, SFXN1, CHEK2, ADAP1, LHX8, GPD2, DNMT3A, TRPC4, ZC3H15, ESRRB, ZNF66, CREBBP, ZNF521, ACACB, OXSR1, MARCH11, KCNK2, GAS6, PPA2, PLA2G4A, NOTCH4, CDC42BPA, PLA2G4F, TLL1, NEURL,…	813	1778	5959	1.1	6.72E-01
GO:0004222	metalloendopeptidase activity	15	2.44E-02	ADAMTS18, ADAMTS17, ADAM11, SPG7, ADAM10, ADAMTS15, MMP16, MMP25, ADAMTS9, ECE1, NLN, ADAMTS12, ADAM12, ADAM7, TLL1	813	59	5959	1.86	6.77E-01
GO:0030955	potassium ion binding	16	2.26E-02	KCND2, SLC12A2, KCNB2, KCNAB1, KCNB1, KCNJ10, KCNK2, KCNIP4, KCNK10, KCNQ3, SLC24A3, PKM2, SLC24A2, KCNH7, KCNG3, KCNH5	813	64	5959	1.83	6.84E-01
GO:0005267	potassium channel activity	15	2.80E-02	KCND2, KCNB2, KCNAB1, KCNB1, KCTD1, KCNJ10, KCNK2, KCNIP4, KCNK10, KCTD8, KCTD9, KCNQ3, KCNH7, KCNG3, KCNH5	813	60	5959	1.83	6.94E-01
GO:0070011	peptidase activity, acting on L-amino acid peptides	45	3.04E-02	ADAMTS18, SCPEP1, ADAMTS17, SPG7, ADAMTSL1, CORIN, USP3, AGTPBP1, ADAMTS15, ENPEP, MMP25, ECE1, PARL, PAPPA, TPP2, USP36, ADAMTS12, PCSK6, USP34, DPP6, PCSK5, ADAM7, USP32, STAMBP, ADAM11, ADAM10, MMP16, FURIN, CPVL, PLG, TMPRSS4, USP28, APEH, ADAMTS9, CPE, PSEN1, PRCP, NLN, UCHL3, PGCP, USP48, CPB1, USP25, ADAM12, TLL1	813	245	5959	1.35	6.94E-01
GO:0004180	carboxypeptidase activity	7	2.73E-02	SCPEP1, CPE, AGTPBP1, PRCP, PGCP, CPB1, CPVL	813	18	5959	2.85	7.00E-01
GO:0030545	receptor regulator activity	6	3.22E-02	NRG3, NCOA2, ACTN2, EGF, COL11A2, ANGPT4	813	14	5959	3.14	7.00E-01
GO:0050839	cell adhesion molecule binding	6	3.22E-02	CDH13, PTPRM, PSEN1, NUMB, CTNNA3, CTNNA2	813	14	5959	3.14	7.00E-01
GO:0016790	thiolester hydrolase activity	12	3.04E-02	STAMBP, USP28, USP3, OLAH, ACOT11, ACOT2, USP36, UCHL3, USP48, USP25, USP34, USP32	813	44	5959	2	7.09E-01
GO:0043169	cation binding	268	3.76E-02	SLC9A9, SYT1, FHIT, ADCY2, LTBP3, SLC9A4, ADCY5, PDLIM5, SLC9A2, NELL2, RORB, MYLIP, RORA, ATP2B2, HMCN1, CCBE1, CDH26, ADAM7, FIZ1, MATN2, ROCK2, UBR1, PGM2, ADAMTS9, UHRF2, PIAS4, BAZ1B, ATP2C1, ACAP2, RYR2, ZIM2, SFXN3, SFXN1, CHEK2, ADAP1, LHX8, GPD2, DNMT3A, TRPC4, ZC3H15, ESRRB, ZNF66, CREBBP, ZNF521, ACACB, OXSR1, MARCH11, KCNK2, GAS6, PPA2, PLA2G4A, NOTCH4, CDC42BPA, PLA2G4F, TLL1, NEURL,…	813	1796	5959	1.09	7.18E-01
GO:0015085	calcium ion transmembrane transporter activity	5	3.64E-02	ATP2B2, SLC8A1, ATP2C1, ITPR1, ITPR2	813	10	5959	3.66	7.19E-01
GO:0005245	voltage-gated calcium channel activity	7	3.54E-02	CACNA2D1, CACNG7, GRM7, CACNA1E, CACNG2, FGF2, CACNA1A	813	19	5959	2.7	7.22E-01
GO:0005516	calmodulin binding	19	4.78E-02	SYT1, SLC8A1, MYH15, MYO7A, DAPK1, CAMKK2, ATP2B2, INVS, PDE1C, PDE1A, SNTB1, MYH11, RYR2, TRPV4, CNN2, GAP43, CACNA1A, KCNH5, SPTAN1	813	88	5959	1.58	7.91E-01
