# Supplementary material for: Systems Biology Analysis Merging Phenotype, Metabolomic and Genomic Data Identifies Non-SMC Condensin I Complex, Subunit G (NCAPG) and Cellular Maintenance Processes as Major Contributors to Genetic Variability in Bovine Feed Efficiency
Source: PLoS One. 2015 Apr 15;10(4):e0124574. doi: 10.1371/journal.pone.0124574 (PMC4398489; doi:10.1371/journal.pone.0124574)
Supplement: S4 Table — Summary of significantly enriched canonical pathways in the feed efficiency network [-log(pvalue) ≥ 1.3]. Canonical pathways were determined with the Pathway Analysis tool in IPA. Significance values were corrected for multiple testing via a Fisher’s Exact test. Ratio specifies the number of genes in a given pathway that meet the cutoff criteria, divided by total number of genes that make up the respective pathway. (TXT) [file pone.0124574.s005.txt]

© 2000-2014 Ingenuity Systems, Inc. All rights reserved.
Ingenuity Canonical Pathways	-log(p-value)	Ratio	Molecules
Protein Kinase A Signaling	6,95E00	1,03E-01	FLNB,MYL2,PTPN13,PTPN9,PDE3A,PDE1A,NFKB1,ROCK2,PLCE1,PDE3B,ADCY5,PTPRO,DCC,PLCB1,PDE11A,EYA2,PRKD1,GNG4,PPP1R14C,PTPRG,ADCY2,PTPRK,PRKCQ,ITPR2,PDE10A,RYR2,CREBBP,AKAP6,PLCL2,ITPR1,PTPRM,CNGA3,PRKCG,PDE1C,PLCB4,PTPRB,NFATC2,PRKCH,PTPRR,AKAP9,TCF7L2,PRKCB
Cellular Effects of Sildenafil (Viagra)	6,59E00	1,42E-01	ADCY2,MPRIP,MYL2,ITPR2,PDE3A,ITPR1,MYH11,PLCL2,PDE1A,CACNA1A,PDE1C,CACNG2,PLCB4,PLCE1,PRKG1,CACNA1E,PDE3B,ADCY5,GUCY1A2,PLCB1,CACNG7,KCNQ3
Axonal Guidance Signaling	6,49E00	9,03E-02	ENPEP,FYN,RAC2,NTF3,MYL2,EGF,ADAM11,LIMK2,PLXNA2,GNA14,ABLIM1,PDGFC,ROBO1,ROCK2,ITGA3,EPHB1,PLCE1,GLIS1,SUFU,SRGAP1,DCC,PLCB1,PRKD1,WNT5B,UNC5C,SEMA3E,GNG4,EPHA7,PAPPA,PRKCQ,GRB2,SLIT2,PLCL2,DPYSL5,ADAMTS9,PRKCG,PLCB4,ADAM12,NTRK3,ADAM10,NFATC2,PRKCH,PDGFD,PRKCB
Phospholipase C Signaling	6,01E00	1,09E-01	CD247,FYN,MPRIP,MYL2,NFKB1,ITGA3,PLCE1,ADCY5,RHOT1,PLCB1,PLA2G4F,PRKD1,ITK,GNG4,ARHGEF4,ADCY2,PRKCQ,GRB2,ITPR2,CREBBP,ITPR1,PRKCG,PLA2G4A,PLCB4,SYK,NFATC2,MEF2C,PRKCH,PRKCB
Sperm Motility	5,79E00	1,39E-01	PRKCQ,ITPR2,SLC12A2,ITPR1,PLCL2,PDE1A,CNGA3,PDE1C,PRKCG,PLA2G4A,PLCB4,PLCE1,PRKG1,PLB1,GUCY1A2,PLCB1,PLA2G4F,PRKCH,PRKD1,PRKCB
Signaling by Rho Family GTPases	5,67E00	1,04E-01	CDH18,MYL2,DIAPH3,LIMK2,PIP5K1B,GNA14,NFKB1,CDH11,ROCK2,ITGA3,RHOT1,CDH13,GNG4,ARHGEF4,NOX4,CDH4,SEPT7,CDH6,WASF1,CDH15,NEDD4,CDH2,CDH12,CDH9,PIP5K1C,CDH10,MAPK10,PARD3
Synaptic Long Term Depression	5,59E00	1,3E-01	PRKCQ,ITPR2,RYR2,GRIA2,ITPR1,PLCL2,GNA14,PPP2R5A,PRKCG,GRM7,PLA2G4A,PLCB4,PLCE1,PRKG1,PLB1,GUCY1A2,PLCB1,PLA2G4F,PRKCH,PRKD1,PRKCB
Dopamine-DARPP32 Feedback in cAMP Signaling	5,49E00	1,23E-01	PPP1R14C,ADCY2,PRKCQ,ITPR2,CREBBP,CSNK1A1,ITPR1,PLCL2,PPP2R5A,CACNA1A,PRKCG,PLCB4,PLCE1,PRKG1,CACNA1E,KCNJ10,ADCY5,GUCY1A2,PLCB1,PRKCH,PRKD1,CAMKK2,PRKCB
Nitric Oxide Signaling in the Cardiovascular System	5,01E00	1,36E-01	PRKCQ,ITPR2,FLT1,RYR2,ITPR1,PDE1A,PDGFC,CACNA1A,PDE1C,PRKCG,CACNA1E,PRKG1,PDE3B,GUCY1A2,PRKCH,PRKD1,PRKCB
RhoGDI Signaling	4,85E00	1,09E-01	GNG4,ARHGEF4,CDH4,CDH18,MYL2,CREBBP,CDH6,WASF1,LIMK2,GNA14,CDH15,PIP5K1B,CDH11,ROCK2,CDH2,ITGA3,CDH12,CDH9,PIP5K1C,RHOT1,CDH10,CDH13
CREB Signaling in Neurons	4,74E00	1,06E-01	GNG4,ADCY2,PRKCQ,GRB2,ITPR2,CREBBP,GRIA2,ITPR1,PLCL2,GNA14,PRKCG,GRM7,PLCB4,PLCE1,GRIK4,ADCY5,PLCB1,PRKCH,GRIK2,PRKD1,GRIK1,PRKCB
Thrombin Signaling	4,71E00	1,09E-01	GNG4,ARHGEF4,ADCY2,MPRIP,PRKCQ,MYL2,GRB2,ITPR2,EGF,ITPR1,PLCL2,GNA14,NFKB1,PRKCG,ROCK2,PLCB4,PLCE1,RHOT1,ADCY5,PLCB1,PRKCH,PRKD1,PRKCB
Endothelin-1 Signaling	4,59E00	1,15E-01	ADCY2,PRKCQ,ITPR2,GRB2,MAPK15,ITPR1,PLCL2,GNA14,PRKCG,PLA2G4A,PLCB4,PLCE1,ADCY5,PLB1,GUCY1A2,MAPK10,PLCB1,ECE1,PLA2G4F,PRKCH,PRKD1,PRKCB
GNRH Signaling	4,01E00	1,11E-01	ADCY2,PRKCQ,GRB2,ITPR2,CREBBP,EGF,GNA14,ITPR1,NFKB1,PRKCG,PLCB4,ADCY5,MAPK10,PLCB1,PRKCH,PRKD1,PRKCB
Aldosterone Signaling in Epithelial Cells	3,99E00	1,12E-01	PRKCQ,ITPR2,SLC12A2,HSPB8,ITPR1,PLCL2,PIP5K1B,PRKCG,PLCB4,NEDD4,PLCE1,DNAJC5,PIP5K1C,DNAJB11,PLCB1,PRKCH,DNAJC22,PRKD1,PRKCB
G-Protein Coupled Receptor Signaling	3,91E00	9,42E-02	FYN,PDE3A,GNA14,NFKB1,PDE1A,HRH3,ADCY5,PDE3B,FSHR,RGS10,PLCB1,PDE11A,HTR2A,HTR6,ADCY2,GRB2,PDE10A,CREBBP,RGS7,PRKCG,PDE1C,GRM7,GABBR2,PLCB4,NPR3,PRKCB
Synaptic Long Term Potentiation	3,81E00	1,23E-01	PPP1R14C,PRKCQ,ITPR2,CREBBP,GRIA2,PLCL2,GNA14,ITPR1,PRKCG,GRM7,PLCB4,PLCE1,PLCB1,PRKCH,PRKD1,PRKCB
Gap Junction Signaling	3,78E00	1,05E-01	ADCY2,PRKCQ,GRB2,ITPR2,CSNK1A1,EGF,ITPR1,PLCL2,PRKCG,PLCB4,PRKG1,PLCE1,ADCY5,GUCY1A2,PLCB1,PRKCH,PRKD1,HTR2A,PRKCB
Neuropathic Pain Signaling In Dorsal Horn Neurons	3,74E00	1,28E-01	PRKCQ,ITPR2,GRIA2,PLCL2,ITPR1,PRKCG,GRM7,PLCB4,PLCE1,PLCB1,PRKCH,KCNQ3,PRKD1,PRKCB
Cardiac β-adrenergic Signaling	3,74E00	1,08E-01	GNG4,PPP1R14C,ADCY2,PDE10A,PDE3A,RYR2,AKAP6,PDE1A,PPP2R5A,CACNA1A,PDE1C,CACNA1E,ADCY5,PDE3B,SLC8A1,PDE11A,AKAP9
Cholecystokinin/Gastrin-mediated Signaling	3,66E00	1,32E-01	PRKCQ,GRB2,ITPR2,ITPR1,PRKCG,ROCK2,PLCB4,RHOT1,MAPK10,PLCB1,PRKCH,MEF2C,PRKD1,PRKCB
Gα12/13 Signaling	3,65E00	1,18E-01	CDH4,MYL2,CDH18,CDH6,CDH15,NFKB1,CDH11,ROCK2,CDH2,CDH9,CDH12,CDH10,MAPK10,MEF2C,CDH13
CCR3 Signaling in Eosinophils	3,61E00	1,12E-01	GNG4,MPRIP,PRKCQ,ITPR2,LIMK2,ITPR1,PRKCG,ROCK2,PLA2G4A,PLCB4,PLCB1,PLA2G4F,PRKCH,PRKD1,PRKCB
CXCR4 Signaling	3,59E00	1,03E-01	GNG4,ADCY2,PRKCQ,MYL2,ITPR2,ITPR1,GNA14,PRKCG,ROCK2,PLCB4,RHOT1,ADCY5,MAPK10,PLCB1,PRKCH,ELMO1,PRKD1,PRKCB
Glioma Signaling	3,37E00	1,15E-01	RBL2,PRKCQ,GRB2,CDK6,EGF,RBL1,PDGFC,PRKCG,PRKCH,PDGFD,PRKD1,PRKCB,PDGFRB
Melatonin Signaling	3,34E00	1,36E-01	PLCB4,PLCE1,PRKCQ,RORA,PLCB1,PRKCH,PLCL2,RORB,PRKD1,PRKCG,PRKCB
Gαq Signaling	3,29E00	9,94E-02	GNG4,PRKCQ,ITPR2,RGS7,ITPR1,GNA14,NFKB1,PRKCG,ROCK2,PLCB4,RHOT1,NFATC2,PLCB1,PRKCH,PRKD1,PRKCB,HTR2A
Role of NFAT in Cardiac Hypertrophy	3,17E00	9,09E-02	GNG4,ADCY2,PRKCQ,GRB2,ITPR2,CSNK1A1,ITPR1,PLCL2,PRKCG,PLCB4,PLCE1,ADCY5,MAPK10,PLCB1,MEF2C,PRKCH,SLC8A1,PRKD1,PRKCB
Macropinocytosis Signaling	3,14E00	1,3E-01	MET,PRKCQ,EGF,PRKCH,ITGB4,PDGFD,PDGFC,PRKD1,PRKCG,PRKCB
PI3K Signaling in B Lymphocytes	3,13E00	1,05E-01	FYN,ATF7,ITPR2,PLCL2,ITPR1,NFKB1,PLEKHA3,BLK,PLCB4,CBL,PLCE1,SYK,NFATC2,PLCB1,PRKCB
Epithelial Adherens Junction Signaling	3,09E00	1,04E-01	MYL2,MYO7A,ACTN2,TGFBR3,EGF,WASF1,MYH11,PTPRM,MET,NOTCH4,CDH2,CTNNA2,SORBS1,PARD3,TCF7L2,ACTN1
PPARα/RXRα Activation	2,95E00	9E-02	ADCY2,GRB2,TGFBR3,CREBBP,NR2C2,PLCL2,GNA14,NFKB1,ABCA1,CAND1,PLCB4,PLCE1,ADCY5,GPD2,CLOCK,PLCB1,MEF2C,PRKCB
Notch Signaling	2,93E00	1,63E-01	MAML2,NOTCH4,FURIN,CNTN1,NUMB,MAML3,PSEN1
Mechanisms of Viral Exit from Host Cells	2,79E00	1,56E-01	NEDD4,PRKCQ,SH3GL3,PRKCH,PRKD1,PRKCG,PRKCB
Androgen Signaling	2,79E00	8,97E-02	GNG4,CCNH,PRKCQ,CREBBP,GNA14,NFKB1,PRKCG,KAT2B,NCOA2,NCOA1,PRKCH,PRKD1,PRKCB
fMLP Signaling in Neutrophils	2,76E00	9,85E-02	GNG4,NOX4,PRKCQ,ITPR2,ITPR1,NFKB1,PRKCG,PLCB4,PLCB1,NFATC2,PRKCH,PRKD1,PRKCB
HER-2 Signaling in Breast Cancer	2,76E00	1,22E-01	PRKCQ,GRB2,CDK6,EGF,PRKCH,ITGB4,PARD3,PRKD1,PRKCG,PRKCB
Factors Promoting Cardiogenesis in Vertebrates	2,75E00	1,11E-01	TBX5,NOX4,PRKCQ,MYL2,TGFBR3,MEF2C,PRKCH,TCF7L2,PRKD1,PRKCG,PRKCB
P2Y Purigenic Receptor Signaling Pathway	2,7E00	9,72E-02	GNG4,ADCY2,PRKCQ,CREBBP,PLCL2,NFKB1,PRKCG,PLCB4,PLCE1,ADCY5,PLCB1,PRKCH,PRKD1,PRKCB
cAMP-mediated signaling	2,67E00	8,85E-02	HTR6,ADCY2,PDE10A,PDE3A,CREBBP,RGS7,AKAP6,PDE1A,HRH3,CNGA3,PDE1C,GRM7,GABBR2,NPR3,PDE3B,ADCY5,FSHR,RGS10,PDE11A,AKAP9
tRNA Splicing	2,67E00	1,52E-01	PDE3B,PDE10A,PDE3A,TSEN54,PDE11A,PDE1A,PDE1C
14-3-3-mediated Signaling	2,66E00	1,07E-01	PRKCQ,GRB2,PLCL2,PRKCG,SRPK2,PLCB4,PLCE1,CBL,MAPK10,PLCB1,PRKCH,PRKD1,PRKCB
Ephrin Receptor Signaling	2,65E00	8,1E-02	EPHA7,GNG4,FYN,RAC2,GRB2,PTPN13,CREBBP,EGF,LIMK2,GNA14,PDGFC,ROCK2,ITGA3,EPHB1,SORBS1,ADAM10,PDGFD
Calcium-induced T Lymphocyte Apoptosis	2,64E00	1,27E-01	CD247,PRKCQ,ITPR2,NFATC2,PRKCH,ITPR1,PRKD1,PRKCG,PRKCB
Leptin Signaling in Obesity	2,63E00	1,18E-01	NPY,PLCB4,ADCY2,PLCE1,GRB2,PDE3B,ADCY5,PDE3A,PLCB1,PLCL2
Phospholipases	2,55E00	1,32E-01	PLA2G4A,PLCB4,LIPC,PLCE1,PLB1,PLCB1,PLA2G4F,PLCL2,PLCH1
Netrin Signaling	2,55E00	1,21E-01	RAC2,PRKG1,RYR2,DCC,NFATC2,ABLIM1,UNC5C
Virus Entry via Endocytic Pathways	2,53E00	1,09E-01	FLNB,FYN,RAC2,ITGA3,PRKCQ,PRKCH,ITGB4,AP1B1,PRKD1,PRKCG,PRKCB
Breast Cancer Regulation by Stathmin1	2,52E00	8,41E-02	GNG4,PPP1R14C,ARHGEF4,ADCY2,PRKCQ,GRB2,ITPR2,LIMK2,ITPR1,PPP2R5A,PRKCG,ROCK2,PLCB4,ADCY5,PLCB1,PRKCH,PRKD1,PRKCB
Actin Cytoskeleton Signaling	2,45E00	7,85E-02	RAC2,ARHGEF4,MPRIP,MYL2,GRB2,FGF2,ACTN2,DIAPH3,EGF,WASF1,LIMK2,PIP5K1B,MYH11,PDGFC,ROCK2,ITGA3,PIP5K1C,PDGFD,ACTN1
Regulation of Cellular Mechanics by Calpain Protease	2,44E00	1,1E-01	ITGA3,GRB2,ACTN2,CDK6,EGF,CAST,CNGA3,ACTN1
α-Adrenergic Signaling	2,42E00	1,01E-01	GNG4,ADCY2,PRKCQ,ITPR2,ADCY5,PRKCH,ITPR1,SLC8A1,PRKD1,PRKCG,PRKCB
Leukocyte Extravasation Signaling	2,4E00	8,57E-02	CLDN10,RAC2,PRKCQ,MMP16,ACTN2,CTNNA3,NCF4,PRKCG,ROCK2,CTNNA2,ITGA3,MMP25,MAPK10,PRKCH,ACTN1,PRKD1,PRKCB,ITK
Tec Kinase Signaling	2,36E00	8,15E-02	GNG4,FYN,PRKCQ,GTF2I,GNA14,NFKB1,PRKCG,BLK,ITGA3,RHOT1,MAPK10,PRKCH,PRKD1,PRKCB,ITK
IL-8 Signaling	2,34E00	7,56E-02	GNG4,RAC2,NOX4,PRKCQ,MYL2,FLT1,EGF,LIMK2,NFKB1,PDGFC,PRKCG,ROCK2,RHOT1,MAPK10,PRKCH,PRKD1,PRKCB
Fc Epsilon RI Signaling	2,33E00	1,03E-01	FYN,PLA2G4A,RAC2,PRKCQ,GRB2,SYK,MAPK10,PLA2G4F,PRKCH,PRKD1,PRKCG,PRKCB
Role of NFAT in Regulation of the Immune Response	2,3E00	8E-02	CD247,GNG4,FYN,PRKCQ,GRB2,ITPR2,CSNK1A1,GNA14,ITPR1,NFKB1,PLCB4,SYK,NFATC2,PLCB1,MEF2C,ITK
ErbB4 Signaling	2,26E00	1,16E-01	PRKCQ,GRB2,NRG3,PRKCH,PRKD1,PRKCG,PSEN1,PRKCB
Renin-Angiotensin Signaling	2,24E00	9,52E-02	ADCY2,PRKCQ,GRB2,ITPR2,ADCY5,MAPK10,PRKCH,ITPR1,NFKB1,PRKD1,PRKCG,PRKCB
Prolactin Signaling	2,23E00	1,07E-01	FYN,PRKCQ,GRB2,CREBBP,PRKCH,PRLR,PRKD1,PRKCG,PRKCB
Regulation of the Epithelial-Mesenchymal Transition Pathway	2,21E00	8,16E-02	GRB2,FGF2,EGF,NFKB1,MET,PYGO1,CDH2,CDH12,ZEB2,DVL2,PDGFD,FRS2,WNT5B,TCF7L2,PSEN1,PDGFRB
D-myo-inositol (1,4,5)-Trisphosphate Biosynthesis	2,18E00	1,5E-01	PLCB4,PLCE1,PIP5K1C,PLCB1,PIP5K1B,PLCH1
Glioblastoma Multiforme Signaling	2,15E00	8,33E-02	PLCB4,PLCE1,RHOT1,ITPR2,GRB2,CDK6,PLCB1,EGF,ITPR1,PLCL2,PDGFD,PDGFC,WNT5B,PDGFRB
Inhibition of Matrix Metalloproteases	2,12E00	1,5E-01	HSPG2,ADAM12,MMP25,MMP16,RECK,ADAM10
Neuregulin Signaling	2,12E00	9,62E-02	ITGA3,PRKCQ,GRB2,NRG3,EGF,PRKCH,PRKD1,PSEN1,PRKCG,PRKCB
Corticotropin Releasing Hormone Signaling	2,1E00	8,28E-02	ADCY2,PRKCQ,ITPR2,ADCY5,CREBBP,GUCY1A2,MEF2C,PRKCH,ITPR1,PRKD1,PRKCG,PRKCB
Calcium Signaling	2,05E00	7,37E-02	TNNT1,MYL2,ATP2C1,ITPR2,CREBBP,RYR2,GRIA2,TRPC4,MYH11,ITPR1,ATP2B2,NFATC2,MEF2C,SLC8A1,CAMKK2,GRIK1
p70S6K Signaling	2,02E00	9,09E-02	PLCB4,PLCE1,PRKCQ,GRB2,SYK,PLCB1,PRKCH,PLCL2,PRKD1,PPP2R5A,PRKCG,PRKCB
UVC-Induced MAPK Signaling	2,02E00	1,36E-01	PRKCQ,MAPK10,PRKCH,PRKD1,PRKCG,PRKCB
VEGF Family Ligand-Receptor Interactions	2,01E00	1,02E-01	PLA2G4A,PRKCQ,GRB2,FLT1,PLA2G4F,PRKCH,PRKD1,PRKCG,PRKCB
Erythropoietin Signaling	1,94E00	1,01E-01	PRKCQ,CBL,GRB2,PRKCH,NFKB1,PRKD1,PRKCG,PRKCB
Fcγ Receptor-mediated Phagocytosis in Macrophages and Monocytes	1,93E00	9,43E-02	FYN,RAC2,PRKCQ,CBL,SYK,PRKCH,FYB,PRKD1,PRKCG,PRKCB
Molecular Mechanisms of Cancer	1,92E00	6,44E-02	RAC2,FYN,GNA14,NFKB1,RBL1,CTNNA2,ADCY5,RHOT1,SUFU,PLCB1,PRKD1,CHEK2,ADCY2,ARHGEF4,PRKCQ,GRB2,CREBBP,CDK6,PRKCG,PLCB4,CBL,MAPK10,PRKCH,PRKCB,PSEN1
ErbB Signaling	1,92E00	1E-01	PRKCQ,GRB2,NRG3,MAPK10,EGF,PRKCH,PRKD1,PRKCG,PRKCB
GDNF Family Ligand-Receptor Interactions	1,91E00	1,05E-01	DOK6,GRB2,ITPR2,GFRA1,MAPK10,GFRA2,ITPR1,FRS2
NRF2-mediated Oxidative Stress Response	1,88E00	7,69E-02	MGST1,PRKCQ,CREBBP,HSPB8,PRKCG,DNAJC5,MGST2,DNAJB11,PRKCH,FMO1,FKBP5,ABCC4,EIF2AK3,PRKD1,PRKCB
CCR5 Signaling in Macrophages	1,77E00	8,25E-02	GNG4,CD247,PRKCQ,MAPK10,PRKCH,PRKD1,PRKCG,PRKCB
PAK Signaling	1,76E00	8,18E-02	ITGA3,ARHGAP10,MYL2,GRB2,MAPK10,LIMK2,PDGFD,PDGFC,PDGFRB
CD28 Signaling in T Helper Cells	1,76E00	8,09E-02	CD247,FYN,PRKCQ,GRB2,ITPR2,SYK,MAPK10,NFATC2,ITPR1,NFKB1,ITK
Clathrin-mediated Endocytosis Signaling	1,72E00	7,58E-02	STON2,GRB2,FGF2,SH3GL3,NUMB,EGF,AP1B1,PDGFC,MET,SNX9,CBL,PIP5K1C,ITGB4,PDGFD,SNAP91
Hepatic Fibrosis / Hepatic Stellate Cell Activation	1,71E00	7,74E-02	MET,COL1A2,MYL2,FGF2,FLT1,EGF,ECE1,MYH11,TNFRSF1B,NFKB1,PDGFC,PDGFRB
ILK Signaling	1,7E00	7,32E-02	FLNB,MYL2,ACTN2,CREBBP,MYH11,RICTOR,NFKB1,PDGFC,PPP2R5A,RHOT1,MAPK10,RSU1,ITGB4,DSP,ACTN1
Protein Ubiquitination Pathway	1,69E00	7,04E-02	USP28,UCHL3,USP36,HSPB8,BIRC6,USP48,UBE4A,USP3,NEDD4,CBL,DNAJC5,USP32,DNAJB11,UBR1,BTRC,PARK2,DNAJC22,USP34,USP25
DNA Double-Strand Break Repair by Non-Homologous End Joining	1,67E00	1,5E-01	XRCC6,XRCC4,XRCC5
RhoA Signaling	1,66E00	8,59E-02	ROCK2,NEDD4,MPRIP,ABL2,MYL2,PLEKHG5,PIP5K1C,SEPT7,LIMK2,WASF1,PIP5K1B
VDR/RXR Activation	1,65E00	9,09E-02	PRKCQ,CCNC,NCOA2,NCOA1,PRKCH,PRKD1,PRKCG,PRKCB
Reelin Signaling in Neurons	1,65E00	9,41E-02	BLK,PAFAH1B2,FYN,ITGA3,ARHGEF4,MAPK10,LRP8,MAPK8IP3
Role of Pattern Recognition Receptors in Recognition of Bacteria and Viruses	1,6E00	8,26E-02	PRKCQ,OAS2,SYK,MAPK10,PRKCH,NFKB1,PRKD1,PRKCG,PRKCB
Glutamate Receptor Signaling	1,6E00	9,72E-02	GRM7,SLC1A4,GRIK4,GRIA2,HOMER1,GRIK2,GRIK1
iCOS-iCOSL Signaling in T Helper Cells	1,59E00	7,94E-02	CD247,PRKCQ,GRB2,ITPR2,NFATC2,ITPR1,PLEKHA3,NFKB1,IL2RB,ITK
Semaphorin Signaling in Neurons	1,59E00	1,11E-01	ROCK2,MET,FYN,RHOT1,LIMK2,DPYSL5
nNOS Signaling in Neurons	1,59E00	1,15E-01	PRKCQ,DLG2,PRKCH,PRKD1,PRKCG,PRKCB
Inhibition of Angiogenesis by TSP1	1,57E00	1,19E-01	HSPG2,FYN,THBS1,GUCY1A2,MAPK10
UVB-Induced MAPK Signaling	1,55E00	1,03E-01	PRKCQ,MAPK10,PRKCH,PRKD1,PRKCG,PRKCB
Sphingosine-1-phosphate Signaling	1,55E00	8,13E-02	PLCB4,ADCY2,PLCE1,RHOT1,ADCY5,PLCB1,PLCL2,PDGFD,PDGFC,PDGFRB
Relaxin Signaling	1,54E00	7,32E-02	GNG4,ADCY2,PDE3B,ADCY5,PDE10A,PDE3A,GUCY1A2,GNA14,PDE11A,PDE1A,NFKB1,PDE1C
Cardiac Hypertrophy Signaling	1,53E00	6,8E-02	GNG4,ADCY2,MYL2,GRB2,CREBBP,PLCL2,GNA14,CACNA1A,ROCK2,PLCB4,CACNA1E,PLCE1,ADCY5,RHOT1,MAPK10,PLCB1,MEF2C
G Beta Gamma Signaling	1,52E00	7,44E-02	GNG4,ADCY2,PRKCQ,GRB2,PRKCH,GNA14,PRKD1,PRKCG,PRKCB
Natural Killer Cell Signaling	1,52E00	8,47E-02	CD247,FYN,RAC2,PRKCQ,GRB2,SYK,PRKCH,PRKD1,PRKCG,PRKCB
T Cell Receptor Signaling	1,45E00	8,26E-02	CD247,FYN,PRKCQ,CBL,GRB2,NFATC2,NFKB1,CD8B,ITK
Antioxidant Action of Vitamin C	1,43E00	8,11E-02	PLA2G4A,PLCB4,PLCE1,PLB1,MAPK10,PLCB1,PLA2G4F,PLCL2,NFKB1
PTEN Signaling	1,41E00	7,19E-02	RAC2,ITGA3,CBL,GRB2,NTRK3,FLT1,TGFBR3,NFKB1,PDGFRB,MAGI3
CTLA4 Signaling in Cytotoxic T Lymphocytes	1,41E00	8,33E-02	CD247,FYN,GRB2,AP1M1,SYK,AP1B1,CD8B,PPP2R5A
LPS-stimulated MAPK Signaling	1,39E00	8,43E-02	PRKCQ,MAPK10,PRKCH,NFKB1,PRKD1,PRKCG,PRKCB
Chemokine Signaling	1,39E00	9,33E-02	ROCK2,PLCB4,MPRIP,MYL2,PLCB1,LIMK2,PRKCB
Thrombopoietin Signaling	1,35E00	9,38E-02	PRKCQ,GRB2,PRKCH,PRKD1,PRKCG,PRKCB
NF-κB Activation by Viruses	1,34E00	8,43E-02	ITGA3,PRKCQ,PRKCH,NFKB1,PRKD1,PRKCG,PRKCB
Role of BRCA1 in DNA Damage Response	1,32E00	8,45E-02	RBL2,FANCC,RBL1,RFC5,BLM,CHEK2
Gαi Signaling	1,31E00	7,41E-02	GRM7,GNG4,GABBR2,ADCY2,NPR3,GRB2,ADCY5,RGS7,RGS10,HRH3
Caveolar-mediated Endocytosis Signaling	1,31E00	8,24E-02	FLNB,FYN,ITGA3,ITGA9,EGF,COPG2,ITGB4
PPAR Signaling	1,26E00	7,48E-02	GRB2,CREBBP,NCOA1,PDGFD,TNFRSF1B,NFKB1,PDGFC,PDGFRB
Cdc42 Signaling	1,25E00	6,45E-02	CD247,ITGA3,CDC42BPA,MPRIP,EXOC4,MYL2,DIAPH3,MAPK10,LIMK2,EXOC6,PARD3,ITK
Role of Macrophages, Fibroblasts and Endothelial Cells in Rheumatoid Arthritis	1,24E00	5,85E-02	PRKCQ,FGF2,CREBBP,CSNK1A1,PLCL2,NFKB1,PDGFC,PRKCG,ROCK2,PLCB4,PLCE1,NFATC2,PLCB1,PRKCH,TNFRSF1B,PDGFD,WNT5B,TCF7L2,PRKD1,PRKCB
Xenobiotic Metabolism Signaling	1,23E00	6,25E-02	ALDH4A1,MGST1,PRKCQ,CREBBP,NFKB1,PPP2R5A,PRKCG,CHST1,MGST2,NCOA1,HS6ST3,FMO1,PRKCH,SMOX,NDST1,EIF2AK3,PRKD1,PRKCB
RAR Activation	1,2E00	6,67E-02	ADCY2,CCNH,PRKCQ,CREBBP,NFKB1,PRKCG,KAT2B,ADCY5,NCOA1,MAPK10,PRKCH,PRKD1,PRKCB
Production of Nitric Oxide and Reactive Oxygen Species in Macrophages	1,18E00	6,13E-02	PPP1R14C,PRKCQ,CREBBP,NCF4,NFKB1,PPP2R5A,PRKCG,RHOT1,MAPK10,PRKCH,TNFRSF1B,PRKD1,PRKCB
Hepatic Cholestasis	1,11E00	6,01E-02	ADCY2,PRKCQ,SLCO3A1,ADCY5,MAPK10,PRKCH,TNFRSF1B,NFKB1,PRKD1,PRKCG,PRKCB
Regulation of Actin-based Motility by Rho	1,1E00	7,61E-02	RAC2,MPRIP,MYL2,RHOT1,PIP5K1C,WASF1,PIP5K1B
Huntington's Disease Signaling	1,09E00	5,95E-02	GNG4,PRKCQ,GRB2,SH3GL3,CREBBP,EGF,GNA14,ITPR1,PRKCG,PLCB4,DNAJC5,PLCB1,PRKCH,PRKD1,PRKCB
HGF Signaling	1,08E00	7,21E-02	MET,PRKCQ,GRB2,MAPK10,PRKCH,PRKD1,PRKCG,PRKCB
IL-3 Signaling	1,04E00	8E-02	PRKCQ,GRB2,PRKCH,PRKD1,PRKCG,PRKCB
Non-Small Cell Lung Cancer Signaling	1,04E00	7,23E-02	FHIT,GRB2,ITPR2,CDK6,EGF,ITPR1
Germ Cell-Sertoli Cell Junction Signaling	1,04E00	6,51E-02	RAC2,CDH2,CTNNA2,ITGA3,RHOT1,SORBS1,MYO7A,ACTN2,MAPK10,LIMK2,ACTN1
mTOR Signaling	1,03E00	6,1E-02	MAPKAP1,PRKCQ,EIF3H,PRR5L,RICTOR,PDGFC,PPP2R5A,PRKCG,ATG13,RHOT1,PRKCH,PRKD1,PRKCB
Bladder Cancer Signaling	1,02E00	7,22E-02	DAPK1,MMP25,FGF2,THBS1,MMP16,EGF,PDGFC
Rac Signaling	1,01E00	6,25E-02	ITGA3,NOX4,PIP5K1C,LIMK2,WASF1,PIP5K1B,PARD3,NFKB1
Actin Nucleation by ARP-WASP Complex	1,01E00	7,46E-02	ROCK2,ITGA3,RHOT1,GRB2,WASF1
Neurotrophin/TRK Signaling	9,96E-01	7,89E-02	NTF3,GRB2,NTRK3,CREBBP,SORCS1,FRS2
eNOS Signaling	9,9E-01	6,45E-02	AQP3,ADCY2,PRKG1,ITPR2,ADCY5,FLT1,GUCY1A2,ITPR1,PDGFC,CNGA3
Estrogen Receptor Signaling	9,72E-01	6,62E-02	CCNH,KAT2B,CCNC,NCOA2,GRB2,GTF2F2,MED15,CREBBP,NCOA1
Assembly of RNA Polymerase III Complex	9,62E-01	1,25E-01	GTF3C1,SF3A1
UVA-Induced MAPK Signaling	9,6E-01	7,14E-02	PARP6,PLCB4,PLCE1,MAPK10,PARP8,PLCB1,PLCL2
D-myo-inositol-5-phosphate Metabolism	9,47E-01	6,17E-02	PLCB4,PLCE1,PTPN13,PTPRO,PLCB1,PPM1F,MTMR7,PTPRM,PLCH1,PPP2R5A
Sertoli Cell-Sertoli Cell Junction Signaling	9,39E-01	6,06E-02	CLDN10,CTNNA2,ITGA3,PRKG1,SORBS1,MYO7A,ACTN2,TGFBR3,GUCY1A2,MAPK10,SPTAN1,ACTN1
Ephrin B Signaling	9,33E-01	7,32E-02	ROCK2,GNG4,RAC2,EPHB1,CBL,GNA14
Pyridoxal 5'-phosphate Salvage Pathway	9,33E-01	7,89E-02	DAPK1,PRKCQ,CDK6,CSNK1A1,LIMK2,PRKCH
Serotonin Receptor Signaling	9,26E-01	8,16E-02	HTR6,HTR3B,SMOX,HTR2A
Cell Cycle Control of Chromosomal Replication	9,1E-01	8,82E-02	MCM5,CDK6,CHEK2
Calcium Transport I	9,08E-01	1,43E-01	ATP2C1,ATP2B2
LPS/IL-1 Mediated Inhibition of RXR Function	9,07E-01	5,71E-02	ALDH4A1,MGST1,LIPC,ABCA1,CHST1,MGST2,NCOA1,SMOX,FMO1,HS6ST3,PLTP,TNFRSF1B,ABCC4,NDST1
MIF Regulation of Innate Immunity	8,99E-01	7,69E-02	PLA2G4A,MAPK10,PLA2G4F,NFKB1
Colorectal Cancer Metastasis Signaling	8,91E-01	5,6E-02	GNG4,ADCY2,GRB2,MSH3,MMP16,EGF,NFKB1,PDGFC,MMP25,RHOT1,ADCY5,DCC,MAPK10,TCF7L2,WNT5B
Role of Wnt/GSK-3β Signaling in the Pathogenesis of Influenza	8,75E-01	7,23E-02	NCOA2,NCOA1,CSNK1A1,DVL2,WNT5B,TCF7L2
Wnt/β-catenin Signaling	8,65E-01	6,29E-02	CDH2,CDH12,TGFBR3,CREBBP,CSNK1A1,BTRC,DVL2,WNT5B,TCF7L2,PPP2R5A,SOX5
Gαs Signaling	8,6E-01	6,4E-02	GNG4,HTR6,ADCY2,ADCY5,FSHR,RYR2,CREBBP,CNGA3
Telomere Extension by Telomerase	8,58E-01	1,11E-01	XRCC6,XRCC5
VEGF Signaling	8,56E-01	6,42E-02	ROCK2,GRB2,ACTN2,FLT1,PDGFC,ACTN1,PRKCB
NF-κB Signaling	8,53E-01	6,08E-02	PRKCQ,NTRK3,FLT1,TGFBR3,CREBBP,EGF,BTRC,TNFRSF1B,NFKB1,PDGFRB,PRKCB
Triacylglycerol Biosynthesis	8,47E-01	8,51E-02	AGPAT4,LCLAT1,ELOVL2,ELOVL1
Regulation of IL-2 Expression in Activated and Anergic T Lymphocytes	8,38E-01	6,74E-02	CD247,FYN,GRB2,MAPK10,NFATC2,NFKB1
Superpathway of Inositol Phosphate Compounds	8,38E-01	5,56E-02	MINPP1,PTPN13,PIP5K1B,PTPRM,PLCH1,PPP2R5A,PLCB4,PLCE1,PIP5K1C,PTPRO,PLCB1,MTMR7,PPM1F
Type II Diabetes Mellitus Signaling	8,27E-01	5,26E-02	PRKCQ,PKM,MAPK10,PRKCH,TNFRSF1B,NFKB1,PRKD1,PRKCG,PRKCB
IL-12 Signaling and Production in Macrophages	8,14E-01	5,73E-02	PRKCQ,IL23R,NCOA1,MAPK10,PRKCH,NFKB1,PRKD1,PRKCG,PRKCB
Paxillin Signaling	8,08E-01	5,98E-02	ITGA3,GRB2,ITGA9,ACTN2,MAPK10,ITGB4,ACTN1
PDGF Signaling	8,03E-01	6,98E-02	ABL2,GRB2,PDGFD,PDGFC,PDGFRB,PRKCB
Dermatan Sulfate Biosynthesis (Late Stages)	8E-01	8,33E-02	CHST1,HS6ST3,NDST1,DSE
Triacylglycerol Degradation	7,85E-01	9,09E-02	LIPC,MGLL,NDST1
Stearate Biosynthesis I (Animals)	7,77E-01	8,16E-02	ACOT2,SRD5A3,ELOVL2,ELOVL1
Atherosclerosis Signaling	7,61E-01	5,76E-02	COL1A2,PLA2G4A,PLB1,PLA2G4F,PDGFD,COL11A2,NFKB1,PDGFC
Ephrin A Signaling	7,55E-01	7,41E-02	ROCK2,EPHA7,FYN,ADAM10
Remodeling of Epithelial Adherens Junctions	7,49E-01	7,14E-02	MET,CTNNA2,ACTN2,MAPRE2,ACTN1
HIF1α Signaling	7,48E-01	6,25E-02	MMP25,MMP16,MAPK15,CREBBP,NCOA1,MAPK10,PDGFC
Mismatch Repair in Eukaryotes	7,31E-01	8,33E-02	MSH3,RFC5
Sucrose Degradation V (Mammalian)	7,31E-01	1,05E-01	SI,GALM
Apoptosis Signaling	7,22E-01	6E-02	GAS2,PRKCQ,BIRC6,SPTAN1,TNFRSF1B,NFKB1
Aryl Hydrocarbon Receptor Signaling	7,15E-01	5,26E-02	ALDH4A1,MGST1,MGST2,NCOA2,NFIA,CDK6,NFIB,NFKB1,CHEK2
Amyotrophic Lateral Sclerosis Signaling	7,06E-01	5,56E-02	CACNA1E,GRIK4,GRIA2,GRIK2,PDGFC,CACNA1A,GRIK1
MIF-mediated Glucocorticoid Regulation	7,04E-01	7,14E-02	PLA2G4A,PLA2G4F,NFKB1
FGF Signaling	6,92E-01	6,38E-02	MET,GRB2,FGF2,CREBBP,ITPR1,FRS2
Growth Hormone Signaling	6,64E-01	6,41E-02	PRKCQ,PRKCH,PRKD1,PRKCG,PRKCB
TR/RXR Activation	6,63E-01	5,5E-02	NCOA2,NXPH2,PDE3B,NCOA1,PFKP,ME1
CDK5 Signaling	6,63E-01	6,19E-02	PPP1R14C,ADCY2,ITGA3,ADCY5,CACNA1A,PPP2R5A
Cardiomyocyte Differentiation via BMP Receptors	6,61E-01	8,7E-02	MYL2,MEF2C
nNOS Signaling in Skeletal Muscle Cells	6,61E-01	6,45E-02	RYR2,SNTB1
G Protein Signaling Mediated by Tubby	6,56E-01	6,82E-02	GNG4,PLCB4,PLCB1
Salvage Pathways of Pyrimidine Ribonucleotides	6,54E-01	6,19E-02	DAPK1,PRKCQ,CDK6,CSNK1A1,LIMK2,PRKCH,AK7
ERK/MAPK Signaling	6,49E-01	5,21E-02	PPP1R14C,FYN,PLA2G4A,RAC2,ITGA3,GRB2,CREBBP,PLA2G4F,PPP2R5A,PRKCG,PRKCB
Basal Cell Carcinoma Signaling	6,48E-01	6,41E-02	SUFU,GLIS1,DVL2,WNT5B,TCF7L2
STAT3 Pathway	6,48E-01	6,25E-02	NTRK3,FLT1,TGFBR3,MAPK10,PDGFRB
April Mediated Signaling	6,34E-01	6,82E-02	MAPK10,NFATC2,NFKB1
IL-1 Signaling	6,09E-01	5,5E-02	GNG4,ADCY2,ADCY5,MAPK10,GNA14,NFKB1
Integrin Signaling	6,04E-01	5,29E-02	FYN,RAC2,ITGA3,MPRIP,MYL2,RHOT1,GRB2,ITGA9,ACTN2,ITGB4,ACTN1
B Cell Activating Factor Signaling	5,92E-01	6,52E-02	MAPK10,NFATC2,NFKB1
Dendritic Cell Maturation	5,9E-01	4,74E-02	COL1A2,PLCB4,PLCE1,CREBBP,MAPK10,PLCB1,PLCL2,TNFRSF1B,COL11A2,NFKB1
Induction of Apoptosis by HIV1	5,86E-01	5,97E-02	SLC25A13,MAPK10,TNFRSF1B,NFKB1
Heparan Sulfate Biosynthesis (Late Stages)	5,86E-01	6,45E-02	CHST1,EXT1,HS6ST3,NDST1
Thyroid Cancer Signaling	5,72E-01	6,82E-02	NTF3,NTRK3,TCF7L2
ATM Signaling	5,69E-01	6,06E-02	CREBBP,MAPK10,BLM,CHEK2
EGF Signaling	5,69E-01	6,25E-02	GRB2,ITPR2,EGF,ITPR1
Proline Degradation	5,69E-01	1,43E-01	ALDH4A1
Glycerol-3-phosphate Shuttle	5,69E-01	1,11E-01	GPD2
GDP-L-fucose Biosynthesis I (from GDP-D-mannose)	5,69E-01	1,43E-01	GMDS
Human Embryonic Stem Cell Pluripotency	5,63E-01	4,94E-02	NTF3,FGF2,NTRK3,PDGFD,PDGFC,WNT5B,TCF7L2,PDGFRB
PKCθ Signaling in T Lymphocytes	5,61E-01	4,86E-02	CD247,FYN,RAC2,PRKCQ,GRB2,NFATC2,NFKB1
Glutathione Redox Reactions I	5,46E-01	8,33E-02	MGST1,MGST2
Role of JAK1 and JAK3 in γc Cytokine Signaling	5,39E-01	5,88E-02	GRB2,SYK,CRLF2,IL2RB
IL-17A Signaling in Gastric Cells	5,22E-01	7,14E-02	MAPK10,NFKB1
Cell Cycle: G2/M DNA Damage Checkpoint Regulation	5,17E-01	6,12E-02	KAT2B,BTRC,CHEK2
FcγRIIB Signaling in B Lymphocytes	5E-01	4,69E-02	GRB2,SYK,MAPK10
CDP-diacylglycerol Biosynthesis I	4,99E-01	7,41E-02	AGPAT4,LCLAT1
3-phosphoinositide Degradation	4,97E-01	4,94E-02	INPP4A,INPP4B,PTPN13,PTPRO,PPM1F,MTMR7,PTPRM,PPP2R5A
Cell Cycle: G1/S Checkpoint Regulation	4,82E-01	5,56E-02	RBL2,CDK6,BTRC,RBL1
LXR/RXR Activation	4,8E-01	5,04E-02	MYLIP,C9,PLTP,TNFRSF1B,NFKB1,HADH,ABCA1
Assembly of RNA Polymerase I Complex	4,78E-01	7,69E-02	TAF1B
Methionine Salvage II (Mammalian)	4,78E-01	1,11E-01	MTR
Rapoport-Luebering Glycolytic Shunt	4,78E-01	1,11E-01	MINPP1
Maturity Onset Diabetes of Young (MODY) Signaling	4,77E-01	6,06E-02	CACNA1E,CACNA1A
Melanocyte Development and Pigmentation Signaling	4,64E-01	5,26E-02	ADCY2,GRB2,ADCY5,CREBBP,KIT
TNFR2 Signaling	4,56E-01	5,88E-02	TNFRSF1B,NFKB1
Tryptophan Degradation X (Mammalian, via Tryptamine)	4,56E-01	6,9E-02	ALDH4A1,SMOX
Tight Junction Signaling	4,46E-01	4,79E-02	CLDN10,MYL2,MPP5,SPTAN1,MYH11,TNFRSF1B,NFKB1,PPP2R5A
Agrin Interactions at Neuromuscular Junction	4,44E-01	5,71E-02	RAC2,ITGA3,NRG3,MAPK10
FAK Signaling	4,42E-01	4,72E-02	FYN,ITGA3,GRB2,EGF,TNS1
Dopamine Receptor Signaling	4,42E-01	5,21E-02	PPP1R14C,ADCY2,ADCY5,SMOX,PPP2R5A
4-aminobutyrate Degradation I	4,42E-01	1E-01	SUCLG2
Intrinsic Prothrombin Activation Pathway	4,37E-01	5,41E-02	COL1A2,COL11A2
Putrescine Degradation III	4,37E-01	6,67E-02	ALDH4A1,SMOX
Role of Tissue Factor in Cancer	4,24E-01	4,62E-02	BLK,FYN,ITGA3,PLCB1,LIMK2,GNA14
Role of MAPK Signaling in the Pathogenesis of Influenza	4,21E-01	5,56E-02	PLA2G4A,PLB1,MAPK10,PLA2G4F
Heparan Sulfate Biosynthesis	4,21E-01	5,33E-02	CHST1,EXT1,HS6ST3,NDST1
HMGB1 Signaling	4,11E-01	4,59E-02	KAT2B,RHOT1,MAPK10,TNFRSF1B,NFKB1
Dermatan Sulfate Biosynthesis	4,09E-01	5,48E-02	CHST1,HS6ST3,NDST1,DSE
4-hydroxyproline Degradation I	4,09E-01	7,14E-02	ALDH4A1
Glucocorticoid Receptor Signaling	4,07E-01	4,35E-02	CD247,CCNH,GRB2,GTF2F2,CREBBP,PBX1,NFKB1,KAT2B,NCOA2,NCOA1,MAPK10,NFATC2,FKBP5
Chronic Myeloid Leukemia Signaling	4,02E-01	4,72E-02	RBL2,GRB2,CDK6,RBL1,NFKB1
4-1BB Signaling in T Lymphocytes	4,01E-01	5,56E-02	MAPK10,NFKB1
Sonic Hedgehog Signaling	4,01E-01	5,71E-02	SUFU,GLIS1
GABA Receptor Signaling	3,97E-01	5,36E-02	GABBR2,GABRB1,AP1B1
Phosphatidylglycerol Biosynthesis II (Non-plastidic)	3,84E-01	6,06E-02	AGPAT4,LCLAT1
Superpathway of D-myo-inositol (1,4,5)-trisphosphate Metabolism	3,84E-01	6,06E-02	MINPP1,INPP1
Hereditary Breast Cancer Signaling	3,8E-01	4,48E-02	CREBBP,CDK6,FANCC,RFC5,BLM,CHEK2
Glycerol Degradation I	3,8E-01	8,33E-02	GPD2
Methylmalonyl Pathway	3,8E-01	8,33E-02	PCCA
Melatonin Degradation II	3,8E-01	8,33E-02	SMOX
Glycogen Biosynthesis II (from UDP-D-Glucose)	3,8E-01	8,33E-02	UGP2
Glutamate Degradation III (via 4-aminobutyrate)	3,8E-01	8,33E-02	SUCLG2
p53 Signaling	3,65E-01	4,42E-02	KAT2B,THBS1,TOPBP1,CHEK2,SERPINE2
B Cell Receptor Signaling	3,65E-01	4,57E-02	RAC2,PRKCQ,GRB2,SYK,CREBBP,NFATC2,NFKB1,PRKCB
Role of CHK Proteins in Cell Cycle Checkpoint Control	3,6E-01	5,08E-02	RFC5,CHEK2,PPP2R5A
Chondroitin Sulfate Biosynthesis (Late Stages)	3,6E-01	5,45E-02	CHST1,HS6ST3,NDST1
IL-2 Signaling	3,6E-01	4,92E-02	GRB2,SYK,IL2RB
3-phosphoinositide Biosynthesis	3,58E-01	4,42E-02	PTPN13,PIP5K1C,PTPRO,PPM1F,MTMR7,PIP5K1B,PTPRM,PPP2R5A
Acute Myeloid Leukemia Signaling	3,57E-01	4,76E-02	GRB2,KIT,NFKB1,TCF7L2
BMP signaling pathway	3,57E-01	4,65E-02	GRB2,CREBBP,MAPK10,NFKB1
Biotin-carboxyl Carrier Protein Assembly	3,54E-01	6,67E-02	ACACB
Arginine Degradation I (Arginase Pathway)	3,54E-01	7,69E-02	ALDH4A1
Oncostatin M Signaling	3,53E-01	5,71E-02	EPAS1,GRB2
Complement System	3,53E-01	5,71E-02	C9,C6
Telomerase Signaling	3,4E-01	4,72E-02	GRB2,TERT,EGF,PPP2R5A,IL2RB
Cell Cycle Regulation by BTG Family Proteins	3,39E-01	5,13E-02	CCRN4L,PPP2R5A
Acyl-CoA Hydrolysis	3,31E-01	6,67E-02	ACOT2
Tetrapyrrole Biosynthesis II	3,31E-01	7,14E-02	UROS
Spermine and Spermidine Degradation I	3,31E-01	7,14E-02	SMOX
Sphingomyelin Metabolism	3,31E-01	6,25E-02	SGMS1
Galactose Degradation I (Leloir Pathway)	3,31E-01	6,25E-02	GALM
Cyclins and Cell Cycle Regulation	3,29E-01	4,17E-02	CCNH,CDK6,BTRC,PPP2R5A
Circadian Rhythm Signaling	3,25E-01	5,26E-02	CREBBP,CLOCK
Colanic Acid Building Blocks Biosynthesis	3,25E-01	5,56E-02	UGP2,GMDS
Ceramide Biosynthesis	3,1E-01	6,25E-02	SPTLC2
D-myo-inositol (1,4,5,6)-Tetrakisphosphate Biosynthesis	3E-01	4,17E-02	PTPN13,PTPRO,PPM1F,MTMR7,PTPRM,PPP2R5A
D-myo-inositol (3,4,5,6)-tetrakisphosphate Biosynthesis	3E-01	4,17E-02	PTPN13,PTPRO,PPM1F,MTMR7,PTPRM,PPP2R5A
Dopamine Degradation	3E-01	5,26E-02	ALDH4A1,SMOX
IL-15 Signaling	2,97E-01	4,17E-02	SYK,NFKB1,IL2RB
Glycogen Degradation II	2,9E-01	6,25E-02	PGM2
GDP-glucose Biosynthesis	2,9E-01	5,56E-02	PGM2
Parkinson's Signaling	2,9E-01	5,26E-02	PARK2
Glutathione-mediated Detoxification	2,88E-01	4,55E-02	MGST1,MGST2
Type I Diabetes Mellitus Signaling	2,8E-01	4,13E-02	CD247,MAPK10,TNFRSF1B,NFKB1,CPE
Pancreatic Adenocarcinoma Signaling	2,8E-01	3,91E-02	GRB2,MAPK10,EGF,NFKB1,PDGFC
Activation of IRF by Cytosolic Pattern Recognition Receptors	2,78E-01	4,11E-02	CREBBP,MAPK10,NFKB1
Transcriptional Regulatory Network in Embryonic Stem Cells	2,76E-01	4,65E-02	GSX2,SIX3
TCA Cycle II (Eukaryotic)	2,76E-01	5E-02	SUCLA2,SUCLG1
Glycolysis I	2,76E-01	4,88E-02	PKM,PFKP
2-oxobutanoate Degradation I	2,72E-01	5,88E-02	PCCA
TGF-β Signaling	2,72E-01	4,26E-02	PIAS4,GRB2,CREBBP,PMEPA1
RANK Signaling in Osteoclasts	2,65E-01	4,12E-02	CBL,MAPK10,NFATC2,NFKB1
ERK5 Signaling	2,61E-01	4,41E-02	CREBBP,EGF,MEF2C
Histidine Degradation III	2,56E-01	5,56E-02	AMDHD1
Glycogen Degradation III	2,56E-01	5,56E-02	PGM2
Tryptophan Degradation to 2-amino-3-carboxymuconate Semialdehyde	2,56E-01	5,56E-02	KYNU
Histidine Degradation VI	2,56E-01	5E-02	AMDHD1
Endoplasmic Reticulum Stress Pathway	2,56E-01	5,26E-02	EIF2AK3
NGF Signaling	2,54E-01	4,1E-02	ROCK2,GRB2,CREBBP,MAPK10,NFKB1
Angiopoietin Signaling	2,45E-01	4E-02	GRB2,ANGPT4,NFKB1
Estrogen-Dependent Breast Cancer Signaling	2,45E-01	4,11E-02	TERT,CREBBP,NFKB1
RAN Signaling	2,41E-01	4,17E-02	KPNA3
Granzyme A Signaling	2,41E-01	5E-02	CREBBP
Fatty Acid α-oxidation	2,41E-01	4,35E-02	ALDH4A1
Role of RIG1-like Receptors in Antiviral Innate Immunity	2,36E-01	4,08E-02	CREBBP,NFKB1
DNA Methylation and Transcriptional Repression Signaling	2,27E-01	4,35E-02	DNMT3A
Glucose and Glucose-1-phosphate Degradation	2,27E-01	4,35E-02	PGM2
Purine Ribonucleosides Degradation to Ribose-1-phosphate	2,27E-01	5E-02	PGM2
Role of IL-17F in Allergic Inflammatory Airway Diseases	2,26E-01	4,17E-02	CREBBP,NFKB1
D-myo-inositol (1,4,5)-trisphosphate Degradation	2,02E-01	4,35E-02	INPP1
