# Supplementary material for: Systems Biology Analysis Merging Phenotype, Metabolomic and Genomic Data Identifies Non-SMC Condensin I Complex, Subunit G (NCAPG) and Cellular Maintenance Processes as Major Contributors to Genetic Variability in Bovine Feed Efficiency
Source: PLoS One. 2015 Apr 15;10(4):e0124574. doi: 10.1371/journal.pone.0124574 (PMC4398489; doi:10.1371/journal.pone.0124574)
Supplement: S5 Table — Result of the upstream regulator analysis in IPA. The first column of the file contains all upstream regulators that affect a significant number of feed efficiency genes (p ≤ 0.05), the second column specifies the molecule class to which the respective upstream regulator belongs, the third column contains the respective p-value of significance as determined from the number of feed efficiency genes that overlap with the respective upstream regulator and the fourth column contains the network genes targeted by the respective upstream regulator. Correction for multiple testing was conducted via a Fishers Exact test. (TXT) [file pone.0124574.s006.txt]

© 2000-2014 Ingenuity Systems, Inc. All rights reserved.
Upstream Regulator	Molecule Type	p-value of overlap	Target molecules in dataset	Mechanistic Network
TP53	transcription regulator	2,08E-09	ACOT11,ACTN1,ALDH4A1,ANXA3,ANXA4,AP1B1,APBB2,BCAS3,BNIP3,C9,CAND1,CARS,CD247,CDC42BPA,CENPF,CERS6,CHEK2,CNN2,COL1A2,DAPK1,DLGAP1,EGF,EIF2AK3,FAM83D,FAT1,FGF2,FKBP5,FMO1,FYN,GAS6,GLIPR1,GNA14,GRB2,HADH,HSPG2,IGFBP7,IL27RA,INPP4A,ITGB4,JMJD1C,KAT2B,KIT,LIMA1,LPP,MAP4,MBNL2,MCM5,ME1,MELK,MET,MFAP2,MGST2,MYOF,NCAPG,NDC80,NFKB1,NOX4,PAFAH1B2,PARK2,PCCA,PCDH7,PDGFRB,PDHX,PDLIM5,PFKP,PLTP,PMEPA1,PPM1F,P…	E2F3,ERBB2,HDAC1,RB1,SP3,TGFB1,TP53,estrogen receptor
TGFB1	growth factor	5,60E-08	ABCA1,ACTN1,ADAM10,ADAM12,ADAMTS12,ANXA11,CARS,CDH11,CDH2,CDH4,CDHR2,CENPF,CNN2,COL11A1,COL1A2,COL4A2,COL8A1,CORIN,DACH1,DAPK1,DDR2,DNMT3A,DSC2,DSP,ECE1,EGF,ELMO1,ELN,EXT1,FGF2,FLNB,FLT1,FURIN,FYN,GALM,GAS7,GNA14,GRM7,HADH,HSPG2,IGFBP7,IL23R,IL2RB,ITGA3,ITPR1,ITPR2,KCNQ3,KIT,KPNA3,LIMK2,LTBP3,MAP4,MAPK8IP3,MBNL2,MEF2C,MET,MFAP2,MSTN,MYB,MYH11,MYOF,NCAM1,NCAPG,NDC80,NDST1,NDUFS4,NFATC2,NFIB,NOX4,O…	E2F3,ERBB2,FGF2,HDAC1,RB1,SP3,TGFB1,TP53
topotecan	chemical drug	7,21E-07	CNTN5,CNTNAP2,CSMD1,FAT1,FHIT,GABRB1,GPC6,GRIK2,GRM7,JMJD1C,LRRC7,MBNL2,MGST2,MYB,NFIA,NLGN1,NRXN1,NXPH1,PARK2,PLCB1,PTPRK,PTPRM,RBMS3
ERG	transcription regulator	1,66E-06	ABCC4,ACTN1,COL11A2,DIAPH3,ELMO1,EXT1,FLNB,FLT1,FYN,MET,NLGN1,NUMB,PCNP,PLEK,RAB2A,RASA2,RHOBTB1,ROCK2,RPL27A,RSU1,SLIT2,THBS1
Sos	group	4,41E-06	ADAM12,ADNP,AGPS,ANK3,AQP3,ATP2C1,CAST,COBLL1,CREBBP,GAS2,HSPB8,LARGE,LRP8,LTBP3,MET,MGST1,PDPN,PIP5K1B,PMEPA1,PTPRZ1,PXK,RIPK4,SEMA3E	FOS,Sos
PKD1	ion channel	1,22E-05	ACOT2,ARHGAP10,CCDC109B,CDC42BPA,CLDN10,CREBBP,JAKMIP2,JPH2,NIPAL1,PCDH7,PRKCB,PRLR,PSEN1,SEPT7,SFXN3,SLC8A1,SPATA6,TBC1D4,TNFAIP8,TNS1
TGFB3	growth factor	1,44E-05	ADAM12,CDH2,CDH6,COL11A1,COL1A2,ELN,FGF2,PALLD,SERPINE2,TGFBR3,THBS1,TNC,TNS1,ZEB2	FGF2,RB1,SP3,TGFB1,TGFB3,TP53,estrogen receptor
HNRNPA2B1	other	3,65E-05	CPVL,CUX1,DCLK1,DSE,ELOVL2,MEIS2,MMD,NPR3,NTRK3,PAPPA,PBX1,PDE1A,PDGFC,PLCB4,SSFA2,SYT1,WWOX
PADI2	enzyme	5,91E-05	ADAMTS9,RAB6B,TNFRSF1B
beta-estradiol	chemical - endogenous mammalian	6,55E-05	ABCA1,ALDH4A1,ALK,ANXA3,AP1B1,ATP2B2,BCAS3,C8orf44-SGK3/SGK3,CAST,CBL,CDH11,CDH15,CDH2,CNN2,COL1A2,CTNNA2,CUBN,DCLK1,DLG2,DSP,ECHDC2,EGF,ELOVL2,FGF2,FMO1,FRS2,GPD2,GPR88,GRIK4,HADH,HSPB8,HUNK,INPP4B,KCNAB1,KIT,KYNU,LIMA1,LIPC,LRP8,MATN2,MCM5,MEIS2,MET,MGLL,MGST1,MMD,MYB,MYOF,NCAM1,NCOA1,NCOA2,NELL2,NPR3,NTRK3,NXPH1,OSTF1,PBX1,PDE3B,PDGFRB,PKM,PLA2G4A,PRKCB,PRLR,PSEN1,PTPN13,PTPRK,RAB2A,RBL2,RBPMS…	HDAC1,SP3,beta-estradiol
RB1	transcription regulator	6,65E-05	BLM,BNIP3,CDCA5,DEK,FGF2,FLT1,FOXN1,GMPS,HUNK,KIT,MCM10,MCM5,MEF2C,MELK,MET,MSX1,MYB,NPY,PMEPA1,RBL1,RBL2,TERT,TOPBP1,ZEB2	E2F3,HDAC1,HDAC2,MEF2C,RB1,SP3,TGFB1,TP53,estrogen receptor
ZNF217	transcription regulator	1,02E-04	ANK3,COL8A1,DPP6,KCNK2,MYCBP2,NLGN1,NRXN3,PKP2,SH3RF2,USP32,WNT5B
TBX5	transcription regulator	1,15E-04	ACTN2,CCBE1,COL1A2,MEF2C,MYL2,NFATC2,OXSR1,PTPRB,RYR2,SLC8A1	GATA4,HAND2,MEF2C,MYOCD,TBX5
ERBB2	kinase	2,01E-04	ADAM12,BNIP3,CDH11,CDH2,CDK6,CENPF,ELL2,FHIT,FLT1,GAS6,GOLPH3,GPD2,HSPB8,ITPR2,KIT,LTBP3,MAP4,MAPK8IP3,MFAP2,NCAPG,NDC80,NDST1,NFIB,NFKB1,NOX4,P4HA2,PBX1,PDGFD,PMEPA1,PPP2R5A,PSEN1,PTPRB,PTPRK,RAB18,RASA3,RBL2,RECK,SORBS1,STMN3,TERT,THBS1,TNC,WNT5B	ERBB2,HDAC1,RB1,SP3,TP53
tretinoin	chemical - endogenous mammalian	2,21E-04	ABCA1,ADAM10,ADAM11,ALK,BNIP3,CAMKK2,CCPG1,CD101,CDH6,CDK6,CLDN10,COL1A2,COL4A2,CPE,CSNK1A1,CUBN,DPYSL5,DSP,ECE1,ELN,EYA2,FGF2,GAP43,GAS2,GAS7,GFRA1,GRB2,GRIK2,IGFBP7,IL23R,ITPR2,KIT,MAPK10,MAPK8IP3,MEF2C,MEIS2,MSH3,MYB,MYL2,NCAM1,NCOA2,NFKB1,NLN,NR2C2,NRG3,NTRK3,NUMB,OAS2,OPTN,P4HA2,PALLD,PDGFRB,PKP2,PLCE1,PLEK,PRKCB,PRKCH,PTPRZ1,RABGGTB,RAE1,RBL1,RBL2,SCPEP1,SERPINE2,SLC12A2,SMOX,SOX5,SRD5A3,SY…	E2F3,FGF2,HDAC1,RB1,SP3,TGFB1,TP53,estrogen receptor,tretinoin
estrogen receptor	group	2,35E-04	CDH10,CDH11,CDH12,CDH13,CDH15,CDH4,CDH9,CLN8,COL4A2,DSC2,DSP,ITGA3,PCDH7,PDGFC,PDGFD,PRLR,SYNPO,TERT,TGFBR3,TNC,WNT5B	RB1,SP3,TGFB1,TP53,estrogen receptor
REST	transcription regulator	2,71E-04	CACNG2,DNMT3A,GAP43,GRIA2,GRIK4,NKAIN2,NRXN3,NTRK3,OSBP2,RGS7,SYT1,TNNT1,USP48
NFE2L2	transcription regulator	3,14E-04	ABCC4,ATF7,BNIP3,CCRN4L,CD8B,CLPTM1L,COL4A2,DNAJB11,ELN,EPAS1,FKBP5,FMO1,GABRB1,GAS2,GNA14,KCNB2,MAPK10,ME1,MEF2C,MGLL,MGST1,PIP5K1C,PRKCB,PTPRB,PTPRO,SLC1A4,SLC35B1,SLC6A9,SLC7A11,SYT1
camptothecin	chemical reagent	3,79E-04	AKAP9,ANXA4,APBB2,BIRC6,BLK,CAST,CDK6,CLN8,FLT1,GLIPR1,HPS5,INPP4A,ITPR1,MBNL2,MEF2C,MELK,MKL2,MPZL1,MYB,NFKB1,OPTN,OSTF1,PARD3,PARK2,PBX1,PCGF1,PDZD2,PHF21A,PLCL2,PSD4,PTPRK,RBL1,RSU1,SPG7,STAMBP,STK38L,SYK,TBC1D1,TNFRSF1B,XRCC4,ZNF532
DMD	other	4,19E-04	AIG1,ARPP21,CACNA2D1,CDC42BPA,CDH13,DNAJC5,EGF,EPB41L4B,FAM65B,LRCH1,MEF2C,PPP1R14C,SCHIP1,SLC9A2,TBC1D4,TMEM108,WBSCR17
DAB1	other	5,57E-04	ABCA1,DCC,ITGA3
thioacetamide	chemical toxicant	6,86E-04	ABCC4,ACOT2,ANXA4,BLM,CLIP2,COL1A2,ELN,ITGB4,LRP8,MET,NLGN1,NPY,PAX8,PCSK6,PDGFD,PKM,PLCB4,PRLR,SCPEP1,SLC7A11,TOPBP1
SETDB1	enzyme	7,60E-04	CADM2,CSMD1,KCND2,MCPH1,MTMR7,PTPRZ1
FOS	transcription regulator	9,81E-04	ADAM12,ADNP,AGPS,ANK3,ANXA4,AQP3,ATP2C1,CAST,COBLL1,CREBBP,FGF2,GAS2,GRIK2,HSPB8,ITGB4,LARGE,LRP8,LTBP3,MCM5,MET,MGST1,NOTCH4,PDPN,PIP5K1B,PMEPA1,PTPRO,PTPRZ1,PXK,RIPK4,SDK1,SEMA3E,SERPINE2,SYT1,TRAPPC3
WNT3A	cytokine	1,04E-03	ADAM10,CDH2,COL11A2,DVL2,EPAS1,LGR5,MEF2C,MMD,NCAM1,NUMB,PMEPA1,PRICKLE1,SGMS1,TBX5,TERT,THBS1,TMEM2,TNC	CTNNB1,WNT3A
PDGFC	growth factor	1,08E-03	COL1A2,COL4A2,FGF2,FLT1,PDGFRB	FGF2,PDGFC,RB1,SP3,TGFB1,TP53,estrogen receptor
EIF3E	translation regulator	1,08E-03	EPAS1,FGF2,ZEB2	EIF3E,FGF2,RB1
alpha-ketoisocaproic acid	chemical - endogenous mammalian	1,08E-03	ATP2B2,ITPR2,SLC8A1
CTNNB1	transcription regulator	1,15E-03	C6,CDH11,CDH2,CNN2,COL4A2,CTNNA2,CTNND2,CUX1,DIAPH3,EYA2,GRIK1,KCNIP4,LGR5,MAP4,ME1,MMP16,MSX1,MTMR7,NCAM1,NUMB,PAX8,PCCA,PCSK6,PDE1C,PRKCSH,RAB18,RAD23A,SERPINE2,SF3A1,SLC12A2,SOX5,SYK,TBX5,TCF7L2,TERT,TMEM2,TNC
GATA4	transcription regulator	1,21E-03	ACTN2,CCBE1,COL1A2,CORIN,FSHR,MEF2C,MYL2,NFATC2,PTPRB,RYR2,SI,SLC8A1	GATA4,MEF2C
pyridaben	chemical toxicant	1,24E-03	CACNA1E,CRLF2,MAPK15,MKL2,NFIB,PLCE1,SLC8A1,STON2
ANXA7	ion channel	1,39E-03	CDH2,DCC,FYN,ITPR1,ITPR2,MGST1,NFIA,RAD23A,TNFRSF1B
paraquat	chemical toxicant	1,42E-03	BNIP3,CACNA1E,CRLF2,ELN,MAPK15,MKL2,NFIB,PLCE1,PLTP,SLC7A11,SLC8A1,STON2
2-nitrotoluene	chemical toxicant	1,52E-03	FHIT,WWOX
arachidonic acid	chemical - endogenous mammalian	1,72E-03	ABCA1,AQP3,COL1A2,ELOVL2,EPHB1,PLA2G4A,PLTP,PRKCB,PRKD1,TNFRSF1B
PTF1A	transcription regulator	1,90E-03	GRIK1,GRIK2,KLHL14,NPY,PAX8,PRKCQ,RORB
HDAC4	transcription regulator	1,94E-03	CACNA2D1,CNTN1,DLG2,HOMER1,KLHL2,MAPK10,MEF2C,PRKCB,RGS7,SLC8A1,TERT	E2F3,HDAC1,HDAC2,HDAC4,MEF2C,RB1,SP3
MYOCD	transcription regulator	2,08E-03	ACTN2,CCBE1,COL1A2,LPP,MEF2C,MYH11,MYL2,NFATC2,PTPRB	GATA4,HAND2,MEF2C,MYOCD
PTK2	kinase	2,16E-03	COL1A2,DSP,LPP,PDGFRB,THBS1,TLL1,TNC
EHHADH	enzyme	2,22E-03	ACOT2,LY6D,MGLL,PEX11A
MEF2C	transcription regulator	2,23E-03	ACTN2,CCBE1,COL1A2,MEF2C,MYL2,MYOM2,NFATC2,PTPRB,RYR2,SLC8A1	GATA4,MEF2C
budesonide	chemical drug	2,29E-03	BLK,FYN,GNA14,ITPR1,LIMK2,PRKCG,PRKCQ,PRKD1,RAE1
benzo(a)pyrene	chemical toxicant	2,43E-03	ADAM12,AGTPBP1,BLK,COL8A1,FYN,GNA14,ITPR1,LIMK2,ME1,PLCB1,PRKCG,PRKCQ,PRKD1,PRKG1,PTPRG,RAE1,SLC1A4,THBS1	RB1,SP3,TGFB1,TP53,benzo(a)pyrene,estrogen receptor
SPARC	other	2,45E-03	ABCC4,ACOT2,BLM,COL1A2,LRP8,MPZL1,NIPAL1,NPY,SLC7A11,SYDE2,TOPBP1
mir-29	microRNA	2,47E-03	ADAM12,ADAMTS9,DNMT3A,ELN,PDGFRB,THBS1
Vegf	group	2,71E-03	ADAM10,ANGPT4,CENPF,COL4A3,ELN,FGF2,FKBP5,FLT1,GPR56,HOMER1,IL27RA,ITPR1,LRP8,MCM5,MELK,MET,NCOA2,NDC80,NFKB1,NOTCH4,NPC1,PLXNA2,PRKCB,PTPRR,RECK,SHISA2,TNC,TRPC4	E2F3,FGF2,HDAC1,RB1,TP53,Vegf
FSH	complex	2,73E-03	ACTN1,AQP3,CDH2,CDK6,CSNK1A1,DAPK1,ELL2,FGF2,FKBP5,FSHR,GPR56,ITGA3,ITPR1,MAPRE2,NPY,NRG3,P4HA2,PCSK6,PKM,PRKD1,PRLR,RAB2A,RAB33B,RASSF2,RGS7,TGFBR3,THBS1	FGF2,FSH,RB1
CR1L	other	2,96E-03	C9,COL1A2,COL4A2,COL8A1,TNC	CR1L,RB1,SP3,TGFB1,TP53,estrogen receptor
maneb	chemical toxicant	3,01E-03	CACNA1E,CRLF2,MAPK15,MKL2,NFIB,PLCE1,SLC8A1,STON2
GnRH analog	biologic drug	3,26E-03	ACTN1,ANXA11,CAMKK2,CCNC,CENPF,CLOCK,CUX1,EGF,FGF2,FLT1,GRB2,ITPR1,KYNU,MXRA7,MYO7A,NFX1,NTRK3,PDGFRB,PDLIM5,PRCP,RASSF2,SLC7A11,SPG7,ZSWIM3
HDAC2	transcription regulator	3,29E-03	COL11A1,COL1A2,LGR5,MCM10,MCM5,MTA3,PAX8,SIX3,SLC8A1,TERT,THEMIS	E2F3,HDAC1,HDAC2,MEF2C,RB1,SP3
nilvadipine	chemical drug	3,52E-03	FGF2,GNG4,PRKCG,RAB18,TNFSF8
ASAH1	enzyme	3,52E-03	ACER3,CERS3,CERS6,ELOVL2,SPTLC2
CCND1	other	3,56E-03	ABCC4,AQP3,CDK6,CENPF,CTNNA2,FAM83D,GPC6,HSPB8,MAML3,MCM10,MELK,PMEPA1,RBL1,RBMS3,RFC5,SI,SLC4A4,ST6GALNAC1,ST6GALNAC5,WWOX
acyclic retinoid	chemical drug	3,64E-03	COL1A2,COL4A2,FLT1,PDGFRB
NEUROG1	transcription regulator	3,66E-03	DSP,EPAS1,FAM65B,GAS2,LGR5,P4HA2,PAPPA,THBS1
NOTCH3	transcription regulator	3,75E-03	ACTN1,ARHGEF4,CDH11,MYH11,PDGFRB,PRKCQ
HTT	transcription regulator	3,78E-03	ABCA1,ACOT2,ACTN2,ADCY5,ARPP21,ATP2B2,ATP2C1,CAST,CDH11,CLOCK,COL4A2,CREBBP,ESRRB,ETNPPL,GAP43,GAS7,GPR88,HOMER1,HUNK,ITPR1,KCNAB1,KCNB1,KCNK2,MEIS2,MPRIP,MYL2,NDUFS4,NFIB,NPY,PCP4,PDE10A,PEA15,PLCB1,PRKCB,PRKCG,SCHIP1,SGTB,SLC12A2,SPTAN1,STX12,TM4SF1,UCHL3
SP3	transcription regulator	3,99E-03	ABCA1,CDH2,COL1A2,DNMT3A,FLT1,IL2RB,MET,MYH11,PKM,PRKG1,PRLR,RBL1,RECK,TERT,TGFBR3,TNC	E2F3,HDAC1,HDAC2,MEF2C,RB1,SP3
APLNR	G-protein coupled receptor	4,16E-03	MEF2C,MYL2,TBX5	APLNR,GATA4,MEF2C,MYOCD,TBX5
methylselenic acid	chemical reagent	4,27E-03	ABCC4,CDH15,CENPF,CHEK2,FKBP5,INPP4B,ITGB4,KLHL2,MATN2,MCM5,NCOA1,NFKB1,PLCB4,PPP2R5A,RFC5,RGS10,SSBP2,TGFBR3,WASF1
CDH3	other	4,44E-03	CDH15,CDH2
BOK	other	4,44E-03	ITPR1,ITPR2
APP	other	4,74E-03	ABCA1,ACTN2,ADAP1,ATP2B2,CAST,CDH2,CREBBP,DNAJC5,ELN,EPAS1,EXT1,FGF2,FYN,GABBR2,GAP43,GRB2,HOMER1,HSPG2,ITGA3,KCNB1,KCND2,KYNU,MCM10,NCOA1,NDUFS4,NFKB1,NPY,PAFAH1B2,PCP4,PDGFRB,PEA15,PFKP,PKM,PRKCB,PRKCG,PRLR,PRPF40B,PSEN1,RBL1,SEPT7,SLC7A11,SPTAN1,SUCLG1	APP,FGF2,RB1
SBDS	other	5,84E-03	GABBR2,GAP43,IGFBP7,KIF1A,LGR5,PCDH7,PTPRO,SORCS1,TNC
butyric acid	chemical - endogenous mammalian	6,27E-03	CCNC,CCNH,CDH11,CDK6,COL11A1,COL4A2,CREBBP,DAPK1,DEK,DPP6,FURIN,FYN,GMPS,GPR56,HSPG2,ITPR2,KIT,MYB,MYL2,NFKB1,OAS2,PRKCB,PRLR,PTPRM,RBL1,SEPT7,SYK	E2F3,HDAC1,RB1,TP53,butyric acid
dihydrotestosterone	chemical - endogenous mammalian	6,60E-03	ABCA1,ABCC4,AIG1,CDH2,CNTNAP2,DNMT3A,EGF,ELN,FGF2,FKBP5,FSHR,GAP43,GTF2I,IGFBP7,MCM10,MCM5,ME1,MGLL,PEA15,PHF21A,PMEPA1,RAB2A,RAD23A,SERPINE2,SI,SLC1A4,SLC4A4,SLCO3A1,ST6GALNAC1,ST6GALNAC5,TGFBR3,THBS1	FGF2,RB1,dihydrotestosterone
INHA	growth factor	6,94E-03	COL1A2,ITGA3,ITGA9,KIT,MATN2,MYH11,MYO18A,MYO7A,PCDH7,PRLR
kainic acid	chemical toxicant	7,01E-03	CACNA2D1,EGF,FGF2,GAP43,GFRA1,GRIA2,GRIK2,GRIK4,HOMER1,NCAM1,NTF3,SYT10	FGF2,RB1,REST,kainic acid
E2F3	transcription regulator	7,43E-03	FGF2,FOXN1,MCM10,MCM5,MYB,RBL1,TERT,TOPBP1	E2F3,HDAC1,RB1,TP53
KITLG	growth factor	7,62E-03	CD247,GAS6,GRIA2,KIT,MEF2C,MYB,PKM,PLCL2,PRKCB,PRKCQ,PTPRR,SF3A1,SLC25A12,SYK,TERT,TXNL1,XRCC4	E2F3,HDAC1,KITLG,RB1,TP53
LMX1B	transcription regulator	7,71E-03	COL4A3,CORIN,SLIT2
FOXD1	other	7,71E-03	CSNK1A1,EPHB1,ISL2
MZF1	transcription regulator	7,71E-03	CDH2,FGF2,MYB
FGF2	growth factor	7,73E-03	AQP3,CDH11,COL1A2,ELN,EPAS1,FGF2,FLT1,FSHR,GAP43,GRIK4,GRM7,ITGA3,MET,MSX1,NOTCH4,NPY,NTF3,PDGFC,PDGFRB,TGFBR3,THBS1,XRCC5,XRCC6	E2F3,FGF2,HDAC1,RB1,SP3,TGFB1,TP53,Vegf,estrogen receptor
garcinol	chemical - endogenous non-mammalian	7,86E-03	DAPK1,DVL2,GTF2I,GULP1,MEF2C,MSX1,NFKB1,TCF7L2,ZNF354A
FAS	transmembrane receptor	8,11E-03	AKAP9,CAST,COL1A2,COL4A2,COL8A1,FLT1,GLIPR1,HPS5,INPP4A,ITPR1,MEF2C,MET,MPZL1,OPTN,PLCL2,PRKCB,PSD4,SPG7,STAMBP,STK38L,SYK,TBC1D1,TNC,TNFRSF1B
LMNA	other	8,41E-03	ADAMTS12,AMMECR1L,BCL2L13,CDH15,CERS6,COL8A1,FGD5,GULP1,MAPKAP1,MAPRE2,MYL2,NPC1,PCDH7,PIP5K1B,RICTOR,SFXN1
A2M	transporter	8,54E-03	CDH2,EIF2AK3,GAP43,NFKB1,PRLR
mir-182	microRNA	8,54E-03	CDH4,CDK6,COL11A2,GRB2,NCAM1
choline	chemical - endogenous mammalian	8,54E-03	COL8A1,DNMT3A,ELN,FLT1,SLC5A7
E2F6	transcription regulator	8,56E-03	CHEK2,GRIK1,NEK11,RECQL,RYR2,WDR36
methyleugenol	chemical toxicant	8,65E-03	FHIT,WWOX
PIP5K1A	kinase	8,65E-03	PIP5K1B,PIP5K1C
GNB5	enzyme	8,65E-03	RGS6,RGS7
miR-103-3p (and other miRNAs w/seed GCAGCAU)	mature microRNA	8,65E-03	CDK6,NFIA
WNT5B	other	8,65E-03	FOXN1,RBL2
1-butanol	chemical - endogenous non-mammalian	8,65E-03	ABCA1,PDGFRB
tacrolimus	chemical drug	9,26E-03	ABLIM1,CAMKK2,CD8B,DACH1,DAPK1,DPYSL5,ELL2,FKBP5,GAP43,ITPR1,MYH11,PDE3B,PRICKLE1,SLIT2,TNC
cisplatin	chemical drug	9,33E-03	ABCC4,ANGEL2,ANXA4,AQP3,BBS9,BCL2L13,CHEK2,DNAH5,DNMT3A,DPYSL5,ECE1,EGF,EXOC6,FLT1,FYN,GAP43,GMDS,GPC5,ITGB4,LIPC,MAML2,MBNL2,MET,NOX4,PDE3B,PSEN1,PTPRO,RAD51B,SMOX,SSBP2,TERT,THBS1,TNFAIP8,TNFRSF1B,USP3,XRCC6	RB1,TP53,cisplatin
HAND2	transcription regulator	9,49E-03	ACTN2,CCBE1,COL1A2,MSX1,NFATC2,PTPRB	GATA4,HAND2,MEF2C
HDAC1	transcription regulator	9,68E-03	COL1A2,FLT1,ITGB4,LGR5,MCM10,MCM5,MEF2C,MTA3,PAX8,RBL1,RECK,RGS10,SLC8A1,TERT,THEMIS	E2F3,GATA4,HDAC1,HDAC2,MEF2C,RB1,SP3,TP53
MYOD1	transcription regulator	9,68E-03	ACACB,CDH15,DYSF,FYN,GRB2,HADH,HSPB8,MEF2C,RECK,SCHIP1,SLC12A2,TGFBR3,TNNT1,TNS1
TIMP3	other	9,98E-03	ADAM10,KIT,LRP8
HRAS	enzyme	1,07E-02	ANXA3,BNIP3,CDC42BPA,CNN2,COL1A2,ELN,FAT1,FGF2,FURIN,GAS6,GNA14,ITGB4,LPP,MET,NSFL1C,PCDHGA1,PDGFC,PDGFRB,PDLIM5,PLA2G4A,PLTP,PMEPA1,PRKCB,PSEN1,RASA3,RECK,RPL27A,RSU1,SERPINE2,SORBS1,SOX5,TERT,THBS1
CDKN1B	kinase	1,08E-02	AGTRAP,C9,GAP43,HSPB8,MCM5,MEIS2,MMP16,NFATC2,RYR2,SIX3
E2F2	transcription regulator	1,11E-02	ECE1,MCM10,MCM5,MYB,RBL1,TERT,TOPBP1
miR-200b-3p (and other miRNAs w/seed AAUACUG)	mature microRNA	1,26E-02	PPM1F,PTPN13,ZEB2
miR-30a-3p (and other miRNAs w/seed UUUCAGU)	mature microRNA	1,26E-02	CC2D1B,LIMA1,RSU1
NOX1	ion channel	1,26E-02	EPAS1,FLT1,NFKB1
rifampin	chemical drug	1,26E-02	ABHD2,CARS,DSE,HUNK,MATN2,ME1,MYB,OSBP2,RGS10,SEPT7,TMPRSS4,XRCC5
Map4k4	kinase	1,29E-02	ACACB,ALDH4A1,FAR1,HADH,MGLL,NDUFS4,PDHX,PEX11A,PLCB4,SUCLG1
HSD17B4	enzyme	1,31E-02	ACOT2,LY6D,MGLL,PEX11A
Mek	group	1,33E-02	COL1A2,DDR2,GAP43,HOMER1,LRP8,NOX4,PDGFRB,PSEN1,PUS7,RABGGTB,ROCK2,THBS1
Nr1h	group	1,36E-02	ABCA1,AQP3,ECE1,FLT1,ITPR1,NPC1,PLTP,PRKCQ,SLC8A1,THBS1,TRPC4
NKX2-5	transcription regulator	1,38E-02	ECE1,MEF2C,MYL2,RYR2,TBX5
beta-carotene	chemical - endogenous mammalian	1,38E-02	LPGAT1,ME1,NPR3,NTSR2,SLC9A2
ASCL1	transcription regulator	1,40E-02	GRIK2,NPY,PAX8,PCSK6,PRKCQ,RORB
PDGFA	growth factor	1,40E-02	ELN,FGF2
SLIT2	other	1,40E-02	BTRC,ROBO1
AGA	enzyme	1,40E-02	CHEK2,MCM5
SFPQ	other	1,40E-02	ADARB2,DYX1C1
ADAM9	peptidase	1,40E-02	ITGA3,SLIT2
alpha-amino-3-hydroxy-5-methyl-4-isoxazolepropionic acid	chemical reagent	1,40E-02	NTF3,PSEN1
ingenol mebutate	chemical drug	1,40E-02	PRKCB,PRKD1
troglitazone	chemical drug	1,41E-02	ABCA1,ABHD2,ACOT2,AQP3,BTRC,CARS,COL1A2,ERO1L,HUNK,ME1,MYB,MYH11,NFKB1,OSBP2,PDE3B,PEX11A,RGS10,SEPT7,SORBS1,TERT,TMPRSS4,TPP2,UPK1B,XRCC5
LY294002	chemical - kinase inhibitor	1,48E-02	ABCA1,AQP3,ATP2B2,CDK6,COL1A2,CTNNA2,CUBN,DLG2,EPAS1,FGF2,GPD2,INPP4B,ME1,MEF2C,MEIS2,MYB,MYH11,NDC80,NTRK3,RASSF2,RBL1,RBL2,SI,SYK,TERT,THBS1,TNFRSF1B,TNFSF8,TOP3B
CTBP1	enzyme	1,51E-02	COL1A2,FAT1,MMD,THBS1
MITF	transcription regulator	1,53E-02	C8orf44-SGK3/SGK3,DAPK1,GNPTAB,INPP4B,ITGA3,KIT,MET,PHACTR1,SIX3,SOX5,TBC1D16,USP48
Wnt	group	1,54E-02	ADAM10,CDH15,CDH2,MSX1,NTF3
GDF2	growth factor	1,56E-02	ANXA3,CDH11,CDH6,ELOVL1,HSPB8,MSX1,NPY,SERPINE2
mir-103	microRNA	1,56E-02	ADAM10,CDK6,RBL2
TFAP2B	transcription regulator	1,56E-02	EPAS1,KIT,TERT
PDE5A	enzyme	1,56E-02	CD247,PDE3A,PRKG1
diacylglycerol	chemical - endogenous mammalian	1,56E-02	PRKCB,PRKCH,PRKCQ
halofuginone	chemical drug	1,59E-02	ANXA4,CLIP2,COL1A2,ELN,NLGN1,PAX8,PCSK6,PKM,PLCB4,PRLR,SCPEP1
RBL1	transcription regulator	1,65E-02	FGF2,FOXN1,MCM5,MET,RBL1,RBL2,TERT
dexamethasone	chemical drug	1,70E-02	ABHD2,ADAM10,ADAM12,ADAMTS15,ALDH4A1,ANO1,ARL5B,CARS,CD8B,CDH4,COL11A1,COL11A2,COL26A1,COL4A2,COL4A3,CPE,CSNK1A1,DAPK1,DST,EDEM1,EGF,ELN,ELOVL1,EPB41L4B,EYA2,FGF2,FKBP5,FLNB,FMO1,FURIN,GABRB1,GAP43,GTF2I,HUNK,IL2RB,ITPR1,ITPR2,KCNB1,KCNK2,KIT,LRP8,ME1,MSTN,MYB,MYL2,NCAM1,NPR3,NPY,NRG3,NTF3,OSBP2,OSTF1,P4HA2,PCSK5,PCSK6,PDE3A,PHTF2,PLCL2,PLEK,PPA2,PPP1R14C,PRKCQ,RBL1,RBL2,RGS10,SEPT7,SERPINE2,SYK,…
EDN1	cytokine	1,79E-02	ADAM12,ANXA4,CDH2,COL1A2,FGF2,MPRIP,MYL2,PLCB4,PRKCB,SLC8A1,SOX5,TBX5,THBS1,TNC
arsenite	chemical toxicant	1,82E-02	ADAM12,COL8A1,FHIT,PLCB1,PRKD1,PRKG1,PTPRG,THBS1,WWOX
VCAN	other	1,89E-02	CD247,ELN,ITGA3
NREP	other	1,89E-02	FGF2,ITGA3,PDGFRB
SPTLC2	enzyme	1,89E-02	EIF2AK3,SPTLC2,THBS1
mir-24	microRNA	1,89E-02	FURIN,JPH2,NDST1
mir-145	microRNA	1,89E-02	ABCA1,CDH2,CDK6,EIF2AK3,PDE3B
CALR	transcription regulator	1,89E-02	CDH2,COL1A2,MEF2C,MYL2,RYR2
PTEN	phosphatase	1,90E-02	ABCC4,CCNC,CDK6,EGF,EP400,EPAS1,FLT1,GMDS,GTF2I,HADH,MET,NEDD4,NFKB1,PDGFRB,PPP2R5A,PRKCB,PTPRK,RAD51B,RBL2,SMOX,SUCLA2,SUCLG1,SUCLG2,THBS1,TRAPPC3
CBFB	transcription regulator	1,91E-02	AGPAT4,IFT80,IL2RB,LIMD1,NEDD4,PDE3B,TGFBR3
phorbol myristate acetate	chemical drug	1,98E-02	ABCA1,BLM,CCNH,CPE,CREBBP,DEK,ECE1,EGF,ETNPPL,FGF2,FKBP5,FLT1,FURIN,GAP43,GLIS1,HTR2A,KAT2B,KCNJ10,KCNK2,KIT,KRT31,KRT34,LIPC,NFKB1,NPR3,NPY,PDE1C,PDE3B,PDGFRB,PDPN,PEA15,PKM,PRKCB,PRKCG,PRKCH,PRKCQ,PRKD1,PSEN1,PTPRB,PTPRG,PTPRO,RAE1,RECQL,SLC12A2,SLC7A11,SLC9A2,TERT,THBS1,TNFRSF1B,TRHR
PAX7	transcription regulator	2,05E-02	ABCA1,CDH11,CDH2,KCNK2,LRFN5,RASA3,SEMA3E
SMO	G-protein coupled receptor	2,05E-02	COL4A2,CUX1,LGR5,MTMR7,NCAM1,NUMB,SOX5
PDZK1IP1	other	2,05E-02	BNIP3,MSRA
PPP1R14B	phosphatase	2,05E-02	EPAS1,FLT1
NKX6-1	transcription regulator	2,05E-02	GFRA1,UNC5C
DLG4	kinase	2,05E-02	HTR2A,KCND2
LMO4	transcription regulator	2,05E-02	ALK,RYR2
AFF1	transcription regulator	2,05E-02	EPHA7,TERT
OXSR1	kinase	2,05E-02	LHX8,SLC12A2
FUBP1	transcription regulator	2,05E-02	CCNH,STMN3
ERCC3	enzyme	2,05E-02	CCNH,PRLR
2,3-dioxo-6-nitro-7-sulfamoylbenzo(f)quinoxaline	chemical reagent	2,05E-02	GRIK4,NTF3
palmitoleic acid	chemical - endogenous mammalian	2,05E-02	ABCA1,RICTOR
OSM	cytokine	2,08E-02	ABCA1,ABCC4,ACOT2,ANXA3,CDH2,COL8A1,DAPK1,DSC2,FGF2,FSHR,GAS7,JMJD1C,KRT34,LARGE,LY6D,MGLL,MYCBP2,NEDD4,NELL2,NTSR2,PDLIM5,PDPN,PLA2G4A,PLCB4,PTPRZ1,RAD23A,RORA,TERT,TM4SF1,TNC
ZBTB7B	other	2,26E-02	CD8B,COL1A2,IL2RB
quinpirole	chemical reagent	2,26E-02	FGF2,ITPR1,NPY
BMI1	transcription regulator	2,30E-02	BNIP3,GLIPR1,MET,NFKB1,TERT
L-glutamic acid	chemical - endogenous mammalian	2,42E-02	CBL,CDH2,FGF2,HOMER1,MGLL,NPY,ROCK2,SORBS1
ETS2	transcription regulator	2,50E-02	ESRRB,FLT1,PCSK6,PSEN1,SYK,TERT
dichlorovinylcysteine	chemical toxicant	2,51E-02	CDK6,GRB2,PKM,PPA2
N-acetylsphingosine	chemical reagent	2,52E-02	BNIP3,COL1A2,EIF2AK3,PDE3B,RBL1
NFKBIA	transcription regulator	2,59E-02	BNIP3,CCNC,CCRN4L,CDH13,COL1A2,ERO1L,FGF2,ITGA3,ITPR1,LIMA1,NFKB1,PCDH7,PEA15,PMEPA1,PTPN13,PTPRZ1,RASA3,RPL27A,SERPINE2,SLC12A2,TNC,TNFAIP8,TNFRSF1B,XRCC5,XRCC6
SRF	transcription regulator	2,60E-02	CNN2,CORIN,EYA2,GLIPR1,HSPG2,ITGA9,MAPK10,MGST1,MGST2,MSTN,MYB,MYH11,MYL2,NFATC2,PRG3,SHOC2,SLC8A1,TNC,TNNT1
valproic acid	chemical drug	2,67E-02	ANK3,C8orf44-SGK3/SGK3,CREBBP,EIF2AK3,ELOVL2,FRS2,GAP43,GRM7,HOMER1,KIT,LIMA1,LRP8,MAPK10,MYOF,NTF3,PLTP,PRKD1,RCL1,RERG,SSBP2,THBS1,WWOX
Cyclin E	group	2,67E-02	RBL1,RBL2,ROCK2
NCAM1	other	2,67E-02	NCAM1,NLGN1,THBS1
USF2	transcription regulator	2,70E-02	ABCA1,AGTRAP,FSHR,PRKG1,TERT,THBS1
PDLIM2	other	2,72E-02	B3GNTL1,KIT,KYNU,NPR3,PRUNE2,SRGAP1,TNS1,WWOX
AGT	growth factor	2,78E-02	ADAM12,ANK3,ANXA3,CDH13,COL11A2,COL1A2,FGF2,FLT1,GAP43,GAS2,HSPG2,LPP,MATN2,MGST1,MYB,NOTCH4,NOX4,NPR3,NPY,PALLD,PDE3A,RBL1,SLC8A1,TBX5,ZEB2
MGEA5	enzyme	2,80E-02	ABLIM1,ADAMTS17,ADAP1,BCL2L13,CPE,DST,FLNB,GAS6,GTF2F2,LIPC,RASA3,SERPINE2,TGFBR3,THBS1,TNC
SMOC2	other	2,80E-02	CENPF,MCM10
MED28	other	2,80E-02	CNN2,MYH11
WNT2	cytokine	2,80E-02	DVL2,NOX4
LGALS7/LGALS7B	other	2,80E-02	COL1A2,RYR2
MFGE8	other	2,80E-02	CDH2,FGF2
LMX1A	transcription regulator	2,80E-02	CORIN,SLIT2
GNMT	enzyme	2,80E-02	ABCA1,NPC1
Boc-D-FMK	chemical reagent	2,80E-02	RBL1,SYK
IDH1	enzyme	2,81E-02	EDEM1,KCNB2,MAPK10,ZEB2
cholic acid	chemical - endogenous mammalian	2,86E-02	ABCA1,ABCC4,EGF,MGST1,MYB,PLTP,RAI1
TAZ	enzyme	2,90E-02	CDH2,KIT,KRT34,MET,MYOF,ST6GALNAC5
gefitinib	chemical drug	2,92E-02	ADAMTS15,CCAR1,CHEK2,COL8A1,FLT1,KIT,NOX4,PRKCG,RBL1,SPG7,WNT5B
lenalidomide	chemical drug	2,97E-02	AGPS,DCC,ITPR1,LIMA1,MAML2,MARCH2,MYB,NFIB,PGM2,PTPRM
let-7	microRNA	3,10E-02	CDCA5,CDH2,CDK6,FARP1,GTF2I,MCM10,MCM5,NFKB1,RFC5,THBS1
ADRB1	G-protein coupled receptor	3,11E-02	ANXA4,RYR2,THBS1
methylphenidate	chemical drug	3,11E-02	HOMER1,NCAM1,NPY
hydroxypropyl-beta-cyclodextrin	chemical drug	3,11E-02	ABCA1,MYLIP,NPC1
HIC1	transcription regulator	3,12E-02	ITPR1,LRP8,PLA2G4A,SFXN3,SLC7A11,TNFAIP8
SERPINE1	other	3,13E-02	FGF2,FLT1,GAP43,PLG
ritonavir	chemical drug	3,25E-02	ABHD2,CARS,HUNK,ME1,MYB,OSBP2,RGS10,SEPT7,TMPRSS4,XRCC5
E2F4	transcription regulator	3,32E-02	BNIP3,CHEK2,EXOSC9,FOXN1,MCM10,MCM5,MYB,NDC80,PRKCSH,RBL1,RBL2,TERT,TOPBP1
Lh	complex	3,33E-02	ACTN1,CSNK1A1,DAPK1,FKBP5,GPR56,ITGA3,ITPR1,MAPRE2,NTF3,P4HA2,PRKD1,RAB2A,RAB33B,RGS7,SLIT2,THBS1
Tgf beta	group	3,42E-02	ABCA1,ADAM12,CDH11,CDH2,CDK6,COL1A2,FGF2,FURIN,HSPG2,MET,NOX4,PMEPA1,RORA,RYR2,TERT
NRXN1	transporter	3,47E-02	CTNNA3,EPHA7,THBS1,TNC
BCL6	transcription regulator	3,55E-02	BACH2,DNAJB11,FGF2,IL2RB,ITGA3,MYB,NFKB1,PTPRO,SOX5,SYK
FBN1	other	3,59E-02	COL1A2,COL4A2,LTBP3
raloxifene	chemical drug	3,60E-02	ALDH4A1,ANXA3,FLNB,KYNU,MATN2,MMD,NCOA1,RAB2A,ROCK2,SLIT2,TERT,TM4SF1
tolfenamic acid	chemical drug	3,64E-02	FLT1,MET
miR-218-5p (and other miRNAs w/seed UGUGCUU)	mature microRNA	3,64E-02	CDK6,RICTOR
miR-203-3p (and other miRNAs w/seed UGAAAUG)	mature microRNA	3,64E-02	CDK6,NDRG3
mir-378	microRNA	3,64E-02	GRB2,SUFU
SHOX	transcription regulator	3,64E-02	RBL1,RBL2
ITGA6	transmembrane receptor	3,64E-02	ITGA3,ITGB4
P1,P4-Di(adenosine-5') tetraphosphate	chemical - endogenous mammalian	3,64E-02	KIT,TERT
HNF1A	transcription regulator	3,71E-02	ANXA4,AQP3,C9,CDHR2,ELOVL2,ENPEP,FMO1,GMDS,MAPK15,PDHX,PFKP,PRLR,RAB33B,SI,SLCO3A1,TACR3,TMED10,TMPRSS4
OTX2	transcription regulator	3,82E-02	CDH4,COL8A1,NCAM1,PTPRZ1,SIX3,TNC
miR-182-5p (and other miRNAs w/seed UUGGCAA)	mature microRNA	3,83E-02	CDH4,CDK6,COL11A2,NCAM1
ISL1	transcription regulator	3,86E-02	AVIL,DCC,DLG2,ISL2,MSX1,NPY,NTRK3
TP63	transcription regulator	3,89E-02	BLM,CAST,CDH2,CDK6,COL4A3,DST,IGFBP7,ITGA3,ITGB4,MCM10,MYB,RAC2,SLC7A11,THBS1,TNC,UVRAG
trichostatin A	chemical drug	3,90E-02	ABCA1,AVIL,C8orf44-SGK3/SGK3,CAST,CLDN10,COL11A2,COL1A2,CREBBP,ELOVL2,FLT1,FRS2,GRIA2,KIT,LIMA1,LRP8,MAP4,MYOF,NPC1,NR2C2,PBX1,PLCE1,RCL1,RECK,RERG,SLC8A1,SSBP2,TERT,THBS1,UNC5C,WASF1
8-chloroadenosine	chemical drug	3,90E-02	MET
PRR5	other	3,90E-02	PDGFRB
NUMB/NUMBL	group	3,90E-02	MSTN
Plc beta	group	3,90E-02	NFKB1
Marlin1	other	3,90E-02	GABBR2
KCNIP4-IT1	other	3,90E-02	KCNIP4
FOXQ1	transcription regulator	3,90E-02	NRXN3
CMAT	other	3,90E-02	MYB
Prl7d1	cytokine	3,90E-02	PRLR
STL	other	3,90E-02	INTU
LMTK3	kinase	3,90E-02	HSPB8
KLHL17	other	3,90E-02	GRIK2
Csl	enzyme	3,90E-02	PDGFRB
SIRT7	enzyme	3,90E-02	NR2C2
colestimide	chemical drug	3,90E-02	ABCA1
SV2B	transporter	3,90E-02	SYT1
DYRK2	kinase	3,90E-02	TERT
SPON2	other	3,90E-02	NFKB1
ARHGAP24	other	3,90E-02	ITGB4
UPK2	other	3,90E-02	UPK1B
QRFP	other	3,90E-02	NPY
PRR13	other	3,90E-02	THBS1
SV2A	transporter	3,90E-02	SYT1
masitinib	chemical drug	3,90E-02	KIT
LOXL1	enzyme	3,90E-02	ELN
STX12	other	3,90E-02	ABCA1
ACSL1	enzyme	3,90E-02	ABCA1
SLC25A1	transporter	3,90E-02	KCNB2
PLCB4	enzyme	3,90E-02	PLCB1
OCRL	phosphatase	3,90E-02	MET
VTI1B	transporter	3,90E-02	STX8
PLCD1	enzyme	3,90E-02	PLCB1
MYO1A	peptidase	3,90E-02	SI
STIM2	transporter	3,90E-02	NFATC2
Abi2	other	3,90E-02	WASF1
mir-584	microRNA	3,90E-02	PHACTR1
miR-944 (miRNAs w/seed AAUUAUU)	mature microRNA	3,90E-02	GRB2
miR-33-5p (and other miRNAs w/seed UGCAUUG)	mature microRNA	3,90E-02	ABCA1
mir-663	microRNA	3,90E-02	HSPG2
miR-1269a (and other miRNAs w/seed UGGACUG)	mature microRNA	3,90E-02	GRB2
SP1-c-Myc	complex	3,90E-02	TERT
E2F1-HDAC-Rb	complex	3,90E-02	TERT
AX 115	chemical reagent	3,90E-02	PLA2G4A
SNTB1	other	3,90E-02	ABCA1
Acat2/Acat3	enzyme	3,90E-02	ABCA1
LINC00570	other	3,90E-02	ROCK2
DOK3	other	3,90E-02	NFATC2
KCNA1	ion channel	3,90E-02	KCNB1
RAB27B	enzyme	3,90E-02	KIT
IGSF1	other	3,90E-02	TRHR
IRX5	transcription regulator	3,90E-02	KCND2
PPP1R3A	phosphatase	3,90E-02	THBS1
XRCC1	other	3,90E-02	APLF
CHL1	other	3,90E-02	NCAM1
ALDH1L1	enzyme	3,90E-02	CERS6
CUX2	transcription regulator	3,90E-02	NCAM1
MAP7	other	3,90E-02	TRPV4
S100A2	other	3,90E-02	BNIP3
RBFOX1	other	3,90E-02	SCN8A
ALX4	transcription regulator	3,90E-02	NCAM1
M6PR	transporter	3,90E-02	NPC1
STARD3	transporter	3,90E-02	ABCA1
NMI	transcription regulator	3,90E-02	TERT
BMS-275183	chemical drug	3,90E-02	THBS1
IPI 493	chemical drug	3,90E-02	MET
cicletanine	chemical drug	3,90E-02	PRKCB
hemicholinium 3	chemical reagent	3,90E-02	SLC5A7
RO31-9790	chemical - protease inhibitor	3,90E-02	GAP43
pregabalin	chemical drug	3,90E-02	CACNA2D1
tetrachlorodibenzodioxin	chemical toxicant	3,91E-02	ACOT2,ACTN1,AQP3,BACH2,CDH13,DSC2,EGF,ELN,ENPEP,EPHB1,FSHR,HUNK,NCF4,NEDD4,PLXNA2,PTPN13,SLC9A4,SLCO3A1,TERT,TNFSF8,TNNT1
Collagen type I	complex	4,08E-02	CDH2,FLT1,ITGA3,RECK,SI,TNC
AR	ligand-dependent nuclear receptor	4,08E-02	ABCC4,AQP3,CACNA1A,CAST,CDH11,CDH2,CUX1,ELMO1,ELOVL2,EPB41L4B,FKBP5,FSHR,INPP4B,ITGB4,LRRK1,PMEPA1,SLC7A11,SLCO3A1,THBS1
CRTC2	other	4,11E-02	BACH2,CDK6,MTA3
ELOVL5	enzyme	4,11E-02	ELOVL2,PLTP,RICTOR
ZNF202	transcription regulator	4,11E-02	ABCA1,LIPC,PLTP
PAX2	transcription regulator	4,11E-02	ADAM10,GRIK2,PAX8
LIPG	enzyme	4,11E-02	ABCA1,LIPC,PLTP
SCXA/SCXB	other	4,11E-02	MSX1,SOX5,TNC
TAF7L	transcription regulator	4,14E-02	GPD2,POU6F2,SPATA21,SPATA3,SPATA6
TP73	transcription regulator	4,14E-02	ADAM10,FGF2,INPP4A,ITGB4,KIT,N4BP2L2,NCAM1,PDGFRB,SERPINE2,TERT,THBS1,TNFRSF1B,UVRAG,XRCC6
MSX2	transcription regulator	4,21E-02	AQP3,CDH2,FOXN1,SIX3
MED1	transcription regulator	4,31E-02	IL2RB,LY6D,MET,PEX11A,PRLR,TERT,TNNT1
NS-398	chemical reagent	4,31E-02	COL1A2,FAT1,FGF2,PCDH7,RECK,XRCC5,XRCC6
SP1	transcription regulator	4,50E-02	ABCA1,ABHD2,CDH2,CDK6,COL1A2,COL8A1,DNMT3A,FGF2,FLT1,GRIA2,IL2RB,KIT,MET,MYH11,PDGFC,PDGFRB,PDHX,PKM,PLA2G4A,PRKCB,PRKG1,PRLR,RBL1,RECK,TERT,TGFBR3,TNC
PD98059	chemical - kinase inhibitor	4,55E-02	ABCA1,BNIP3,CDH2,COL1A2,EIF2AK3,ELN,EPAS1,FGF2,FKBP5,FURIN,GAP43,GAS7,GPC5,GTF2I,LPGAT1,MET,MGLL,MMD,MYH11,NPC1,NPY,PCSK6,PLA2G4A,RECK,SI,SLC35B1,SLC8A1,TERT,THBS1
CTSV	peptidase	4,56E-02	NPY,SI
PRRX1	transcription regulator	4,56E-02	LPP,TNC
IGF2R	transmembrane receptor	4,56E-02	NPC1,SI
mir-194	microRNA	4,56E-02	DACH1,THBS1
MGAT3	enzyme	4,56E-02	CDH2,ITGA3
ERP29	transporter	4,56E-02	PARD3,ZEB2
ACHE	enzyme	4,56E-02	NRXN1,SLC5A7
EIF2AK4	kinase	4,56E-02	CD247,PSEN1
ARID1A	transcription regulator	4,56E-02	CCNC,MEF2C
Z-DEVD-FMK	chemical - protease inhibitor	4,56E-02	CD247,MEF2C
tyrphostin AG 1024	chemical - kinase inhibitor	4,56E-02	RBL1,RBL2
CDK4	kinase	4,57E-02	AQP3,CENPF,CTNNA2,ELN,FAM83D,GPC6,MAML3,MELK,RBMS3,RFC5
SUZ12	enzyme	4,59E-02	CCPG1,EML4,GRIK2,HNRNPM,PLCB4,POU2F3,TNFRSF1B,UCHL3
OXT	other	4,66E-02	CREBBP,MEF2C,MYL2
MECOM	transcription regulator	4,66E-02	ITGB4,ITPR2,PBX1
DCN	other	4,79E-02	COL1A2,FGF2,KIT,MET,THBS1
TFAP2A	transcription regulator	4,80E-02	ABCA1,BLCAP,DCLK1,MCM5,NPY,RBL2,TERT
dopamine	chemical - endogenous mammalian	4,82E-02	GABRB1,GRIK2,GRM7,HRH3,KCND2,KCNK2,NPR3,PDE10A
carbon tetrachloride	chemical toxicant	4,86E-02	ABCC4,C9,CCNC,COL1A2,CREBBP,EGF,FLT1,ME1,PDGFC,PDGFD,PDGFRB,PRKCH,SLC8A1
DNMT3B	enzyme	4,91E-02	JAKMIP2,KIT,MGST1,PRKCB,PRUNE2,RECK
